# Supplementary material for: Genome-wide identification and characterization of FORMIN gene family in potato (Solanum tuberosum L.) and their expression profiles in response to drought stress condition
Source: PLoS One. 2024 Aug 26;19(8):e0309353. doi: 10.1371/journal.pone.0309353 (PMC11346945; doi:10.1371/journal.pone.0309353)
Supplement: S1 Data — (TXT) [file pone.0309353.s001.txt]

>StFH2
MRAAGLSIFFILSLLSSFTSQFQDLVVKEKTRRILHQPLFPVSSTPPPDSEISPPPPAEP
VNSQPFFPEVPTGTTPDQTHQPPVTPANGTPVSNSVATQPAKPVKKVAIAISVGIVTLGM
LSALAFYLYKHRVKHPDETQKLVRGNSDQRINEESRTPPSTFLYIGTVEPPAKTSAVTES
NGATGSPYRKLSSVKRMDTRYRPSPDLQPLPPLSKPQPPPSINSPTAMSSSDEESHDTAF
HTPQGSTVSNEEGYYTPSLRESYSSNKNYVPYSKRTSPRSRLSDSSPEVKHSIIPSIKQA
PAPPLPPRQPQGGLIEQLPPEPPLQYTRPELPYVTKRAKFSSPPPPPDMTRLQLISNQAQ
QILKTTPPPPPPPPPPPLPLSTPHKPEGSQRNVPSAAYQQMVKTESRSPTPKSTPGSEKT
STSEEQNGGASSLERHDSSDTDPSKPKLKPLHWDKVRATSDRATVWDQLKSSSFQLNEDM
MESLFGCNSANSVPKEATRKSVLPPAEKDNKVLDPKKSQNIAIMLRALNVTKDEVTEALL
NGNPEGLGPELLETLVKMAPTKEEEIKLREYSEDASKLGSAERFLKTVLDLPFAFKRVEV
MLYRANFDGEVKDLRKSFQTLEVASEELKNSRLFLKLLEAVLRTGNRMNVGTNRGDARAF
KLDTLLKLVDIKGTDGKTTLLHFVVQEIIRSEELDSEPPGEDLSNKANIKFKEEDFKKQG
LQVVSGLSRELGNVKKAAAMDSDVLGSYVLKLAVGLDKARSVLQYEKQGLQGNFFESMKV
FLKEAEDGIVRIRAEERKALSMVKQVTEYFHGDAAKEEAHPLRIFVIVRDFLSILDNVCK
DVRRMQDQTVVGGARSFRIAATASLPVLSRYNVKQKRSWDDNSSSP
>StFH19
MLPSFYFFFLLLFSVSVSANNRRVLHQPFFPQDSHPPSSSPPSVPSTSTTPKYPFDSSSS
TPNNNTPFFPSFPSTPPPPPSPSAFASFPANISSLILPHSSKSKTISSKLIATAIASVLA
AILLIFIAIFCHRRRNQDSNDNKTHRSNSSTRFNNPNPTNIPKLQRPSQTSSEFLYLGTM
VSAHTSIDTHNRRATAAPSRKMDSPEIHPLPPLHGHSLRRNADVISRTTEDDEEFYSPRE
SLDGRGSSIGTGSASRRDFAAVEVKNFAGSTSSSSYSSSSSDSGSPVRSVSLSISPPVSL
SPKNSQPKSPELLAVRTAPLPQYHSHSSPPLADFVPILVINGESDSPSPPSSSSPERYSS
RSIDSSPRISDVWDQNVESPMRISNHIQQNESVSVPPPPPPPLLISIPACVQPPPPPPPP
PHLISIPACVQPPPPPPPPLPLLISIPACVQPPPPPPPPPPPVKNWDSPKTPTPPISKPP
SKPPVLVTPLRPIELESPVLISPMELPCNKQPIEKIEQSIEGLSSDTGGNNEETPKPKLK
TLHWDKVRASSDREMVWDQLKSSSFKLDEEMIESLFIVKTPTLNRKEMTRRPVLPSQSQE
NRVLDPKKSQNIAILLRALNVTVEEVCEALLEGNADALGTELLESLLKMAPSKEEERKLK
EYKDDTPFKLGSAEKFLKAVLDIPFAFKRVDAMLYISNFDSEVDYLKKSFETLEAACEEL
RSNRMFLKLLEAVLKTGNRMNVGTNRGDAHAFKLDTLLKLVDVKGADGKTTLLHFVVQEI
IRSEGARLSGGDQDQQSAMNDDVKCRKLGLQVVSNLSSEVVNIKKAAAMDSEVLHSEVLK
LSKGIGNIAEVVRSIEAVGLKESSIERFSESMRRFMKMAEEEIIRLQALESVAMSLVKEI
TEYFHGNSAREEAHPFRIFMVVRDFLMVLDRVCKEVGMINERTIVSSAHKFPVPVNPNLQ
PAISGLAAKWQHSSSDEDSSSAH
>StFH12
MVWLEIKASLFQFNEEMMDSLFGYLPGDQGKNDRRKASSSFDQTSQYIEIIDLKKSRNLA
ILLKVLNATTEEVYDALEEGFLPPLCCWFRWGNNFCINIRKKKNRLL
>StFH11
MPNAIKRRSENGMINIIMGRVAYVFSFVALICLWAARDSEGKRKFPGSNLDLAGLWQGPV
IDEDTAEQVWIHCREELEEGTEAARFLEYYIQQTATGSYSYLKQDIALLRKRTLQKAIED
LPPREKQILLQCLRRKNVPSHISDSDDASSTWFSKYEELFSQLSSVPRRYLRKRKNPFLP
KKKALRKRKKSFLPKKHAPVPSPAPSRPATVPSPAPSPLPATVLSPAPSPGPAAVQMLAP
SPGPAIVSPVYAPVPSIEVPTSSPPTVQPPSPVIKPPAKPPKHQTHTNSSTPLPVNPPDK
PQNGPNSQGDNQQHRNYLIAAVAGCSVAGIAFLALLILCVKNKKKEVAPDDGKRGGKPPL
NSTAGASLNFMSASAVNDADPHNSSEADVELSKSEMNATAHAPLPLPPGKSAPPPPPPPP
PPGPPPPPPKPPAPSPPPPPKARPPNPPKPGNLPKPLPLGAHQRGRSSEAGGSGSLGESG
APKTKLKPFFWDKVLANPDHSMVWHEIKAGSFQFNEEMMDSLFGYIPGDQGKDDRRKASS
SFDQTSQYIQIIDPKKSQNLAILLKALNVTTEEVYDALEEGNELPPELIRTLLKMAPTMD
EELKLRLFAGDISQLGPAERFLKSMVAIPFAFKRMEALLLMCSLQEEVSSIKESFATLEV
ASKELRNSRLFLKLLEAVLKTGNRMNDGTFRGGAQAFKLDTLLKLSDVKGADGKTTLLNF
VVQEIIRSEGLRAARKLRENQSTTSVQTEDLVEDPAQESADYHRNLGLQMVSGLSNELEN
VRKASLIDGENLSAAVMKLSHSLVKTKEFLDTDMRSLEDESKFRDTLTNFIQHAEQEMTC
ILEEEKKIMSLVKSTGDYFHGNSGKDEGLRLFSVVSDFLIMLDKACTVTYVNNNFLQSRS
DRCTILVQMMRAQARSCLFRCQSTLELIWLG
>StFH14
MMDSLFGYIPGDQGKDDRIKVSSSFDQTSQYIQIIDPKKSQNLAILLKALNVTTEELYDA
LDEVSYQVMSCLLNSNELS
>StFH15
MVAIPFAFKWMEAANSDYLLDTFLRSVLLNVFLSPWLQFHLHSNGWKHCCSYVLFRKKFL
PLKSPSQPWSIHCDLQVASKELRNSRLFLKLLEAVLKTGNSMNDGAQAFKLDTFGTLRSR
RLKENRSTTSVQTEDFVEDNAQESADYQRNLGLQVVSEQEITCILEEEKKFREGRRLASD
RCTILVQMTRAQAHSCLVSEYFGANYGLDI
>StFH10
MALLRKLFYRKPPDGLLEICERVYVFDCCFTTDVWEEENYKGYAGGVISQLRDHYPDASI
LVFNFREGVSQSLMANILSEYDLTIMDYPRHYEGCPLLSMEVMHHFLRSGESWLSLGQQN
VLLMHCERGGWPVLAFMLAALLIYRKHYTGEQKTLDMIYKQAPRELLYLLQPLNPIPSQL
RYLQYVARRNVNMQWPPLDRALTLDCIIIRAIPNFDGEGGCRPIFRIYGQDPFLVSDRSP
KILFSTPKRNKVVRHYKQAECELVKIDINCHIQGDVVLECICLHDDLEREQMMFRTMFNT
AFIRSNILILNRDELDTLWDAKDQFPKDFRAEVLFSEMDTAASVLPVDLSCFEEKDGLPV
EAFAKVQEIFSSVDWISPKAGAACNVLQQITTSGLIQENLESVPPLSTDTSMLLDQANLE
TPGERKGPAPVDNDAKGSSPFTLEQQSMSSIKSSSKVQQSDQQKVEAQFIGTKSEMKVSK
LQPSIPLSKPSPADLSTEPSVSSVSSQQSLYGLPTSEHPPLIKKLDPHVQECDKLNDLPS
LPETRTPPFKTSIPTSPSSSSIPGKDQGIGIGLVLSPTPVTPAPLTPPMKDKLVTGTVPY
ASPATPPRTQGPPIVSLKDEKPTSSQPDTYLLPLAAQKPDHKGEPASPPHLTGLSLSPSP
LAPSPQTPPVKDKLVTGTVPSASQATPPRTQCSPIVSLKDDRPTMSQSDAPLLPLTVQQP
AYEGESTSPPRTAQQPGDEAAEKEPTRPLHPSKSCPPSLAPPNSSSPSAAIPFIKPLEQQ
FVQSSNFSPPPPPLPPSPSQHPIPLLNENVASVGGSPQPPVPPTPPLKEHSVFRGVPSPP
PPPPPPPPPRDSCPLFTPPVLSKNSVCTSEPLEPVPTSKGSSAFRDKSPPQPPPPPPPPC
QLTTTQILNTNSASICEPPRPPPPPPPPPTPPLKEKVVPPTRVPPPLPPPPPVRSMKENS
SFNGGPSPPPPPPLPAAQSSKPANVSAMPPPPPPPVLGSRQSVPSAPPPPVPSLKPDLKA
GAGMIQSASKGSNLPTSPSPPPPSAPPPGLKGRGPLSRTMNSRSQSSKKLKPLHWLKISR
AVSGSLWAEAQKCSDAPKAPEIDISELESLFSAAVPTSGQGSSGGKRNSGTSMGQKPEKV
QLVDHRRAYNCEIMLSKVKIPLHEMLNSVLALEDSALDVDQVENLIKFCPTKEEMETLKG
YKGEKEKLGRCEQFMLELMQVPRTESKLRVFSFKIQFESQVSELRKSLNIVNSAADQIKG
SSKLKRIMQTILSLGNALNQGTARGSAVGFRLDSLLKLTETRARNNKMTLMHYLCKVLAD
KLPELLDFSNDLSSLEPCAKIQLKFLAEEMQAISKGLEKVVQELSMSENDGAVSENFRKA
LKEFLCYAEGEVRSLAQLYSGVGRNVDTLILYFGEDPARCPFEQVITTLLNFRRMFNQAL
EENRKQVEFERKKAEKEAVEKQKMSHSEKT
>StFH13
MQLYKSDVKGTDGKTKLLNFVVEEIIRSEGFRFQEIQSTTVVQTEVLIEDLAQELADYHR
NLGLSVVSGLSNELENVRKASLIDGENLNAA
>StFH16
MGVRGVVVHFFVFFFMLLVAVLGSNKDSDDHLLDNLINSPEINRDMVELLWLNCRIELTR
ANKAVEDLKYYVTGEVLSVRDEVLKSSSEKHKHIGDLHPLVKQALLGCLREKNLLFLMCG
EEKGSPNWYARCAEFLSSWHGAPKRRILKAAPNPPPAPPKSKPAKSRDDKNSKKKSAAKD
SKKTNTVGVPIIAAAAAISFLIALLCICCCCKCCRRSKKGLNDERPLLSLSSSDYSSHKS
SALGSSFNNAGNHSFNNNPNDDSKIEIRRTGPAGMPPLKPPPGRAVPSEAPAPPAPPPPA
KPTTPAPAAPPPPPGKPSSVGPSPPKAGPPPPPPMKPGPRAPPRPPSMGLKPPRISPLGP
NASTSASTEEEDTDPKTKLKPFFWDKVQANTDQSMVWHHVKAGSFQFDEEQIETLFGFAS
AEKKKNGSKKDSSQDPSNLYIQIIDQKKAQNLSILLKALNVTTEEVCDALKEGNELPAEL
IQTLIKMAPTAEEELKLRIYNGELSRLGQAERFLKALVEVPFAFKRLETLLFMCTLQDEA
SLIKESFATLEAASVELRNSRLFLKLLEAVLKTGNRMNDGTFRGGAQAFKLDTLLKLSDV
KGIDGKTTLLHFVVQEIIRSEGIRAARAARDQRSLSSIKSDDLLEDLPQDQEDQYRNTGL
QVVSGLSSDLGNVKKAAILDADNLTGIVSKLGHALIKAREFLNSEMKNMDDEDGFHQTMK
NFVQNAEGDVMSLLEEEKRIMALVKSTGDYFHGNAKRDEGLRLFVIVRDFLVILDKVCRE
VKNAPRKINSTPRRENVTLTTSESTLSQRPDQSVPSPRPDQSVPSARPDQSVPSARPDQA
IPSARPDQAIPSARPDQRQKLFPAIADRRIDDFSSDDDSP
>StFH7
MGVGRVSSVFTFIAFVCVLAANSSKGNRKLPQNCIDNGGVQHMDEHTAEQIWVHCIEPLH
KNTETASFLDLSLYQAATGTYIYLKSDIFLLRKRILQKAISDLPPEVKQILLECLKRKSL
PLHGSGSEAASIAWFIKYQKLFLEWSSSVPRRHLRERKLEDKSTDDVAAPNLAPSPGHGA
VSPTHAPMPSSEAPTEPPAEAPTRHTRVIPPAKAPTPPTHGSPPAKAPTTQTHVKAPAKA
PTPPTHVNSSKPLPIIHPPAKPKNNGTNASENNNQNRTYIIAAVSGGVAVGIALLALLLI
LCLIKSKKKETGPQHGKRDEKPLLNLCSGNLSADSSQKSSSIGSSIKKDFKTSSTANNFS
VPANSHNSSEAEAKTDAPVNALPLPPGKSAPPPPEAPPPPPPKPPAPMPPPPPKAARPPP
NPPKLGNLPKPLPLGAHRRRNSSAGEGTEPSDDPDGPKAKLKPFFWDKVLANPDHSMVWH
DIKAGSFQFNEEMMESLFGYNAANAGKNDGAKATSAFEATPQYIQIIDAKKSQNLAIVLK
ALNVTTEEVCDALKEGNKLSPELIQTISKLAPTTDEELKLRLYCGEISQLGPAERFLKSL
VEIPFAFKRMDALLLMSSLQEEVTSIKESFETLEVACQELKNSRLFLKLLEAVLKTGNRM
NDGTYRGGAQAFKLDTLLKLSDVKGTDGKTTLLNFVVQEIIRSEGLRAARKLRESESLSS
LTPEDLAEDASRDSVDYHRNLGLQVVSDLSNELENVRKAALIDGENLTASVSKLGKSLVK
TKGFLDTDMKSLNENSKFCDTLTNFMQNADDEIKWILEEEKRIMALVKSTGDYFHGTAGK
DEGLRLFITVRDFLVMLDKSCTLLRKSTKMPANTSRKGALMVSPSQEAHPDSLPDVHQRL
FPAIQERRMDDDFSSSDDESLSK
>StFH6
MAINFCLSMILYLFIFYILSIIPNVSSQSQNVETFFPFPLPNLLPPPIPPVQRSPPSSSS
PPPLLPPAPTDTLAPPPSVSTPNTSSNKAVGTAIGVTAASTVVLSALLFFFLVRYSRRRR
KQQEGSAIGDPRGGGTSGAGASATPGVVQDQFLKFEGNLKGVIVDENGLDVLYWRKLESG
EQRKESFKKKKVFVNALRDEEEEKRMISRGVGGRKKSDHPIQELPLLRGKSSTSQSPSWL
DLENKQPTPDDGIVFKPMEKQESSSQLVSRAPPPPPPPAPPLSLSAIPKALGPPPPPPPG
LKKGPPLPTHPSGLPSSSSAGASGSGNDKVKLKPLHWDKLNANVEHSMVWDKLDRGSFKF
DGDLMEALFGCVATNKKPSGTESRALSRRADISGPPSQIFILETRKSQNIAIVLRSLGVT
RKEIIDALVDGQGLSVDTLEKLCRIAPTKDEEAEVLAFEGDPTRLADAESFLFHILKAVP
SAFTRFNAMLFRPNYGTEIQHHKEYLQTLELSCKELKAQRLFLKLLEAILKAGNRMNAGT
SRGNAQAFKLTALRKLSDVKSMDGKTTLLHFVVQEVVRAEGKRCVLNRNQSMKRSNSQTT
ANSAIPTSKNTTENDETEKEYMMLGLPIVGGLSSAFSNVKKAAAIDYDLLSKTCSMLTAQ
ISEIRTHLAQRDNVKGLFGKEMKKFLDAAEKEMKTVREEQDRVMELVKKTTDYYQAGASD
DKGWQPLQLFAIVKDFLEMVDKVCVEITRNMQKKKPLVAVGGSSSPGMENSRAVRFPKLP
ANFLSDISKSSSSSDSSDDS
>StFH18
MSLLSRFFYRRPPDGLLELDDRVYVFDSCFSTEVLPEGIYQLYLHEIINELHEEFPDSSF
LAFNFREGEKRSQFAEILCEYDVTVMDYPRQYEGCPVLPLSLIHHFLCICESWLSLQNHN
NVILLHCERGGWPLLAFILASFLVFRKLQSGERKTLEMVYREAPKGLSQLLSPLNPFPSQ
LRYLQYISRRNISPEWPPPEQALSLDCLILRSIPRFDNQKGCRPIVRIFGRNLLSKDGLS
THMLYSMPKKGRSLRHYRQKDSDVIKIDIQCLVQGDVVLECVHLDLDPEREVMMFRIVFN
TAFIRSNILMLNCDNLDILWDSKARYPKGFRAEVLFGDVESISPLKAPTAALNGEETGGL
PIEAFSRVQELFSGADWVDTGDDAALWLFKQLSVLNDMKDLSILQSRMSGYSSPFDSEEE
NNASSIADSLDFLDSEKASSLTYANTTDVNFLDEQDSASDGTSDPKISEGQMKLSKSDIG
PVQSLSESNCQLDTAIAPEHLKGVRVCDTRTSSSSLLPSPPPSPAPVISSIKVTQSSASS
PPSPPSMFGSPSKEVSLPPPPPPPPPPPPIIGGPSSVPRTPPLPPLASSNRSPPPPPPPP
PPPSIGSHREHSPPRQPTSSASPDSFSRGPPPPPPPPPPPPPPPLPNKSFLCSSAPPHPP
PVPTFSTSRSALPPPPPPPPPPRGPSNCNLSAPPPPPPFMSSKCSPLPCVTPLPPPPPPP
PPPTPSALFKGPPPPAPPPLPSSTSNRQTPLAPPPPPPPPPSSTSKRPTSLAPPPPPPPP
PSSTSNRPTPLAPPPPSSSSNRPTPLAPPPPPPPPSSNSTRPPAPPPPPLGVPRQGSTPP
APPPAPKAPNAPPPPRRGLTPTPPPPPGGKGLNVPAPPPPSTGRVRASVGSTALGKGRGT
GGTSIPPKKASLKPLHWSKVTRAMQGSLWADTQNKENTSRAPEIDITELENLFSVASATD
GTSKGGGRRGSKINKPEKVQLIDLRRAYNCEIMLTKIKIPLPDMLNAILALDSSALDIDQ
VENLIKFCPTKEEMETLRNYNGDKGMLGKCEQFFLELMKVPRVESKLRVFSFTITFSNQV
KDLRSNLSTINDATREVKESAKLRQIMQTILTLGNALNQGTARGSAVGFKLDSLLKLSDT
RARNNKMTLMHYLCKLLAEKMPELLDFDKDLLHLEAASKIQLKSLAEEMQAVSKGLEKVE
QELTASDNDGTISSGFQKVLKNFLDTAEAEVKSLTTLYIEVGRSADSLSLYFGEDPARCP
FEQVTQILVVFMKMFKKSRDENEQAADAEKKKLEKEALKEQVAASSSGKKGVGDGDRVKL
NFLNQLHAV
>StFH17
MYSPLFSLCLIFTFFLLSSATHRRLLHQPLPPTSTPSINKAKPPYPHFHPFFVFFLPPPP
PPSNDFATFPANISSLILPRSLHSSNNSITNKFIAILVSASILSATFVTVLVLFFFLYHR
HPHREDESCDDDHERNDTLRLVSSNTTPSHIEIEKETSSTLVSCREEIAQSSTASNDYVT
LNYQRIGSPELHPLPPLPRHQYFKQHLNIGSFEDEDDGFFSPRGSSGGRGSPDFIQRSFR
YQYLNYNSSNDSLSNSPSGGLSLVKFPARPRFILQPVEHRPMSSSSISSGSTHNSPASQI
PSSSLQNPVSTMSKFGYPERYVSRRLPPPPPLPPPRVVIENDGPSMPVSFHSADGENIKP
KLKPLHWDKVRANSDRAMVWDQLKSNSFQLNEEMIETLFTINSSNLNSKDGVRLPIIPVM
NQEKQLLDLKKSQNIAILLRALQITSDEVCEALLEGSADTLGMELLESLMKMAPTKEEER
KLRNIKDESPFKLGPAERFLKAVVDIPFAFKRVDAMLYIACFDSEVEYLKGSFQTLEIAC
EELRNSRTFLRLLEAVLRTGNRMNMGTDRGDARAFKLDTLLKLVDIKGADGKTTLLHFVL
HETIRAEGSHLSDADLTSRDEAEFRNGVHVISALSHELANVKKAAVMDSDILSNEVAKLA
AGVAKITDVIKLNQGLVLDESSRKFSESMNGFLKKAEGEIMNIQAQEEFALSMVKELTEY
FYGDLAKEEARRIRIFMVVKDFLSIIDQVCTDLGK
>StFH5
MALFRRFFYRKPPDRLLEISERVYVFDCCFSTDVLDEDEYKTYMGGIVAQLQDHYADASF
MVFNFREGDRRSQISDILSQYDMTVMDYPRQYEGCPLLPLEMIHHFLRSSESWLSLEGQQ
NVLLMHCERGGWPVLAFMLAGLLLYRKQYTGELKTLEMVYKQAPRELLHLLSPLNPQPSQ
LRYLQYISRKNFGSEWLPSDTPFALDCIILSFPPLFDRGRGCRPVLRVYGQDPASTTSNR
SSKLLFSTLKTKKHARFYQQEECSMVKIDIHCRVQGDVVLECVHLEDDLVREEMMFRVMF
HTTFIRSNVLMLMRDDVDVLWDAKDQFPRGFKAEVHFSDPDAVPSVVTEEVPSEDENGTE
GASPEEFFEVEEIFSNAADGQDGRGESGAHIVKESLLDDDSIEMIWKEEVEHHAFQDCAS
DEVNHKQEGKIDSNRSASEKNILGDRDNSIPSKVVVSNGTSNMESEQVISGDCVASENGE
LKQDKEDTLRQKKLEREGSQQKVSADTNKQKSDKTASSLKKQLFSNTKPATDGVGPKNKS
KQQEIQGTVLRPAKPNAVSRWIPPNKGSYTSSMHVSYPPSRYNSAPPVLALTKDFQSGVK
SKSPSPQASSEAIASAEAGRVSGKDSSCSASGMSMVEGSVATMSAPESVESHALQLHPSP
PSPLLSPSPITSSHETSDTEVAGTNSPSATSALSSQGSNITTFSLTQTNPYSSPALAAPS
QPPLCRPSLSLSSNIRSFSPPPPPPPPPPPPLTSSRMTSLGAFSPPPPPPPPPLPSSSSV
INVGRVPPPPLWMGYGTTSEVVSSSSPPPPPPPPPPPIYTSNLPRLASFGGSTSLPPPPP
PPPPPPMRTGYSLPPPPPPPPPPPTPPTLSPRILHTSQVAPPPPPPPPPPPPSTYVPPPL
YNTQSAPSPPPPPPFSRAPTPPPPPPPPFSRAPTPPPPPPPPFSRAPTPPPPPPPPLRGS
IPPPPPPLPGAPPPPMRGPPPPPPPPGAPPPMRGPPPPPLPPGGGPPPPPPPIRGAPPPP
PPPGGRAPGPPPPPPPGGRAPGPPPPPPPGGRAPGPPPPPPPGGRAPGPPPPPGAPRPPG
GGPPPPPPFGSKGPAVGRGLPAGRGQGFSRAAGGVAPRRSNLKPLHWSKVTRALQGSLWD
ELQRNGETQLSPEFDFSELETLFSAIVPKSDNAGKSGGRRKSVGSKPDRVHLVDLRRANN
TEIMLTKVKMPLPDMMAAALAMDESILDADQVENLIKFCPTKDEMELLKNYTGDMDLLGK
CEQFFLELMKVPRVESKLRVFLFKIQFNSQVTDFKKSLNTVNSACEEVRHSLKLKEILKK
ILYLGNALNQGTARGSAIGFKLDSLLKLTDTRATNNKMTLMHYLCKVLASKSPSLLDFHV
DLVSLEAASKIQLKSLAEEMQAIIKGLEKVKKELEASETDGPVSEIFRKTLKEFVGVAEA
QVDSVKDLYSVAGRNADALALYFGEDPARCPFEQVTATLLNFVRLFRKAHEENLKQAELE
RKKVQKEEMENAKGVNLNKKGFK
>StFH3
MRAHPIYNFLLVLIVITASSITAAAEHTQIQHLIDINPLTRRILHQPLFPSTSSSPPPPP
QINSEPIFPTPDHPFFPEVPTVQTPDQPQQQIQPNGTPISRNNSIAPQPTNPTKKFAIAV
SVGIVTLGMLSALGFYIYKHKTKHPDETQKLVSNHNTNSFQEESRMPPSNFLYIGTVEPS
SSATAAAAASQTQINHSIVANNTSPYRKLSPAKKSDRYRPSPELQPLPSLRNNPTFFTPP
AIINSSDDDETKIYKPYNISSSSTGIMTRSNNSIPHSKRTSPRLSLSCSSPDIKRAIIVP
SVKQTSPPSPPPPSQEVTLQQHKKPTLTYVPQRVKFSQPPPPPDMSRLKSPNNQLQETSK
PSAPPPPPPPPPPPLSTSRVLGGKVASRVTNSIEPPRSQRSSLSVKPQSSSPTPRSGYVV
SEKRSHLEEQRGEAIHDTDTRDESKPRLKPLHWDKVRATSERATVWDQLKSSSFQLNENM
MESLFGCNSVNSVPNEVAKKSVRPTVEKENRVLDPKKSQNIAIMLRALNVTKDEVSESLL
DGSAEGLGPELLESLVKMAPTKEEEIKLRDYNGDTSKLGSAERFLKAILDIPFAFKRVEA
MLYRANFDAEVKDLRKSFQTLEEASQELKNSRLFFKLLEAVLRAGNRMNVGTNRGDARAF
KLETLLKLIDIKGTDGKTTLLHFVVQEIIRSEGLSSDDNNLSNIKFKEEEFKKQGLQVVG
GLSRELCNVKKAAGMDSDVLSGYVSKLEAGLVKVRSVLQYEKTCMEGNFFESMKVFLKEA
EDGIVRIKAEERKALSMVKEVTEYFHGDAAKEEAHPLRIFLIVRDFLCILDSVCKDVGMM
QDRTMVGAARSFRIATTASLPVLNRYNARQDRSWDDDSSSP
>StFH4
MNTPGPPPTNSSQNQVVLKAVIAAVVSTLVVAGILFYFFYRYYVIRRWKKNKLSSSFRRE
MPHQEFQQTGALKGLIVDENGLDVIYLRRFEGSQLGSCFSKIWVNHMDEDEDEDEEEEKR
IDSGQEQPVSSDHIQEMPLLQNCSNVGSYENKEAVTASQQTTNSLFAASRSSKQPSTSLQ
FQQKEIIPPQPETPSQLALVSSQNPPQPPIPPPAPPPPPPQLPIPPPAPPPPPPPLPMKR
IAKAPTPPNAGKIKSSPPPPPKGGGLSSLIKPPIAPRGKGSRKDKAEAQNEEKSNENGET
QVKLRPLHWDKVVANADHSMVWDEINNGSFRFEDDLMEVLFGYNVTSNRTPEGNRATTSS
GTSKLARPTQMFILDPRKSQNTAIVLKSLSVSRKEILDALTEGQGLSVDTLEKLTKIRPT
EEETSKILQFDGNTRKLADAESFLYQMLKAVPSAFKRFNAMLFRSNYDPEILNLKENLQT
IELGCKELRTSRIFIRLLEAILKAGNRMNAGTARGNAQGFNLSALQKLSYVKSNDGKTTL
LHFVVEQVICSEGKRCLINKGHKDDSDRKTEKVEKDTEHLTLGLPVLQGLSSEFSNVKKA
ATIDYDSFINTCSTLTTRVNDVQQLITCCGIAEKDQFVKETKGFLEECEEELKVIREEQT
RVMELVKRTTEYYQAGTSKEKGTQSLQLFAFVKDFLDMVDKVCVDITKKVQKKSAATVES
SPPPRSPRPITPVRFHNLRTYFTPEIVSSESENDF
>StFH1
MGHHGFRILLHFLFIITFILVSFCCTHILVRDVSLNAAKYLNSIHGFKELNYMVRNGDGN
ESPIGKIYGGKQILIVEKFRTLLGLSRFSPRNGDFAYFAVSPSPSPSPSISPEAPAPSPV
PRVHRHPHPHSHHHPFIPAAHRVRVKRRGRSTRVLTAVLVSAGISTVLCAIALFWGCKKF
KKQRKKSTRSVSLFSSEAGSVCRSRYGSSQNSVKKVTSDPGPDLFYLDSLEVALESSESI
CLNKSSVIEKIDSNENIANNTLSEKDEQEEEISVSMPDDDNCSGVGEIVCVYESADSMKC
DINDCNSSSGDKIVPEEVHSSDDEEIFHSLCNSRSSSNRLSNVSAGSLIDTSEIMPQEEL
KTLTCSVSSSTHLSTPPPPPPPPPPPSPTFPTQSPCRPTVSSVKMKSKVLSHASLQIESS
TRNSDSSLENDLLQSPPNQAKPAGGIPPPPCPPPFASGSTSLSKGPPPPLSLPFQQLALG
KDGSPLPKLKPLHWDKVRAAPDRSTVWDKLRPSSFEFDEEMIESLFGYNLHNSMKIDEGK
SKTPSPSKHVLEPKRLQNISILSKALGVTVEQVSEALIKGNGLFLPQLEALAKMVPTKEE
EDKLSSYKGDINELGSAEKFVMAMLKVPFAFLRIEAMLYRETFDDEVNLLKKSFSMLEEA
CKELRSSRLFLKLLEAVLKTGNRMNIGTIRGGARAFKLDALLKLSDVKGTDGKTTLLHFV
VQEIIRSEGLKVSQSIMGKIDGRRKIKTIADREEDYKRMGLDLVSGLGTELFNVKKTATM
DLDVIATSVSDLSEEMNKIKALVTNDLSPFENNGNFVHSMTTFLNYAERNLKELQEDENR
VLLRVKEVTEYFHGNVSKDESNPLRIFVIVRDFLNMLDHVCKELRSSKTPNSLNPLAPFR

>StFH25
MLSSLYIINLVLFTFFSFTTTTAGAGVYYRHRRILHQPFFPVVDSLPPSSLPSITHPPLS
SPQSQPQPQPQPKFPFSTLSPPDMPLTQNPFFPVFSSPPPPPPLPSDSYATFPANISSLI
LPQTSSHSSTKPISGKLIAIIISVSVLSAAFLTSLVAFFLHYYRQGKVEEKSYYQRTDSL
RLVPPNATPSDGVVIKKHLPSPPPPPPPPPPPPAMEVPRHTPTSNSSEFLYLGTLVSSRE
VESPELRPADGVAVNFQRLGSPELLPLPPLPRQHYRQTRKNGATEVGYSGEDDENDEEFF
SPRGSSGDKGSPSQTVSSPHATPYEVPLQTQNRFLYSNSNSPSESSLLNSPSLEFNLSPK
SLTSRSPDSLVNFLAPPRFIPTQTFRGFSSPPLSSGDTHNSPSIVSDSSARISESSLRNL
GGFGSYVSMKVPPPPPPAPPPRFWEAPQVPKSVEAENGGPPVLMAPSMPVLGHHVSGNIK
SSEAVERRNDEITKPKLKPLHWDKVRATSDRAMVWDQLKFSSFQLNEEMIETLFTANCSN
SNPKDGITRLVQPVLNQENRVLDPKKSQNIAILLRALNVTNEEVCEALLEGNADTLGSEL
LESLLKMAPTKEEERKLQEFKDESPFKLGPAEKFLKAVLYIPFAFNRVEAMLYIANFDSE
IEYLKRSFETLETACEELRNSRMFLKLLEAVLKTGNRMNVGTNRGDACAFKLDTLLKLVD
IKGADGKTTLLHFVVQEIIRAEGSRLSGADDQNPIVEKTLQDEVEFRKIGLQVVSRLSGE
LTNVKKAAAMDSDIISNEVAKLAAGIAKITNVLKLNKELVPSENSRKFSESMNGFLKTAE
QEIINIQAQESVALSMVKEVTVYFHGDSAKEEARPLRIFMVVRDFLSILDQVCKDVGRMT
DRTTISSGRQFPLTVDAGLPQVFPGYNVRQHDSSSEDETTPSAS
>StFH26
MALFRKLFYRKPPDGLIEIGGDRVYVFDRCFSTDVWEEKNYKGYVASVISQLRDHYPDVS
ILAFNFREGESESLIANDLSEHDVTIMDYPRHYEGCPLLSMEMINHFLRSSESWLSLGQQ
NVLLLHCEWGGWPVLAFMLAALLIYRRHFNGEQKTLDMIYKQAPHELLHLMQPLNPIPSQ
LRYLQYVARRNLNTQWPPLDRALTLDCIIIRMIPNFDGKGGCRPIFRIYGQDPLIVSDRS
PKSLFSTQKKSNVVRYYKQEECELVKIDINCHIQGDVVLECISLHDDREIMMFRTMFNTS
FIQSNILILNSDEVDTLWDAKDQFPKDFRIEVLFSDMDVAASVVPVDLSCFEKKHGLPVE
ALAKVQEIISSADWLNQKGDAAGNMLQQIIESNLIPEKLGSPPETIVTTKLIDQATLENP
QERQKPAPLENNAKGLTQSTLEQQVGSSSEAYRSNKQEAVFQHVETKESSAFVTSPPVSP
HESKTVEHPSLHGQECGKLKEVYSLSEIKDRPLMTNVLMSPTPPPLLTKDQCIVTGKPLS
PAPMPPALLTPLKDKLDVPSPSQPTPPRDQSPNSVYLKDDATTVSQPDTSLLPLGMPLSP
CENDILAKMEPSLPTFPSGIPSPSGLIPPNIKHLEEKLVSKNGMSPSPPPLPHLVPVLEE
NSAYVCGTPQTSAPPTPPLKQNLTFSGGSSPPPPPPWLPPPTPSSSPCLLLTTPGLNKNC
SSISGPPQPPSPPTPPLKERLVSKGGMLRPPPPPPPPPPPLPEQPVKEDFSLIEKPCPPP
PPPPPPPPPLPEQPVKEDFSLTEKPCPPPPPPLPSSQASKPTELYAVPPSPPPPSLVSSL
KDNNNLPKSVPSVPPPPVPFPKVNNKPASPSPTPPIAPPPSKNYRRMLSSTMTSRSNSTK
KLKPLHWLKISRAVQGSFWAEIEKCSYASKSSVIDMPELVYFFSVQNLDQVGSERNGNSK
IKFGQKVQKVQLVDHRRAYNCEIMLSKVKIPLHDMLTSVLALEDSALDIDQVENLIKFCP
TKEEIEVLKGYKGEKEKLGRCELFMLELMQVPRIESKLRVFSFTIQFQSQISELRNNLNI
VNSATDQIRGSSKLKGVLQTILYLGNALNQGTARGSAAGFKLDSLLKLTDTRSWSNKMTL
MHYLCKILTDKLPELLDFSKDLSSLEPALKIQLKYLAEEMKAISKGMEKVVDELSMSEND
GLMSENFCKALTEFLSCAEGEVSSLAQLFSDVGKNVDSLIIYFGEDPARCPFEQVVSTLM
SFQRMFNQALEENRKQLEFERKKAEKEAKEKQRTKLYWKLLHIVAKLPKIEDLGSKTSVL
DGNF
>StFH24
MMMFFRLEMHQLQLLPVLKLPILCHLPVIPSQPFFPRDYNDSSKTSAPSDQSSTSQNSTS
DGQSNKKKSSTKTVLVAVLVTAAVTFIVVALFFICYCKVQLPLKPPPGRVNPFEDPTSPA
PPPLPPAKITNLAVVLGNELPSELLQTLLKMAPTADKELKLRLYNGDLSRLGPAERFLKV
LVDIPFAFKRLESLLFMCSLEEEASMAKESFATLEAACTELRKTGNRMNDGTFRGGAQAF
KLDTLLKLSDVKGIDGKTTLLHFVVQEIIRSEGIRAARARDRGSVSSIKSDDLPEDQPQD
AEEYYRSTGLQVVSEMKNVDDENRFHQTLKSFVQNAELDIMWLFEEEKRIMALVKSTGDY
FHGNAGKDEESTNPPPLDLQQKLFPAITDRRIDDSSSDDDAS
>StFH22
MCSLEEEASMAKESFATLEAACTELRKSRLFHKLLEAVLKTGNRMNDGTFRGGAQAFKLD
TLLKLSDVKGIDGKTTLLHFVVQEIIRSEDKVCIEVKNAQRKLNGTPKKENVASKTSEST
NPPPLDLRQKLFPAITDRRIDDSSSDDDAS
>StFH23
MEPNALNGSKSEIPLGTVTGIAVAAAGVSEQIPPGRMGMQGQPPLKPPPGRVNPFEDPTS
LANPDHFNMIESLFGYAHADKDKNGPKKDSMFQDASKQYVQIIDQKKAQNLAILLKALNV
TTEEVCDALKEGNELPSELLQTLLKIAPTADEELKLRLYNGDLSRLGPAERFLKVLVDIP
FAFKILESLLFMCSLEEEASMAKESFATLEAACTELRKTGNRMNDGTFRGGAQAFKLDTL
LKLSDVKGIDGKTTLLHFVVQEIIRSEGIRAARARDRGSVSSIKSDDLPEDQPQDAEEYY
RSTGLQVVSEMKNVDDENRFHQTLKSFVQNAELDIMWLFEEEKRIMALVKSTGDYFHGNA
GKDEGLRLFVIVHDFLNVFMVM
>StFH20
MLIQEEMGVRGVSQLSVFIIILFTIVAANPVSNRPEDHLLANQISSVGINQELAEELWLN
CRLELVHSNEAVEDLEFSDPAEEANGIFTNRRSLTKNKEKNANLLTKEALMGCLVKKNLM
FLISGEEKHSPTWYTRCMDFLFSWYGAPRRRELLQVGDAPAPAPAPATSSSETPNSPPPA
RPPTTPFFPRDYNDSSKTSGPSDQSSTSQNSTSDGQSNKKKSSTKTVLVAVLVTAAVTFI
VVALFFICYCKVCGVGYRKGKNDERPLLSLSISDYSVASRHGNAGNHSVSDDSHNKIGKT
FYMEPNALNGSKSEIPLGTVTGIAVAAAGVSEQIPPGRMGMQVQPPLKPPPGRVNPFEDP
TSPAPPPLPPAKITNLAAPSPPPPPPKPSAGGPHPPAPGPPPPPPIPIRAKAGPRPPPPP
GPGVTPPRPPPTGLKPPRPSPLGSNASSSASVEGSENDPSKTKLKPFFWDKVLANPDHSM
VWHQIKSGSFQFDEDMIESLFGYAHADKDKNGPKKDSMFQDASKQYVQIIDQKKAQNLAI
LLKALNVTTEEVCDALKEGNELPSELLQTLLKMAPTADEELKLRLYNGDLSRLGPAERFL
KVLVDIPFAFKRLESLLFMCSLEEEASMAKESFATLEAACTELRKSRLFHKLLEAVLKTG
NRMNDGTFRGGAQAFKLDTLLKLSDVKGIDGKTTLLHFVVQEIIRSEGIRAARARDRGSV
SSIKSDDLPEDQSQDAEEYYRSTGLQVVSGLSSEIENVKKAAILDADSLTGTVSKLGRAL
KQSRDFLNSEMKNVDDENRFHQTLKIFVQNAELDIMWLFEEEKRIMALVKSTGDYFHGNA
GKDEGLRLFVIVRDFLIILDKVCIEVKNAQRKLNGTPKKENVASKTSESTNPPPLDLRQK
LFPAITDRRIDDSSSDDDAS
>StFH21
MFVDVIPEHCNGLLDSAYNYLLSYGYINFGVALAIKDKIPVDPRKGGETVVGAGLAGLAA
ARQLMLFGFEVTVLEGRKCVGGRVYTKKMEGGNKVATADLGGSVLTGTLGNPLGLLERQL
SYTLHKVGDAPAPATSSSETLNSPPPARHPTQPFFPLDYNDSSKTSAPSDQSSTSQNSTS
DERGNVTGIAVAAAGVSEQIPPGRMGMQVQPPLKSPPGRAACTELRKSRLFHKLLEAVLK
TGNRMNDGTFRGGAQAFKLDTLLKLSDVKGIDGKTTLLHFVVQEIIRSEGIRAARARDRG
SVSSIKSDDLPEDQSQDAEEYYRSTGLQVVSGLSSEIENVKKAAILDADSLTGTVSKLGR
ALKESRDFLNSEMKNVDDENRFHQTLKSFVQNAELDIMWLFEEEKRIMALVKSTGDYFHG
NAGKDEGLRLFVIVRDFLIILDKVCIEVKNAQRKLNGTPKKENVASKTSESTNPPPLDLR
QKLFPAITDRRIDDSSSDDDAS
>StFH8
MALFRRFFYRKPPDRLLEISERVYVFDCCFSTDALDEYEYKTYMGGIVAQLQDHYPDASF
MVFNFKEGDHRSQISDILTQYDMTVMDYPRKYEGCPVLPLEMIKHFLRSSESWLSIEGQQ
NVLLMHCERGGWPVLAFMLAGLLLYREQYTGEQKTLDMVYRQAPRELLYVLSPLNPQPSQ
LRYLHYITRRNIGLDWLPSDIPFALDCIILRVLPQFDGGRGCRLMVRAYGLDPASPTSNR
SSKLLFSTSKTKQHGRLYRQEECALVKIDIHCRVQGDVVLECIHLEDDLVREVMIFRAMF
HTAFIRSNVLMLTRDEVDVPWDAKDQFSREFKAEVLFSDADALPPIITTEAPDEDDNETE
GASPDEFFEVEEIFSNAVDGQDGRGESDAHSVQDSMQDDDNIEIWKEELEHHAFQDCAFV
EGNRKLEENMDSTQQASKTNSLGDKDNLINSEAVISDVSSHKDSEAETPGASVMSQEGYN
KQDVEGPLRQERQGSQFTADISKGKNEKALSSLKKQLASNSKLAVDGIGPKNKSKQKESL
GTLSRLAKPSAVSRWIPSNKGSYANSMHVAYPASRYKSAPPALAVTKDSQSGFKSKSPSP
RASSEAKILAGAGRIPKKRSSCPASLDMSTVKEAPVAMTSSSESVESQALDLQASPPSPL
PSFQYPSTLSLELPPIQEVSTNTPASATPPESSQEDHIITASLTHHSSPPPPPPPPPPPP
PSQILSRNQNVKSLSPPPPPPPPPLPPPPPPPPSNSLRKTHRGSSHSQNVKSFSPPPPPP
PPPPPSPPSSNGLRMAHMGISPPPPPPPPPLPPTLSTVLKVGRVLSPTPSPTSLPNAVCA
ASSLVALTPPPPPPPPPPPHAPTAPKLESLRISTPPPPPPPPPPIPAIYSAPPPPPPFPI
VPGVSSLLTMSAPPPPLPSSPELPSLLGASASPPPPPVQVSPPSPPSQNDSVPPTSTPSR
NAPLQSLPPPSPPLSTPLPQSPPSPPLSTPPPPPPPPPVSRNSPMQFLSPPPPPPPPPRN
DPTPTQPLSPPLPPPPHQPVSRNSPILILPPPPPPPPPPLLPSRNVSAPTVPPPPPPPPL
PYNTPPSILCPHSLSTPSSLSRAPPQPPPPPLHVAPLPSPPLSAAPPPPPPPLPGAPPPP
PAPPPPPCGIPPVPQPPFYGGPPAPPPPPYGVPPAPPPPPYGGPPAPPPPPYGGPPAPPP
PPYGGPPAPPPPSYGGPPAPPPPPGGGPPAPPPPPGGGPPPPPPPPGGGGPPPPPPPGGA
PPPPPPPGGGTLGPPPPPPPGGRAPGPPPPPPPGGSAPGPPPPPGAPRAPGGGPPPPPPF
GAKGPGAAGRGLPAGRAPALSRSRSNLKPLHWSKVTRALQGSLWEELQRHGGPQVAPEFD
VSEIEILFSATPKASSAGKSGAKKKSADSKPDKVQLVDLRRANNTEIMLTKVKMPLPDMM
AAALAMDESILDADQVENLIKFCPTKEEMDLLKGYTGDKELLGKCEQFFLELMKVPRVES
KLRVFLFKIQFKAQVTDFKKSLTTVNSACEEVRSSLKLKEILKKILFLGNTLNQGTARGS
AIGFKLDSLLKLADTRATNNKMTLMHYLCQVLASKTPDLLDFHESLVSMEAASKIQLKSL
AEEMQAIIKGLEKVKKELESSANDGPVSEIFCKTLKEFIGASEAEVGSLRDLYSVAGRNA
DALALYFNEDPAKCPFEQVTATLLNFVRLFRKAHEENLKQAEQDKKKVQKEAEMENAEKK
QLKKEG
>StFH9
MVVSFFFIFFLCFSPQYYYLSFATTAAAVFSGNNRRVLHEPFFPLDSPPPSSQPPIPSPP
APTEYPFQGSTTTPDNSDNNPFFPTYPSPPLPPDSPADFVPANVSSIILPNTSKSNPVSN
KLIVTAIISVLAAVIVLSIAIFLHIRKRRKQSDRKTQRSDSNSNGLSRDGARSDGNNGVP
KLQRPSQTSSEFLYLGTLASSHGGVETHNAQNRNGSNTSSTPSSRKMDSPELRPLPPLHG
RNLRQSYGNTRFFSGTAENDVDFYSSAGSMGGRESSIGGDSLSRRDFSAVEVEKFVGCSS
SSSSSSSSSGSGSPVRSVSLSISPPASLSPERKSVRPKSPELVAVDTAPPPQYPPPPPPP
PATIVPPFAESPSPSPSPPCPLSPERYSTRSMDSSPGIFNLLDQDVQFPARIRNHIQQAT
PAFGPPPPRPPPPPPPRSKNMESPKTPSPPFSKPAFNPPVLESPLKPIGIESPVLVSPME
LPSISEHIEKNDEKTEEPKPKLKTLHWDKVRASSDREMVWDQLKSSSFKLNEEMIETLFV
VKTPTLNANDTARRLVPSPSQENRVLDPKKAQNIAILLRAINVTTEEICEALLEGNAETI
GTELLEILLKMAPSKEEERKLKEYKDDSPVKLGPAEKFLKAVLDVPFAFKRVDAMLYISN
FDYEVDYLRKSFETLEAACEELRSSRMFLKLLEAVLKTGNRMNVGTNRGDAHAFKLDTLL
KLVDVKGADGKTTLLHFVVQEIIKGEGTRLSGGDQNEQCTTNDDAKYRKLGLQVVSNITS
ELIHVKNAAAMDSEVLHSDVLKLSKGIGNITEVAGYIEAVGSEESSTKKFSESMNRFMEI
AEEKIIRLQAQEALAMSLVKEITEYFHGDSAREEAHPFRTFMVVKDFLMILDRVCKEVGM
INERTVVSSAHKFPVPVNPNLQPVTSSYTAKRQHSSSDDEYLSS
