# Supplementary material for: Genome-wide identification and characterization of FORMIN gene family in potato (Solanum tuberosum L.) and their expression profiles in response to drought stress condition
Source: PLoS One. 2024 Aug 26;19(8):e0309353. doi: 10.1371/journal.pone.0309353 (PMC11346945; doi:10.1371/journal.pone.0309353)
Supplement: S3 Data — (TXT) [file pone.0309353.s003.txt]

>StFH2
ATGAGAGCAGCAGGTCTAAGCATCTTCTTCATATTATCACTGCTTTCATCTTTTACTTCT
CAATTTCAAGATTTGGTTGTCAAGGAAAAAACCAGGAGGATTCTGCATCAACCACTCTTT
CCAGTAAGTTCAACACCGCCGCCGGATTCTGAAATATCGCCGCCGCCACCGGCAGAGCCA
GTCAACTCTCAGCCTTTTTTCCCAGAAGTCCCTACTGGGACTACACCAGATCAGACACAT
CAACCTCCAGTTACTCCAGCTAATGGAACTCCAGTGTCAAATTCAGTTGCCACACAACCA
GCAAAGCCAGTCAAGAAAGTGGCAATTGCAATATCAGTTGGAATTGTTACCTTGGGAATG
TTATCTGCTTTGGCATTCTACCTTTACAAGCACCGTGTTAAGCACCCAGATGAAACTCAA
AAGCTTGTAAGAGGAAATTCTGATCAGAGGATCAATGAGGAATCAAGAACGCCGCCTTCG
ACTTTCCTTTACATTGGGACAGTTGAGCCACCTGCTAAGACATCAGCTGTGACTGAGTCC
AATGGTGCTACTGGCTCACCTTATCGAAAGTTGAGCTCTGTGAAAAGAATGGATACCAGG
TATAGGCCAAGTCCTGACCTTCAACCCCTTCCACCATTGAGCAAACCCCAACCCCCTCCA
AGCATTAATTCACCTACTGCAATGTCATCATCCGATGAGGAGAGTCATGACACTGCATTT
CACACTCCACAAGGCTCCACTGTCAGCAATGAAGAAGGTTATTACACTCCCAGTTTACGT
GAGAGTTACTCAAGCAACAAGAATTATGTTCCTTATTCAAAGAGAACTTCTCCAAGATCA
CGCCTTTCTGATTCATCCCCTGAAGTAAAACATTCTATAATACCATCCATTAAGCAAGCT
CCAGCTCCCCCACTTCCTCCGCGGCAACCACAAGGGGGTTTGATAGAGCAACTTCCACCT
GAGCCTCCCTTGCAATATACTAGGCCAGAACTGCCATATGTGACAAAAAGGGCCAAGTTT
TCATCACCACCTCCTCCACCAGATATGACAAGGCTTCAATTGATAAGCAACCAAGCCCAA
CAAATATTAAAAACAACACCACCACCTCCTCCTCCTCCTCCACCACCCCCACTTCCACTC
TCAACACCCCACAAACCGGAAGGATCACAAAGGAATGTTCCTTCAGCAGCTTACCAGCAA
ATGGTCAAGACAGAATCAAGGAGTCCCACTCCAAAATCAACACCAGGGAGTGAGAAGACA
AGTACTTCTGAAGAACAAAACGGAGGTGCCAGTTCTTTAGAAAGACATGATTCTAGCGAT
ACAGATCCATCCAAGCCTAAGTTGAAGCCTTTGCACTGGGACAAAGTGCGAGCAACCTCT
GATCGAGCCACAGTGTGGGACCAATTAAAGTCCAGTTCCTTCCAATTGAATGAGGACATG
ATGGAATCACTTTTTGGATGTAATTCAGCAAATTCTGTACCAAAAGAAGCAACAAGGAAA
TCAGTCCTTCCTCCTGCTGAGAAGGATAATAAGGTACTTGACCCCAAGAAGTCGCAGAAC
ATTGCCATAATGTTACGAGCACTGAATGTAACTAAGGACGAGGTTACTGAAGCCCTTCTA
AATGGAAATCCTGAAGGACTAGGGCCTGAGCTTCTGGAGACTTTGGTCAAGATGGCTCCT
ACAAAAGAAGAAGAGATAAAACTAAGAGAGTACAGTGAAGATGCCTCAAAGTTAGGCTCT
GCAGAACGATTCCTTAAGACAGTGCTTGATTTACCATTTGCCTTCAAAAGAGTAGAAGTC
ATGCTTTACAGAGCAAATTTTGATGGCGAAGTAAAAGATTTGAGGAAATCCTTCCAAACC
CTCGAGGTAGCCAGTGAAGAATTGAAGAATAGTAGACTATTCCTCAAACTCCTTGAAGCT
GTTCTAAGGACAGGAAACCGCATGAACGTTGGAACTAATCGTGGTGATGCCAGAGCTTTC
AAACTTGACACTCTTTTGAAATTAGTAGATATAAAAGGAACAGATGGGAAGACGACCTTG
CTTCACTTTGTGGTCCAGGAGATTATCAGGTCAGAAGAGCTGGATTCTGAACCCCCAGGC
GAAGATCTTTCTAATAAAGCAAACATCAAATTCAAAGAGGAGGATTTCAAGAAACAAGGT
TTGCAGGTTGTTTCTGGATTAAGCAGAGAACTTGGCAATGTCAAAAAAGCAGCAGCAATG
GACTCAGATGTCCTGGGGAGCTATGTCTTGAAGCTTGCAGTGGGACTTGATAAAGCAAGA
TCAGTTTTGCAATATGAAAAGCAAGGTCTGCAAGGTAACTTTTTTGAATCGATGAAAGTA
TTCCTTAAGGAGGCAGAAGATGGAATAGTGAGGATAAGGGCAGAAGAAAGAAAGGCCTTA
TCCATGGTCAAACAGGTAACAGAATATTTTCATGGTGATGCTGCAAAAGAGGAAGCTCAT
CCTCTCAGAATATTCGTGATCGTGCGAGACTTCCTCTCCATATTGGATAATGTATGCAAA
GATGTTAGGCGAATGCAGGATCAAACAGTGGTAGGTGGTGCAAGATCATTCAGAATAGCT
GCTACTGCATCACTACCAGTCTTAAGCAGATATAATGTGAAACAAAAAAGGAGTTGGGAT
GATAATAGCTCATCACCATGA
>StFH19
ATGCTTCCTTCTTTCTATTTCTTCTTCCTCCTCCTCTTCTCCGTCTCCGTCTCCGCCAAC
AACCGCCGTGTTCTTCATCAGCCATTTTTCCCACAAGATTCACATCCACCTTCTTCTTCA
CCTCCGTCAGTACCCAGTACCTCTACTACTCCCAAATACCCTTTTGATTCTTCTTCTTCT
ACTCCTAATAACAACACTCCCTTTTTCCCCTCTTTCCCTTCTACTCCTCCACCTCCACCT
TCCCCTTCTGCTTTTGCTTCTTTTCCTGCTAATATTTCTTCCCTTATCCTTCCTCATTCA
TCCAAATCCAAAACCATTTCATCTAAACTCATTGCTACTGCCATCGCCTCTGTTCTTGCT
GCTATTCTTCTTATCTTCATTGCTATCTTCTGCCATAGAAGAAGAAATCAAGATTCTAAT
GATAACAAAACACACAGATCTAATAGCAGCACTAGATTCAATAATCCTAACCCAACTAAT
ATTCCTAAATTACAACGACCATCTCAGACCAGTTCTGAATTTCTATACTTGGGTACTATG
GTTAGTGCACATACTTCCATTGATACACACAATCGTCGTGCTACTGCTGCACCTTCAAGA
AAAATGGACTCACCGGAGATCCACCCATTGCCGCCATTACATGGACACAGTTTGCGTAGG
AATGCAGATGTTATCTCCCGTACAACTGAAGATGATGAGGAGTTTTACTCTCCAAGAGAA
TCTTTAGATGGCAGAGGAAGTTCGATCGGAACTGGATCCGCCTCGCGTAGGGATTTTGCC
GCCGTTGAGGTCAAGAATTTTGCTGGGTCGACCTCATCGTCTTCATACTCCTCTTCCAGT
TCCGATTCGGGCTCACCAGTTAGGTCTGTATCGTTGAGCATTTCTCCACCGGTGAGTTTG
AGTCCAAAAAATTCACAGCCCAAGTCACCGGAACTACTTGCTGTTCGTACTGCTCCGCTA
CCTCAGTATCATTCTCATTCGTCTCCGCCGCTAGCAGATTTTGTACCTATATTGGTCATT
AACGGGGAATCTGATTCACCATCTCCGCCCAGTTCATCATCTCCGGAGAGATATTCAAGC
AGGAGTATTGACTCATCACCCAGAATTTCCGATGTTTGGGATCAGAATGTTGAATCTCCG
ATGAGAATCAGCAATCACATACAGCAGAATGAATCAGTTTCAGTTCCACCACCACCACCG
CCGCCTCTTTTGATTAGTATTCCGGCTTGTGTACAGCCTCCTCCACCACCACCACCGCCG
CCTCATTTGATTAGTATTCCGGCTTGTGTACAGCCTCCTCCACCACCACCACCACCGCTG
CCTCTTTTGATTAGTATTCCGGCTTGTGTACAGCCTCCTCCACCACCACCACCACCGCCA
CCACCAGTTAAAAATTGGGATAGTCCAAAAACTCCAACACCACCAATTTCAAAGCCACCA
TCCAAGCCTCCAGTTCTTGTAACTCCTTTAAGACCCATAGAACTTGAGAGTCCAGTGCTG
ATTTCCCCAATGGAGTTGCCTTGTAATAAGCAACCCATTGAGAAGATTGAGCAGAGTATA
GAAGGCTTATCAAGTGATACTGGTGGGAACAACGAGGAAACTCCAAAACCAAAGTTGAAG
ACTTTGCATTGGGATAAAGTAAGAGCTAGTTCTGATCGGGAAATGGTGTGGGATCAACTG
AAATCAAGTTCGTTTAAATTGGATGAAGAGATGATAGAAAGCTTGTTTATTGTGAAGACT
CCAACTCTAAATCGAAAAGAAATGACTAGACGCCCTGTTCTTCCCTCGCAGAGCCAAGAG
AATAGGGTACTTGATCCAAAGAAGTCACAGAATATTGCAATTTTGCTAAGAGCACTAAAT
GTAACTGTTGAGGAAGTATGTGAAGCCCTTTTAGAAGGAAATGCTGATGCCCTAGGGACT
GAGCTCCTTGAGAGTTTATTGAAGATGGCTCCATCCAAAGAAGAAGAACGCAAACTGAAA
GAATATAAAGATGATACTCCGTTTAAGCTTGGGTCAGCCGAGAAGTTTCTCAAAGCAGTG
CTTGATATACCTTTTGCATTCAAAAGGGTAGATGCTATGCTGTACATATCAAATTTTGAT
TCTGAGGTTGACTACCTCAAAAAGTCATTTGAAACTCTGGAGGCTGCTTGTGAAGAGTTG
AGAAGTAATAGAATGTTCTTAAAGCTTCTGGAAGCAGTGCTGAAGACTGGTAACCGCATG
AATGTTGGGACAAATCGGGGTGATGCACATGCGTTCAAACTAGATACCCTCCTAAAGCTA
GTAGATGTGAAGGGAGCTGATGGGAAAACAACCCTCTTGCATTTTGTGGTACAGGAGATC
ATAAGAAGTGAAGGTGCTCGTCTTTCTGGTGGAGATCAAGATCAACAGTCGGCCATGAAT
GATGACGTCAAGTGCCGGAAGCTTGGCCTCCAAGTTGTTTCCAACCTTAGTTCAGAGGTT
GTAAATATTAAGAAAGCTGCTGCTATGGATTCAGAAGTGCTTCATAGTGAGGTCTTAAAG
CTTTCTAAAGGGATTGGAAACATTGCTGAAGTTGTCCGATCAATTGAAGCAGTTGGCTTG
AAGGAAAGCAGCATAGAAAGATTTTCAGAGTCTATGAGAAGGTTTATGAAAATGGCAGAA
GAGGAGATCATAAGGCTCCAAGCTCTAGAAAGTGTTGCCATGTCCTTGGTGAAAGAAATA
ACTGAATACTTCCATGGAAATTCAGCGAGAGAAGAGGCTCACCCTTTTAGGATCTTTATG
GTGGTAAGAGACTTCCTAATGGTTCTTGATCGCGTTTGCAAAGAAGTTGGAATGATAAAT
GAACGTACAATAGTCAGTTCTGCCCACAAGTTTCCAGTTCCAGTAAATCCAAATCTACAG
CCTGCCATTAGCGGGTTAGCAGCAAAATGGCAGCATAGTTCATCGGACGAGGATAGTTCA
TCCGCTCATTAG
>StFH12
ATGGTTTGGCTTGAAATAAAAGCCAGCTTGTTCCAGTTTAATGAGGAGATGATGGATTCT
TTGTTTGGATATTTACCAGGAGACCAAGGGAAAAATGATCGAAGAAAAGCTTCCTCATCC
TTTGATCAAACCTCACAGTACATTGAGATTATTGATCTTAAGAAATCACGAAATCTAGCA
ATTCTCCTCAAAGTCTTAAATGCGACAACAGAAGAAGTTTATGATGCTCTCGAGGAGGGT
TTCTTGCCGCCTCTTTGCTGCTGGTTTCGATGGGGCAACAACTTTTGCATAAACATAAGG
AAGAAGAAAAACAGGTTGCTGTAA
>StFH11
ATGCCAAATGCAATTAAAAGAAGGTCAGAAAATGGGATGATCAATATTATAATGGGAAGG
GTAGCCTATGTGTTTAGTTTTGTTGCTTTGATTTGTCTTTGGGCAGCAAGAGATTCAGAA
GGGAAAAGGAAGTTTCCTGGAAGCAATTTAGACTTAGCTGGTCTTTGGCAGGGTCCTGTG
ATAGACGAAGACACGGCCGAGCAAGTATGGATTCATTGCAGGGAAGAGTTAGAAGAGGGT
ACCGAAGCTGCAAGGTTTCTGGAATATTATATTCAACAGACAGCAACAGGAAGTTACAGT
TACTTAAAACAGGATATAGCTTTGTTGAGAAAAAGAACCTTACAAAAGGCTATTGAAGAT
TTGCCTCCCCGAGAGAAGCAGATTTTGTTGCAGTGCTTAAGAAGGAAAAATGTTCCAAGT
CATATTTCTGATAGTGACGATGCATCCAGTACTTGGTTTAGCAAGTACGAAGAGCTTTTC
TCACAATTGTCAAGTGTTCCCAGGAGGTACCTAAGAAAAAGAAAGAATCCATTTTTGCCA
AAAAAAAAAGCTCTAAGAAAAAGAAAGAAATCATTTTTGCCAAAAAAACATGCTCCAGTT
CCGTCTCCCGCTCCATCTCGCCCTGCAACTGTTCCGTCTCCCGCTCCATCTCCTCTCCCT
GCAACTGTTCTGTCTCCCGCTCCCTCTCCAGGTCCTGCAGCAGTTCAAATGCTCGCTCCG
TCTCCAGGTCCTGCAATTGTATCACCAGTTTATGCTCCAGTTCCTTCTATTGAAGTGCCC
ACTAGCTCTCCTCCAACTGTGCAGCCTCCTTCTCCAGTTATAAAACCTCCTGCAAAGCCT
CCAAAACATCAAACTCACACCAATTCTTCAACACCTTTACCTGTTAATCCTCCAGATAAA
CCGCAAAATGGTCCTAATTCTCAGGGAGATAATCAGCAGCATCGAAATTATTTAATTGCT
GCAGTGGCTGGATGTTCTGTTGCAGGAATTGCCTTTTTAGCTCTGTTAATATTATGTGTT
AAGAATAAGAAGAAAGAAGTAGCTCCAGATGATGGGAAAAGGGGTGGGAAACCGCCTCTG
AATTCGACTGCAGGTGCTTCTCTAAATTTCATGAGTGCATCTGCTGTAAATGACGCTGAT
CCTCATAATTCTTCCGAAGCAGACGTGGAACTGTCAAAATCTGAGATGAATGCAACTGCT
CATGCACCATTACCGCTTCCTCCAGGAAAATCTGCACCTCCACCTCCACCTCCACCTCCG
CCTCCTGGTCCTCCACCTCCTCCTCCTAAACCACCTGCTCCGAGCCCACCTCCACCTCCA
AAAGCTCGCCCTCCTAATCCACCAAAACCTGGTAATTTGCCAAAGCCTTTACCTCTTGGA
GCACATCAGAGAGGACGTTCTTCTGAGGCCGGGGGAAGTGGCTCATTGGGTGAATCTGGT
GCTCCAAAAACAAAATTAAAACCATTCTTTTGGGACAAGGTTCTTGCTAACCCTGATCAC
TCTATGGTTTGGCATGAAATAAAAGCCGGCTCATTCCAGTTTAATGAGGAGATGATGGAT
TCTTTATTTGGATATATACCAGGAGACCAAGGGAAAGATGATCGAAGAAAAGCTTCCTCA
TCCTTTGATCAAACCTCACAGTATATTCAGATTATTGATCCTAAGAAATCACAAAATCTA
GCAATTCTTCTCAAAGCCTTAAATGTGACAACAGAAGAAGTTTATGATGCTCTCGAGGAG
GGTAATGAGCTGCCTCCTGAACTCATAAGAACTCTCTTGAAGATGGCACCAACAATGGAC
GAAGAACTAAAACTCAGATTATTTGCTGGAGACATTTCTCAGCTCGGTCCTGCTGAACGT
TTTCTTAAGTCCATGGTTGCAATTCCATTTGCCTTCAAACGGATGGAAGCATTGCTGCTC
ATGTGTTCTCTTCAGGAAGAAGTTTCTTCCATTAAAGAGTCCTTCGCGACCTTAGAGGTC
GCATCTAAGGAACTGAGAAACAGCAGACTCTTCCTGAAACTTCTTGAAGCAGTTCTAAAA
ACTGGAAACCGCATGAACGATGGCACCTTCCGTGGTGGTGCGCAGGCATTCAAGCTTGAC
ACACTGTTGAAACTCTCAGATGTGAAAGGAGCTGACGGCAAGACAACACTCTTGAACTTT
GTAGTTCAGGAAATTATTCGATCTGAAGGATTAAGAGCAGCACGTAAATTAAGAGAGAAC
CAAAGTACTACCAGTGTGCAGACAGAAGATCTTGTAGAGGATCCTGCTCAGGAGTCGGCA
GATTATCACCGTAACCTTGGTCTTCAGATGGTTTCTGGTTTAAGCAACGAGCTTGAGAAT
GTAAGAAAAGCTTCACTTATTGATGGCGAGAACTTAAGTGCAGCTGTCATGAAGCTTAGT
CACTCACTAGTGAAAACTAAAGAGTTTCTGGACACTGATATGAGAAGTTTGGAGGATGAA
AGTAAGTTCCGTGATACACTCACAAATTTTATCCAACATGCAGAACAGGAGATGACTTGC
ATACTAGAAGAAGAGAAAAAGATAATGTCTTTGGTTAAGAGCACAGGAGATTACTTCCAT
GGAAATTCAGGGAAGGACGAAGGCTTGCGTCTCTTTTCAGTTGTTAGTGATTTCTTGATT
ATGTTGGACAAGGCATGTACAGTGACATACGTAAACAACAATTTCCTGCAATCCAGGAGC
GACAGATGCACTATTCTAGTTCAGATGATGAGAGCTCAAGCCCGTAGCTGTCTGTTTAGG
TGTCAGAGTACTTTGGAGCTAATATGGCTTGGATAA
>StFH14
ATGGTTTGGCTTGAAATAAAAGCCAGCTTGTTCCAGTTTAATGAGGAGATGATGGATTCT
TTGTTTGGATATTTACCAGGAGACCAAGGGAAAGATGATCGAAGAAAAGTTTCCTCATCC
TTTGATCAAACCTCACAGTACATTGAGATTATTGATCTTAAGAAATCACGAAATCTAGCA
ATTCTCCTCAAAGTCTTAAATGTGACAACAGAAGAAGTTTATGATGCTCTCGAGGAGGAA
CCACAGTACGAGATAGATGATAGGCAGATTGAACTATTTTTTAGGTTGAATGAGGAGATG
ATGGATTCTTTGTTTGGATATATACCAGGAGACCAAGGGAAAGATGATCGTATAAAAGTT
TCCTCATCCTTTGATCAAACCTCACAGTACATTCAGATTATTGATCCTAAGAAATCACAA
AATCTAGCAATTCTCCTCAAAGCCTTAAATGTGACAACAGAAGAACTTTATGATGCTCTT
GATGAGGTCTCTTATCAGGTAATGAGCTGCCTCCTGAACTCAAACGAACTCTCTTGA
>StFH15
ATGGTTGCAATTCCATTTGCATTCAAATGGATGGAAGCAGCAAACTCTGATTATTTGCTG
GATACATTTCTCCGCTCGGTCCTGTTGAATGTTTTCTTGAGTCCATGGTTGCAATTCCAT
TTGCATTCAAATGGATGGAAGCATTGCTGCTCATATGTTCTCTTCAGGAAGAAGTTTCTT
CCATTAAAGAGTCCTTCGCAACCTTGGAGTATACATTGTGACTTGCAGGTCGCATCTAAA
GAACTGAGAAACAGCAGACTCTTCCTGAAACTTCTTGAAGCAGTTCTAAAAACTGGCAAC
AGCATGAATGATGGTGCACAGGCATTCAAGCTTGACACTTTTGGAACTCTCAGATCACGT
AGATTAAAAGAGAACCGAAGCACTACCAGTGTGCAGACAGAAGATTTTGTAGAGGATAAT
GCTCAGGAGTCAGCAGATTATCAGCGTAACCTTGGTCTTCAGGTGGTTTCAGAACAGGAG
ATTACTTGCATCCTAGAAGAAGAGAAAAAATTCAGGGAAGGACGAAGGCTTGCGAGCGAC
AGATGCACGATTCTAGTGCAGATGACGAGAGCTCAAGCCCATAGCTGTCTGGTGTCAGAG
TACTTTGGAGCTAATTATGGCTTGGATATATAA
>StFH10
ATGGCATTGTTACGGAAATTGTTCTATAGGAAGCCACCTGATGGACTGTTAGAGATCTGC
GAGAGAGTTTATGTGTTTGATTGCTGTTTCACCACTGATGTTTGGGAGGAAGAAAATTAC
AAAGGCTATGCAGGAGGTGTGATTAGTCAACTTCGGGATCATTACCCTGACGCGTCAATA
TTGGTTTTTAATTTTCGTGAGGGTGTGTCGCAGAGCCTGATGGCAAATATTCTGTCTGAG
TATGATCTGACAATAATGGACTACCCTCGGCACTATGAGGGTTGCCCCTTGCTTTCAATG
GAGGTGATGCACCATTTTCTAAGATCCGGTGAAAGTTGGCTCTCACTTGGGCAACAAAAT
GTGCTTTTAATGCACTGTGAACGGGGTGGTTGGCCAGTTTTGGCATTTATGTTGGCTGCA
TTATTGATATACAGGAAACATTACACTGGAGAACAGAAGACCTTAGACATGATTTATAAG
CAGGCTCCTCGTGAACTTTTGTACTTGCTGCAGCCACTGAATCCAATTCCTTCTCAGCTA
AGATACCTACAGTATGTAGCCAGGAGGAATGTGAACATGCAGTGGCCTCCATTGGATAGA
GCACTCACATTGGATTGCATCATTATTAGGGCTATACCTAATTTTGATGGCGAGGGTGGT
TGCCGGCCAATATTTCGTATCTATGGACAGGACCCGTTTCTAGTTTCTGATCGATCGCCA
AAAATTTTGTTCTCAACTCCAAAGAGGAATAAAGTTGTCCGGCATTACAAGCAGGCCGAA
TGTGAATTGGTTAAGATTGATATCAATTGCCATATTCAAGGCGATGTTGTGTTGGAATGT
ATTTGCTTGCACGATGATTTGGAGCGGGAACAGATGATGTTTAGGACCATGTTTAACACA
GCTTTTATTAGGTCAAACATTTTGATTCTTAATCGTGATGAACTTGACACTTTATGGGAT
GCTAAAGATCAATTTCCAAAAGATTTCAGAGCAGAGGTTCTTTTCTCAGAGATGGACACT
GCTGCTTCTGTTCTTCCTGTAGATTTGTCCTGTTTTGAGGAGAAAGATGGCCTACCAGTG
GAGGCATTTGCCAAAGTTCAGGAAATCTTTAGCTCTGTGGATTGGATAAGTCCAAAGGCT
GGTGCTGCTTGTAATGTGCTCCAACAAATAACCACGTCAGGTTTAATTCAGGAAAATTTG
GAATCCGTTCCTCCCCTGTCTACAGACACTAGCATGCTCCTCGATCAAGCAAATTTGGAG
ACTCCTGGAGAGAGGAAGGGACCTGCACCAGTGGACAATGATGCAAAGGGCTCATCACCA
TTTACATTGGAGCAGCAGTCTATGTCATCCATAAAATCATCCTCCAAAGTACAACAAAGT
GACCAACAGAAAGTTGAAGCTCAATTTATTGGGACCAAAAGTGAGATGAAGGTGTCAAAA
CTGCAGCCGTCAATTCCTCTTTCAAAACCTTCTCCTGCTGACCTTAGTACAGAACCTAGT
GTGTCTTCTGTGTCATCACAACAGTCCCTGTACGGTCTTCCAACGTCGGAACATCCTCCA
CTTATAAAGAAGTTGGATCCTCATGTACAAGAATGTGATAAGCTGAATGACCTTCCTTCC
CTACCTGAGACCAGGACTCCACCCTTCAAGACCAGCATTCCAACTTCACCTTCATCCTCA
TCCATACCTGGGAAGGATCAGGGTATTGGTATTGGACTAGTTCTATCTCCTACTCCAGTG
ACACCAGCACCGCTCACTCCTCCCATGAAGGATAAATTAGTCACTGGAACTGTACCTTAT
GCATCTCCGGCTACTCCACCCAGAACCCAAGGTCCTCCAATTGTATCCTTGAAGGATGAA
AAACCTACTTCGTCTCAACCTGATACATATCTGCTTCCTCTAGCAGCACAGAAGCCAGAT
CATAAAGGAGAACCTGCTTCACCTCCTCATCTTACTGGGTTGTCTCTGTCTCCTTCCCCC
TTGGCACCATCACCACAGACTCCTCCCGTGAAGGATAAACTAGTCACTGGAACTGTACCT
TCTGCATCTCAGGCTACTCCACCCAGAACACAATGTTCTCCAATTGTTTCCTTGAAGGAT
GATAGACCTACTATGTCCCAATCTGATGCACCTCTGCTTCCTCTGACAGTGCAGCAGCCA
GCTTATGAAGGGGAATCTACTTCACCTCCTCGGACAGCGCAGCAGCCAGGTGATGAAGCT
GCTGAAAAGGAACCTACTCGACCTCTTCATCCTTCTAAAAGTTGTCCTCCATCCCTAGCT
CCTCCTAATTCCTCTTCTCCATCAGCTGCCATTCCCTTTATCAAACCTTTAGAACAACAG
TTCGTCCAGAGTAGTAATTTTTCACCGCCGCCACCGCCATTGCCACCGTCACCGTCACAA
CATCCAATCCCTCTATTGAACGAGAATGTTGCTTCTGTTGGTGGATCACCTCAGCCACCT
GTTCCTCCCACTCCACCTTTGAAGGAACATTCAGTTTTCAGAGGGGTGCCATCACCTCCA
CCACCTCCGCCTCCACCTCCACCTCCTCGAGACTCATGCCCATTATTTACACCCCCAGTA
TTGAGCAAGAATTCTGTCTGTACTAGTGAACCACTTGAACCAGTCCCAACTTCGAAGGGA
AGTTCAGCTTTTAGAGATAAGTCACCGCCACAACCACCACCTCCTCCTCCACCTCCATGC
CAGTTAACTACAACCCAAATATTGAACACAAATTCTGCCTCTATTTGTGAACCGCCTCGA
CCTCCACCTCCACCTCCACCTCCACCTACTCCACCTTTGAAGGAAAAAGTTGTTCCCCCA
ACCAGGGTGCCACCACCCCTGCCTCCACCTCCTCCTGTGCGATCTATGAAGGAGAACTCC
TCGTTCAATGGTGGACCCTCTCCACCTCCACCCCCTCCTTTGCCTGCTGCTCAATCTTCT
AAGCCTGCGAATGTATCTGCAATGCCACCACCACCTCCTCCTCCTGTATTGGGTTCTCGA
CAAAGTGTCCCTTCTGCTCCCCCTCCTCCAGTCCCTTCTCTTAAGCCTGATCTAAAAGCA
GGTGCTGGTATGATACAGTCAGCATCCAAAGGTAGTAATCTCCCTACTTCTCCATCTCCA
CCCCCACCTTCTGCTCCTCCACCTGGCCTAAAGGGACGAGGACCATTGTCTCGTACCATG
AATTCAAGAAGTCAGTCATCAAAGAAACTGAAGCCTTTGCATTGGTTAAAAATATCTAGA
GCAGTCTCAGGAAGCTTGTGGGCCGAGGCTCAAAAATGTAGTGATGCTCCCAAGGCACCA
GAGATTGATATATCAGAGCTTGAATCCCTCTTTTCAGCTGCAGTTCCAACTTCAGGACAA
GGCAGTTCAGGAGGGAAAAGGAATTCGGGGACCTCAATGGGGCAGAAGCCGGAAAAAGTG
CAACTGGTTGATCATAGACGAGCTTATAATTGTGAAATCATGCTTTCTAAGGTGAAAATA
CCACTGCATGAAATGCTGAACTCGGTGCTTGCACTGGAAGATTCTGCACTAGATGTGGAT
CAGGTGGAGAATCTGATTAAGTTTTGCCCAACTAAGGAGGAGATGGAAACTCTGAAGGGT
TATAAAGGAGAGAAGGAGAAGTTGGGTCGATGTGAACAGTTTATGTTAGAGTTGATGCAA
GTACCACGAACAGAGTCCAAGCTGCGAGTTTTTTCGTTTAAGATTCAGTTTGAATCTCAG
GTTTCTGAGCTAAGGAAGAGTCTGAATATTGTGAATTCGGCAGCTGATCAGATTAAAGGT
TCATCAAAATTGAAAAGGATTATGCAAACAATTCTCTCTCTCGGAAATGCTTTGAACCAG
GGAACTGCTAGAGGTTCTGCTGTTGGATTCAGGTTAGATAGCCTCCTAAAACTAACAGAG
ACACGTGCACGGAACAATAAGATGACTCTCATGCATTATCTTTGCAAGGTACTTGCTGAC
AAATTGCCCGAACTGCTAGATTTTTCTAATGATCTTTCTAGCTTGGAACCTTGCGCAAAG
ATACAACTGAAATTTCTTGCAGAGGAGATGCAAGCTATTAGCAAAGGACTGGAGAAAGTT
GTACAAGAACTGTCTATGTCTGAGAACGATGGAGCTGTGTCTGAGAATTTCCGTAAGGCT
TTGAAGGAGTTTCTCTGTTATGCTGAAGGTGAAGTGAGGTCCTTAGCTCAACTTTATTCT
GGTGTGGGTAGAAATGTTGACACATTGATTCTATACTTTGGAGAAGATCCAGCTCGTTGC
CCATTTGAACAAGTAATCACAACGTTACTAAACTTCCGAAGGATGTTCAATCAAGCCTTA
GAGGAAAACCGGAAGCAGGTGGAGTTTGAGAGAAAGAAAGCAGAGAAGGAAGCAGTGGAG
AAGCAGAAGATGAGTCATTCGGAGAAAACTTGA
>StFH13
ATGCAACTATACAAATCTGATGTGAAAGGAACTGATGGAAAGACCAAACTCTTGAACTTT
GTAGTTGAGGAAATTATTCGATCTGAAGGATTTAGATTTCAAGAGATCCAAAGCACTACG
GTTGTTCAGACAGAAGTTCTTATAGAGGATCTTGCTCAGGAGTTGGCAGATTATCACCGT
AACCTTGGTCTTTCGGTGGTTTCAGGTTTAAGCAACGAGCTTGAGAATGTAAGAAAAGCT
TCACTTATTGATGGCGAGAACTTAAATGCAGCTTAG
>StFH16
ATGGGTGTGAGAGGAGTAGTAGTTCATTTCTTTGTGTTCTTCTTTATGCTTTTGGTAGCA
GTGCTTGGAAGCAACAAGGACTCAGATGATCATTTACTTGACAATCTCATCAACTCTCCT
GAGATTAATAGGGACATGGTTGAGCTATTGTGGTTGAACTGTAGGATAGAGTTAACACGT
GCTAATAAAGCTGTTGAAGATCTCAAGTATTATGTCACGGGAGAAGTTTTAAGTGTGAGA
GACGAAGTCCTTAAAAGTAGCTCAGAAAAACATAAGCATATCGGTGACTTGCATCCGCTG
GTTAAGCAAGCTCTTCTAGGTTGTTTGAGGGAAAAAAATCTCTTGTTTCTTATGTGTGGA
GAGGAGAAGGGCTCGCCAAATTGGTATGCCAGGTGTGCAGAGTTTCTCTCCTCCTGGCAC
GGAGCTCCTAAACGACGCATATTGAAAGCAGCACCTAATCCTCCTCCTGCCCCTCCTAAG
TCAAAGCCAGCTAAATCACGAGACGACAAAAACTCAAAAAAGAAATCCGCAGCTAAAGAC
AGTAAGAAAACAAACACTGTTGGAGTTCCTATTATAGCCGCTGCTGCCGCCATATCCTTT
CTCATAGCACTTCTATGCATATGCTGTTGTTGTAAGTGCTGTAGGAGATCCAAAAAGGGG
TTGAATGATGAGAGACCTCTTCTTAGCTTAAGCTCGAGTGACTACTCATCACATAAGTCA
TCTGCTTTAGGATCTTCATTCAATAATGCTGGAAATCATTCATTCAATAACAATCCCAAT
GATGATTCTAAAATTGAGATTCGAAGGACAGGACCAGCTGGAATGCCTCCACTGAAACCT
CCCCCTGGTAGGGCGGTTCCCTCTGAAGCTCCTGCCCCACCTGCACCTCCGCCTCCTGCA
AAGCCAACAACTCCTGCACCTGCTGCACCACCTCCACCACCAGGAAAGCCTTCGTCTGTT
GGCCCAAGTCCTCCTAAAGCTGGACCTCCTCCACCACCACCTATGAAGCCTGGTCCTCGA
GCACCACCTCGGCCACCTTCCATGGGCTTGAAACCACCTCGAATTTCACCTCTTGGACCA
AATGCATCCACAAGTGCTTCAACTGAGGAAGAAGATACCGATCCCAAAACTAAGCTTAAG
CCCTTCTTCTGGGATAAGGTTCAAGCCAACACTGACCAATCAATGGTTTGGCATCATGTC
AAGGCAGGATCTTTCCAGTTTGATGAAGAGCAGATAGAGACTCTATTTGGATTTGCCTCT
GCTGAAAAAAAGAAGAATGGGTCAAAGAAGGACTCCTCCCAAGATCCTTCCAATCTATAT
ATTCAAATCATTGACCAGAAGAAGGCCCAAAATTTATCTATTCTTCTTAAAGCCTTAAAC
GTGACAACTGAAGAAGTTTGTGATGCACTGAAAGAAGGAAATGAGCTTCCTGCTGAACTC
ATTCAAACTTTGATAAAGATGGCACCAACTGCTGAGGAAGAACTGAAGCTGAGGATCTAC
AATGGGGAACTTTCTCGGCTTGGGCAGGCAGAGAGGTTCCTGAAAGCTTTGGTTGAGGTT
CCATTTGCATTCAAAAGGCTAGAGACATTGCTTTTCATGTGCACTCTTCAGGATGAGGCG
TCACTGATCAAAGAATCATTTGCTACCTTGGAGGCTGCTAGCGTAGAACTCCGGAATAGC
AGGCTGTTTCTCAAGCTCCTTGAGGCTGTTTTAAAAACTGGCAATCGAATGAATGATGGA
ACGTTTCGTGGTGGTGCACAAGCATTTAAGCTTGACACGCTTCTGAAATTATCAGATGTA
AAAGGAATAGACGGGAAAACTACATTGTTGCATTTTGTTGTTCAGGAGATAATCCGCTCA
GAAGGTATACGAGCTGCTCGTGCTGCCAGGGATCAACGGAGCTTGTCTAGCATCAAGTCT
GATGATCTACTCGAGGATTTGCCTCAGGATCAAGAAGATCAGTATCGAAATACCGGTTTA
CAAGTTGTCTCTGGTTTGAGTAGCGATCTTGGAAATGTGAAAAAAGCTGCAATTCTGGAC
GCAGATAACTTAACAGGCATAGTGTCCAAACTTGGCCATGCACTTATAAAAGCACGCGAG
TTCCTGAATTCAGAGATGAAGAATATGGATGACGAAGATGGGTTTCACCAGACCATGAAG
AACTTTGTGCAGAATGCTGAGGGTGATGTCATGTCATTACTTGAGGAAGAAAAGCGAATA
ATGGCTCTAGTTAAGAGCACAGGTGATTATTTCCACGGAAATGCTAAGAGGGATGAAGGT
TTGCGATTATTTGTGATCGTTAGAGATTTTCTAGTTATTTTGGATAAGGTATGCAGAGAG
GTAAAAAATGCTCCAAGAAAGATAAATAGCACACCAAGGAGAGAAAATGTAACTCTTACA
ACTTCAGAATCCACCCTTTCACAGCGGCCTGATCAATCTGTCCCTTCACCACGACCTGAT
CAATCCGTCCCTTCAGCACGACCTGATCAATCCGTCCCTTCAGCACGACCTGATCAAGCC
ATCCCTTCAGCACGACCCGATCAAGCCATCCCTTCAGCACGACCCGATCAGCGTCAGAAG
CTTTTCCCGGCTATTGCAGACAGGCGAATTGATGATTTTAGTTCAGACGATGACAGTCCT
TAA

>StFH7
ATGGGTGTGGGAAGGGTCAGCTCTGTATTTACTTTTATTGCTTTTGTTTGTGTTTTGGCA
GCTAATAGTTCAAAAGGGAATCGAAAGCTTCCTCAAAACTGTATAGACAATGGAGGTGTT
CAACATATGGATGAACATACGGCTGAGCAAATATGGGTTCATTGCATAGAACCATTACAC
AAGAATACGGAAACTGCAAGCTTTCTGGATTTGTCTCTTTATCAGGCAGCAACAGGAACT
TATATTTACTTAAAATCAGATATATTTTTGTTGAGAAAAAGAATCTTACAAAAGGCTATT
AGTGATCTGCCTCCTGAAGTAAAGCAGATCCTTCTGGAGTGCTTAAAAAGAAAAAGTCTT
CCTCTTCATGGTTCGGGTAGTGAGGCGGCATCCATTGCTTGGTTTATCAAGTACCAAAAG
CTTTTCTTGGAATGGTCGTCCAGTGTTCCCAGAAGGCACCTAAGAGAAAGAAAGCTTGAA
GATAAGTCAACAGATGATGTTGCAGCTCCAAACCTTGCACCATCTCCAGGCCATGGAGCG
GTATCACCAACTCATGCTCCAATGCCCTCTTCTGAAGCGCCCACGGAACCTCCTGCAGAG
GCTCCAACACGTCACACTCGTGTCATTCCTCCTGCAAAGGCACCAACACCTCCGACCCAT
GGCTCCCCTCCTGCAAAGGCTCCAACAACCCAGACTCATGTCAAAGCCCCTGCAAAGGCT
CCAACACCTCCTACTCATGTCAACTCTTCTAAACCTTTGCCTATCATTCATCCTCCTGCT
AAACCAAAAAATAATGGAACTAATGCTTCAGAAAATAATAATCAGAACAGAACTTATATT
ATTGCTGCTGTTTCTGGAGGTGTCGCGGTAGGAATTGCCCTTTTAGCTCTGTTATTAATA
TTGTGTCTTATAAAAAGTAAAAAGAAAGAAACAGGTCCACAGCATGGGAAAAGAGATGAG
AAACCTCTTCTTAACCTTTGTTCAGGTAATCTATCTGCAGATTCTTCTCAGAAGTCTTCA
AGCATAGGAAGCTCAATCAAGAAAGATTTTAAGACTTCTTCAACTGCAAATAATTTTTCG
GTGCCAGCTAATTCTCATAATTCTTCAGAGGCAGAAGCTAAAACAGATGCACCTGTAAAT
GCATTACCACTTCCTCCAGGAAAATCTGCACCTCCACCCCCTGAAGCACCACCTCCTCCT
CCTCCTAAACCACCAGCTCCAATGCCGCCTCCACCTCCAAAAGCTGCTCGGCCTCCTCCT
AATCCACCAAAGCTTGGTAATCTGCCAAAGCCTTTACCCCTTGGAGCACATCGGAGACGT
AATTCTTCTGCTGGTGAGGGAACTGAACCATCTGATGACCCTGATGGTCCAAAGGCAAAA
TTAAAGCCATTTTTCTGGGACAAGGTTCTTGCTAATCCTGATCACTCCATGGTTTGGCAC
GACATCAAAGCTGGCTCATTCCAATTTAATGAGGAGATGATGGAGTCATTATTTGGGTAT
AATGCAGCAAATGCAGGCAAAAATGATGGCGCGAAAGCTACATCGGCTTTTGAAGCTACC
CCACAGTATATTCAAATAATTGATGCTAAGAAATCACAAAATCTAGCAATTGTTCTTAAA
GCCTTAAATGTGACAACAGAAGAAGTTTGTGATGCTCTCAAGGAGGGTAATAAACTGTCT
CCTGAACTTATTCAAACTATATCAAAGTTGGCACCAACAACAGATGAAGAACTCAAACTT
CGATTATATTGCGGGGAAATTTCTCAGCTTGGTCCTGCTGAAAGGTTTCTCAAATCCCTG
GTTGAAATTCCCTTTGCCTTCAAACGGATGGATGCATTGTTGCTCATGAGTTCTCTTCAG
GAAGAAGTTACTTCCATTAAAGAGTCCTTTGAAACATTAGAGGTGGCATGCCAAGAGCTG
AAAAACAGTAGACTCTTCCTGAAACTTCTAGAAGCAGTTCTTAAAACTGGGAACCGCATG
AACGATGGCACCTACCGTGGTGGTGCACAGGCATTCAAGCTTGATACGCTGTTGAAACTC
TCAGATGTTAAAGGAACTGATGGAAAGACCACACTTCTGAACTTTGTTGTTCAGGAAATT
ATCCGATCAGAAGGATTAAGAGCAGCACGCAAGTTAAGGGAGAGCGAAAGCTTGTCAAGT
CTAACACCAGAAGATCTTGCAGAGGATGCTTCTCGTGATTCGGTCGATTACCATCGTAAC
CTTGGTCTCCAGGTGGTTTCTGATCTAAGCAATGAGCTTGAGAATGTACGAAAAGCAGCA
CTTATAGATGGTGAGAATTTAACTGCATCTGTCTCCAAACTTGGCAAGTCACTAGTGAAA
ACCAAAGGGTTCCTAGACACCGACATGAAAAGTTTGAACGAGAACAGTAAGTTCTGCGAT
ACACTCACAAATTTTATGCAAAATGCGGACGATGAGATCAAGTGGATACTAGAAGAAGAG
AAAAGGATAATGGCTTTGGTGAAGAGTACAGGAGACTACTTCCATGGAACTGCAGGGAAG
GACGAAGGCTTGCGTCTCTTCATCACTGTTCGCGATTTCTTAGTTATGTTGGACAAATCA
TGTACATTGTTGAGAAAATCTACCAAGATGCCGGCAAATACCTCTAGAAAAGGAGCATTA
ATGGTATCACCTTCTCAGGAAGCCCATCCAGATTCTTTGCCAGATGTTCATCAACGACTA
TTTCCTGCAATCCAGGAGCGACGGATGGATGATGATTTTAGTTCATCAGATGATGAGAGC
TTATCCAAATAG
>StFH6
ATGGCTATCAATTTTTGCCTCTCTATGATTCTTTATCTCTTCATTTTTTACATTCTTTCA
ATTATTCCAAATGTTTCATCTCAATCACAAAATGTAGAAACTTTCTTTCCTTTTCCTTTG
CCTAATCTTCTCCCTCCTCCTATTCCACCCGTTCAACGATCACCACCGTCATCATCATCT
CCTCCTCCGCTACTTCCACCGGCCCCCACTGATACGCTTGCGCCACCGCCTTCCGTGTCA
ACACCAAATACATCATCAAACAAGGCTGTTGGAACAGCTATTGGTGTGACTGCTGCTAGT
ACTGTTGTATTATCTGCCCTTTTGTTCTTTTTCCTTGTTAGGTACTCTAGGCGTAGGAGA
AAACAACAAGAAGGTAGTGCGATTGGTGATCCACGAGGTGGTGGTACTAGTGGTGCTGGT
GCTAGTGCTACACCTGGGGTTGTTCAAGATCAATTCTTGAAATTTGAAGGGAATTTAAAA
GGGGTGATTGTTGATGAAAATGGATTGGATGTGCTTTATTGGAGGAAATTGGAGAGTGGT
GAACAGAGGAAAGAGAGTTTCAAGAAGAAGAAGGTGTTTGTTAATGCATTAAGAGATGAA
GAAGAAGAGAAGAGGATGATCAGTCGAGGCGTCGGTGGAAGGAAGAAATCAGATCATCCA
ATTCAAGAATTGCCTCTGCTTAGAGGCAAATCTTCAACTTCTCAAAGCCCTTCTTGGCTT
GATTTGGAAAATAAACAACCAACTCCTGATGATGGGATTGTTTTTAAGCCTATGGAGAAA
CAAGAATCATCAAGTCAACTCGTATCACGAGCTCCTCCACCACCACCACCACCAGCACCG
CCATTGTCTCTATCAGCGATTCCAAAGGCGCTTGGTCCACCACCACCACCGCCACCAGGA
CTAAAGAAAGGCCCTCCACTACCTACTCATCCTAGTGGATTGCCTTCATCATCAAGTGCA
GGGGCTTCAGGAAGTGGAAATGATAAAGTGAAACTAAAGCCATTGCATTGGGATAAATTG
AATGCTAATGTTGAGCATTCAATGGTCTGGGACAAACTCGATCGTGGATCGTTCAAGTTT
GATGGAGATCTTATGGAGGCTTTATTTGGATGTGTTGCTACAAATAAAAAGCCCTCAGGA
ACAGAAAGTAGAGCTTTGAGTCGAAGAGCAGATATATCAGGTCCACCTTCTCAGATATTC
ATTCTTGAAACCAGGAAGTCACAAAACATTGCAATTGTACTCAGGTCACTTGGTGTTACT
CGTAAAGAGATTATCGATGCACTTGTCGATGGACAAGGTTTAAGTGTTGATACTCTTGAG
AAACTCTGCAGAATAGCCCCAACAAAAGATGAGGAAGCAGAAGTTCTTGCATTTGAAGGA
GATCCCACCAGATTAGCTGATGCTGAATCTTTCCTCTTTCATATACTCAAAGCTGTTCCA
TCCGCCTTTACTCGTTTCAACGCCATGCTTTTTAGACCAAATTATGGGACAGAAATTCAG
CATCATAAAGAGTACTTACAAACACTTGAATTGTCTTGCAAGGAGCTTAAAGCTCAAAGA
TTGTTCTTGAAACTTCTTGAAGCCATTCTGAAAGCAGGGAATAGAATGAATGCCGGAACT
TCAAGAGGAAATGCACAAGCATTTAAACTTACTGCTCTCAGAAAACTCTCTGATGTGAAA
AGTATGGATGGTAAGACCACGTTACTTCACTTTGTTGTGCAAGAAGTAGTCAGAGCAGAA
GGAAAACGTTGCGTTCTCAATCGTAATCAAAGTATGAAGCGTAGCAATAGCCAGACTACT
GCGAACAGCGCCATTCCAACATCAAAGAACACTACAGAAAATGATGAGACAGAGAAGGAG
TATATGATGCTTGGCTTACCAATTGTGGGTGGCTTAAGTTCTGCATTTAGTAATGTAAAG
AAAGCAGCTGCAATAGACTACGACTTGCTGTCCAAAACATGCTCGATGCTAACAGCTCAG
ATATCTGAAATCAGGACGCATTTGGCACAACGCGACAATGTTAAAGGACTATTCGGAAAA
GAGATGAAAAAATTCCTGGATGCTGCTGAAAAAGAAATGAAAACAGTAAGAGAAGAACAA
GATAGAGTAATGGAACTCGTAAAGAAAACAACAGATTATTATCAAGCAGGAGCTTCAGAT
GATAAAGGATGGCAACCACTTCAACTATTCGCCATCGTTAAAGATTTCCTAGAAATGGTT
GATAAAGTTTGTGTAGAGATTACAAGAAACATGCAGAAGAAGAAACCCCTTGTAGCTGTT
GGAGGATCATCATCACCAGGAATGGAAAATAGTAGAGCAGTCAGATTCCCAAAATTGCCT
GCTAACTTCTTATCAGACATTTCCAAGAGCAGTTCGTCTTCTGATTCTAGCGATGATTCA
TGA
>StFH18
ATGTCGCTGTTAAGTAGATTTTTCTATAGAAGGCCCCCAGATGGGTTGCTGGAACTTGAT
GATAGAGTATATGTTTTTGATTCTTGTTTTTCGACTGAAGTACTCCCTGAGGGAATTTAT
CAGCTTTACTTGCACGAAATCATAAATGAACTACATGAAGAATTTCCAGATTCCTCCTTT
CTTGCTTTCAATTTCAGAGAAGGCGAGAAAAGGAGCCAGTTTGCGGAGATTTTATGCGAG
TATGATGTAACTGTAATGGATTACCCAAGGCAATATGAAGGCTGTCCTGTACTGCCATTG
TCTTTGATACACCATTTTCTATGTATCTGTGAGAGTTGGCTTTCTCTTCAAAATCATAAC
AATGTAATTTTGTTACACTGCGAGAGAGGTGGTTGGCCCCTTCTAGCCTTCATTTTGGCC
AGTTTCTTGGTTTTCAGAAAGTTACAAAGTGGAGAGAGAAAAACTCTCGAGATGGTTTAT
CGTGAGGCACCTAAAGGCTTATCGCAATTGTTGTCACCTTTGAACCCATTCCCTTCTCAG
CTTCGTTACCTGCAATATATATCAAGAAGAAATATATCTCCCGAGTGGCCTCCTCCTGAA
CAAGCTCTTTCTTTGGATTGCCTCATTCTTCGTTCCATTCCAAGATTTGACAATCAAAAA
GGGTGTAGGCCAATTGTGCGCATTTTTGGAAGGAACCTTCTCAGCAAGGATGGATTGTCA
ACTCATATGTTGTACTCCATGCCGAAGAAAGGTAGAAGCCTTCGACATTATCGCCAGAAG
GACAGTGATGTCATCAAGATTGATATTCAGTGTTTGGTGCAAGGAGATGTAGTTTTGGAG
TGTGTCCACTTAGACCTGGATCCTGAAAGGGAAGTCATGATGTTCCGTATTGTGTTTAAC
ACCGCTTTTATTCGGTCTAACATTTTGATGTTAAACTGTGATAACCTGGATATTCTATGG
GATTCAAAGGCACGCTATCCAAAAGGTTTTCGAGCTGAGGTTTTATTTGGTGATGTTGAG
AGCATATCTCCACTAAAAGCTCCCACTGCAGCTCTAAATGGTGAGGAGACTGGTGGACTT
CCTATTGAAGCCTTTTCAAGGGTACAAGAACTTTTTAGTGGAGCTGATTGGGTTGATACT
GGTGATGATGCTGCGTTGTGGTTGTTTAAACAGCTATCGGTGCTGAATGATATGAAAGAT
TTGTCAATTTTGCAAAGTAGGATGAGTGGGTATTCGTCCCCATTTGATTCTGAAGAAGAA
AATAATGCATCGAGCATTGCTGACAGTTTGGATTTTCTGGACTCGGAGAAAGCTAGTAGT
CTTACTTATGCTAATACAACAGATGTCAATTTTTTAGATGAACAGGATTCAGCTTCTGAT
GGAACTTCTGATCCCAAGATTTCTGAGGGTCAAATGAAGCTTTCAAAGTCAGATATTGGT
CCTGTTCAGTCTCTTTCTGAAAGTAACTGTCAATTGGATACTGCCATTGCTCCTGAACAT
TTAAAGGGAGTTCGAGTTTGCGATACAAGGACTTCCTCTTCTTCTCTGCTACCTTCACCA
CCTCCGTCACCTGCCCCTGTGATTTCTAGTATAAAAGTCACTCAATCATCAGCTTCATCT
CCCCCTTCACCACCCTCTATGTTTGGTTCTCCTAGCAAGGAGGTCTCATTACCTCCTCCG
CCTCCTCCACCACCACCACCTCCTCCTATAATTGGTGGCCCTTCTTCTGTCCCACGTACT
CCTCCGCTTCCACCACTTGCAAGTTCTAATAGATCACCTCCACCTCCACCTCCACCACCA
CCACCGCCTTCAATTGGTAGCCATAGAGAACATTCACCGCCAAGACAACCTACTTCTTCA
GCTTCCCCTGATAGCTTTTCTAGAGGACCTCCGCCACCTCCGCCACCTCCGCCACCTCCA
CCACCTCCACCACTTCCTAATAAGAGCTTTTTATGCTCTTCTGCTCCTCCACATCCACCT
CCTGTCCCTACGTTTTCTACTTCTAGAAGTGCCTTGCCTCCACCTCCACCACCTCCTCCT
CCTCCTCGGGGGCCATCTAACTGTAATTTATCAGCTCCTCCTCCACCTCCCCCTTTCATG
TCATCTAAGTGTTCACCCTTGCCTTGTGTAACTCCCCTGCCTCCCCCACCTCCCCCGCCT
CCCCCGCCTACCCCTTCAGCCCTTTTCAAAGGCCCTCCACCTCCAGCACCACCTCCACTT
CCGTCCTCTACTTCAAATAGGCAAACTCCGTTGGCACCTCCACCGCCACCGCCTCCACCT
CCATCCTCTACGTCAAAAAGGCCAACTTCGCTGGCACCTCCACCACCACCACCTCCACCT
CCATCCTCTACGTCAAATAGGCCAACTCCGTTGGCACCTCCACCTCCATCTTCTTCATCA
AATAGGCCAACTCCGTTGGCACCGCCACCGCCACCACCTCCACCGTCAAGCAATTCTACA
AGGCCACCTGCACCTCCTCCACCTCCTTTGGGAGTTCCTAGGCAAGGTTCCACTCCACCA
GCACCTCCACCAGCACCAAAGGCTCCTAATGCTCCACCACCCCCTAGGCGGGGTTTGACA
CCCACTCCACCTCCCCCGCCTGGTGGAAAGGGCCTTAATGTGCCAGCGCCACCACCTCCA
TCTACTGGACGTGTAAGAGCCTCTGTAGGTTCAACTGCTCTAGGGAAAGGGCGAGGTACA
GGAGGTACTTCAATTCCTCCTAAAAAAGCTTCATTGAAGCCCTTACATTGGTCGAAAGTT
ACACGGGCTATGCAAGGGAGTTTATGGGCTGATACGCAAAACAAGGAAAATACTTCCAGA
GCACCTGAAATTGATATTACGGAGCTTGAAAATTTGTTTTCAGTGGCTTCAGCTACTGAT
GGCACTAGCAAAGGTGGAGGCCGACGTGGTTCAAAAATCAACAAACCAGAAAAAGTGCAA
TTGATTGATTTGCGCAGGGCATACAACTGTGAAATCATGCTTACAAAAATCAAGATTCCC
CTGCCTGATATGCTTAATGCTATTTTGGCTTTGGATTCATCAGCTCTGGACATTGATCAG
GTTGAAAATCTGATAAAATTTTGCCCAACAAAAGAAGAAATGGAGACACTGAGGAACTAT
AATGGGGACAAGGGGATGCTTGGAAAGTGTGAGCAGTTTTTCCTGGAGCTGATGAAGGTC
CCACGAGTTGAGTCCAAGTTACGAGTGTTTTCATTTACTATCACTTTCTCTAATCAGGTG
AAAGACTTGAGAAGTAACCTGAGTACAATTAATGATGCTACTAGAGAGGTGAAAGAATCT
GCCAAATTACGTCAGATAATGCAGACCATTCTAACATTGGGAAATGCACTGAATCAGGGT
ACAGCACGAGGATCTGCTGTAGGGTTCAAGTTGGACAGTCTTCTTAAGCTTTCTGACACT
CGTGCTAGAAACAACAAAATGACCTTGATGCATTATCTGTGCAAGCTCCTTGCTGAGAAA
ATGCCAGAGTTGCTTGATTTTGACAAGGATCTTCTTCACTTGGAAGCTGCTTCTAAGATT
CAACTGAAGTCTTTGGCTGAAGAAATGCAAGCAGTGAGTAAAGGTCTTGAGAAAGTTGAA
CAAGAACTTACTGCATCCGACAATGATGGTACAATATCTTCGGGATTTCAGAAGGTGTTA
AAGAATTTCCTTGATACTGCTGAGGCTGAAGTCAAGTCTCTCACTACTCTTTATATTGAA
GTGGGAAGGAGTGCAGACTCCCTATCCCTATATTTTGGCGAGGATCCAGCTCGATGCCCC
TTTGAGCAAGTGACACAGATTTTGGTGGTGTTCATGAAGATGTTTAAAAAATCACGCGAT
GAGAATGAACAAGCAGCTGATGCTGAAAAGAAGAAACTGGAGAAGGAAGCTTTGAAGGAA
CAAGTGGCTGCTAGTTCTTCTGGGAAGAAAGGAGTTGGTGATGGTGATAGAGTAAAACTG
AATTTTTTAAATCAGTTACATGCTGTGTGA
>StFH17
ATGTACTCTCCACTGTTCAGTCTTTGTCTAATCTTTACCTTCTTCCTTCTCTCCTCTGCT
ACTCATCGTCGCCTTCTCCATCAACCACTTCCTCCAACTTCAACTCCATCCATTAATAAA
GCTAAACCTCCATATCCTCATTTTCATCCATTTTTCGTATTTTTTCTTCCTCCTCCTCCG
CCACCTTCGAATGACTTTGCCACTTTCCCTGCTAACATTTCCTCCCTCATTCTTCCACGT
TCCTTGCATTCCTCTAATAATTCCATCACCAACAAATTCATCGCCATTCTCGTATCTGCA
TCCATCCTCTCTGCTACATTCGTCACTGTCCTTGTTCTTTTCTTCTTCCTTTACCATCGC
CATCCCCACCGAGAAGATGAAAGCTGTGATGATGATCACGAGAGGAATGATACTCTCCGG
CTTGTCTCATCTAATACAACCCCTTCTCACATTGAAATTGAAAAGGAAACGTCGTCAACA
CTTGTGAGTTGTAGGGAAGAAATTGCTCAATCTTCTACAGCCTCAAATGACTATGTCACG
CTAAACTACCAAAGAATTGGATCACCAGAACTCCATCCTCTCCCTCCATTGCCACGACAC
CAATATTTCAAGCAACATCTTAATATTGGATCATTTGAAGATGAAGACGACGGATTCTTC
TCCCCCAGAGGATCCTCTGGGGGTAGAGGAAGTCCCGATTTCATACAAAGGAGTTTCCGG
TATCAATATCTGAATTACAATTCATCAAATGATTCATTATCCAATAGTCCTTCCGGAGGA
TTGAGTTTGGTTAAATTTCCAGCACGGCCGAGGTTTATTCTTCAGCCAGTGGAGCATAGG
CCAATGTCATCATCTTCAATATCTTCTGGTAGTACTCATAATTCCCCTGCTTCGCAAATT
CCAAGTTCCTCACTACAGAATCCCGTGTCTACTATGAGTAAATTCGGATATCCTGAGAGG
TATGTATCGAGAAGACTTCCACCTCCACCACCACTGCCACCACCTCGAGTAGTAATCGAA
AATGATGGGCCATCGATGCCCGTTTCATTCCATAGTGCTGATGGAGAAAATATAAAGCCA
AAGCTAAAGCCTCTGCATTGGGATAAAGTCAGGGCCAACTCAGATAGAGCAATGGTTTGG
GATCAACTGAAATCTAATTCTTTCCAGTTAAATGAAGAGATGATTGAAACATTATTCACT
ATAAATTCTTCAAATTTAAATTCAAAAGATGGTGTAAGACTCCCAATTATTCCTGTGATG
AATCAAGAGAAGCAGTTACTTGACCTAAAGAAGTCTCAGAACATTGCAATTTTGTTGAGA
GCACTTCAAATTACTAGTGATGAAGTTTGTGAAGCACTTTTAGAAGGTAGTGCTGACACA
CTTGGAATGGAGCTACTGGAGAGTCTGATGAAGATGGCTCCCACGAAAGAAGAAGAACGG
AAGCTGAGGAACATCAAAGATGAATCGCCATTCAAACTAGGCCCTGCAGAGAGATTTCTC
AAGGCAGTGGTTGATATACCTTTTGCATTCAAGAGGGTGGATGCAATGCTTTACATAGCT
TGTTTTGATTCTGAGGTCGAATACCTTAAAGGGTCATTTCAGACATTAGAGATTGCATGT
GAAGAGTTAAGGAATAGCAGAACATTTCTAAGGCTTCTGGAAGCTGTACTCAGAACTGGA
AACCGTATGAATATGGGAACAGACAGAGGAGATGCACGTGCCTTCAAGCTCGATACACTT
CTTAAGCTTGTAGATATTAAAGGTGCTGATGGGAAAACCACCCTTCTGCATTTTGTTCTT
CATGAAACTATTAGAGCAGAAGGTTCTCATCTTTCTGATGCTGATCTAACGTCTCGCGAT
GAGGCTGAGTTTAGAAATGGTGTTCACGTTATTTCTGCCTTGAGCCACGAGCTTGCTAAT
GTGAAGAAAGCAGCTGTGATGGACTCAGATATTCTTAGCAATGAAGTTGCAAAACTAGCA
GCAGGAGTTGCTAAGATTACTGATGTTATAAAGCTGAATCAGGGGTTGGTTTTGGATGAG
AGTAGCAGAAAGTTTTCCGAGTCGATGAATGGATTCTTGAAGAAAGCTGAGGGAGAGATT
ATGAATATACAAGCCCAGGAGGAATTTGCTCTATCCATGGTAAAGGAGCTAACAGAATAT
TTCTATGGTGACTTGGCTAAGGAAGAAGCTCGACGGATCAGGATATTTATGGTAGTTAAG
GACTTCCTCTCTATCATTGACCAAGTGTGCACAGATTTGGGAAAATAA
>StFH5
ATGGCGCTGTTCAGACGGTTCTTCTATAGGAAGCCACCGGATCGGCTTTTAGAGATCTCT
GAGCGGGTTTATGTGTTTGATTGCTGCTTCTCCACTGACGTGTTGGATGAAGATGAGTAC
AAGACATATATGGGAGGGATTGTAGCTCAGCTGCAGGACCACTATGCAGATGCTTCTTTC
ATGGTTTTTAACTTTAGGGAAGGTGATAGGAGGAGCCAAATATCTGACATATTGTCTCAG
TATGATATGACTGTGATGGATTATCCTCGGCAATATGAAGGGTGTCCACTTCTGCCTCTG
GAGATGATCCACCACTTCTTGCGCTCGAGTGAGAGTTGGCTTTCACTTGAGGGTCAGCAA
AACGTCCTGTTAATGCACTGTGAGAGGGGAGGCTGGCCTGTACTCGCTTTTATGCTTGCT
GGCCTTCTTTTGTACCGAAAACAGTACACTGGTGAACTTAAAACTCTTGAAATGGTATAC
AAGCAGGCCCCTAGGGAGCTGCTCCATCTTTTGTCACCTCTGAATCCACAGCCATCTCAG
CTTAGATATCTCCAGTACATCTCCAGAAAAAATTTTGGTTCAGAATGGCTGCCATCAGAT
ACACCTTTTGCCTTAGATTGCATCATACTTAGTTTTCCTCCTCTATTTGATAGAGGGAGA
GGCTGTCGACCTGTACTTCGCGTCTATGGACAGGACCCTGCTTCAACAACTTCGAATAGG
AGCTCTAAGCTCCTCTTTTCAACTCTAAAGACAAAAAAACATGCTCGCTTCTACCAACAG
GAAGAGTGTTCAATGGTGAAAATTGACATCCATTGTCGTGTCCAAGGAGATGTTGTTCTC
GAGTGTGTCCATTTGGAAGATGACCTAGTAAGGGAAGAAATGATGTTCAGGGTCATGTTC
CACACCACATTTATTCGCTCAAATGTTTTGATGTTAATGCGTGATGATGTTGATGTCCTA
TGGGATGCAAAAGACCAATTTCCTAGAGGGTTCAAAGCAGAGGTACACTTTTCGGATCCT
GATGCTGTTCCATCTGTTGTCACTGAAGAAGTGCCAAGTGAGGATGAGAATGGGACTGAA
GGTGCTTCACCTGAGGAGTTTTTTGAAGTCGAAGAGATATTCAGCAATGCCGCTGATGGG
CAGGATGGAAGGGGGGAATCTGGAGCCCACATTGTCAAGGAAAGTTTGCTGGATGATGAT
AGTATTGAAATGATCTGGAAAGAGGAGGTGGAACATCATGCATTTCAAGATTGTGCATCA
GACGAAGTAAATCACAAGCAAGAAGGAAAGATTGATTCTAATCGCTCTGCATCAGAAAAA
AATATTTTAGGAGATAGAGACAACTCTATACCCTCCAAGGTTGTAGTTTCCAATGGTACT
AGCAACATGGAATCAGAACAGGTAATATCTGGGGATTGTGTTGCATCAGAAAATGGGGAG
CTAAAGCAAGATAAAGAAGACACTCTGAGACAGAAGAAGTTAGAGAGGGAAGGTTCGCAA
CAGAAGGTGAGTGCTGATACTAATAAACAAAAAAGTGACAAGACAGCCTCATCTCTAAAG
AAACAATTGTTCTCCAACACTAAACCTGCCACTGATGGCGTAGGTCCGAAAAATAAATCT
AAACAGCAGGAAATCCAAGGCACTGTTTTACGACCGGCAAAGCCTAATGCAGTGTCCCGG
TGGATCCCTCCCAACAAAGGTTCTTACACTAGTTCAATGCATGTATCGTATCCACCATCA
AGGTATAACAGTGCTCCTCCTGTGCTTGCTCTCACCAAGGATTTTCAATCTGGGGTTAAA
TCAAAGTCACCATCTCCTCAAGCTTCTTCAGAAGCTATAGCTTCTGCTGAAGCAGGTCGT
GTTTCAGGGAAAGACTCTTCATGTTCTGCATCGGGTATGTCAATGGTTGAGGGATCTGTT
GCTACAATGTCTGCCCCAGAATCAGTTGAAAGCCACGCCCTTCAGCTTCATCCATCTCCT
CCGAGTCCGCTTCTTTCGCCATCTCCAATCACTTCATCTCATGAAACTTCTGATACTGAG
GTAGCAGGAACTAATTCACCATCAGCGACTTCAGCTTTGTCTTCACAGGGGAGCAATATT
ACGACATTTTCTTTGACTCAGACGAACCCTTATTCTTCACCTGCTCTGGCCGCACCTTCC
CAGCCACCTTTGTGCAGGCCATCCCTGTCACTTTCAAGTAACATCCGGTCATTTTCACCT
CCTCCACCTCCCCCACCCCCTCCGCCTCCACCATTAACTAGCTCGAGGATGACTTCACTG
GGTGCCTTTTCTCCTCCCCCACCACCACCACCTCCACCTCTGCCCTCATCATCCAGTGTA
ATAAATGTTGGTAGGGTCCCTCCACCACCCCTTTGGATGGGGTATGGGACTACCTCAGAA
GTAGTATCTAGTTCATCACCACCTCCACCTCCACCTCCTCCACCTCCTCCTATATATACA
TCCAATTTACCAAGATTGGCTAGCTTTGGGGGTTCCACATCGCTGCCACCTCCTCCCCCT
CCTCCCCCTCCTCCTCCTATGCGTACTGGCTATTCTCTTCCTCCCCCGCCTCCTCCACCA
CCTCCTCCTCCTACACCTCCTACTCTTTCCCCACGAATCCTACATACCTCGCAAGTTGCT
CCACCTCCACCGCCCCCACCACCACCACCACCTCCTTCAACATACGTTCCCCCTCCTTTA
TACAACACTCAATCTGCACCATCTCCACCACCTCCCCCTCCTTTTTCTAGAGCGCCAACT
CCACCACCTCCCCCTCCCCCTCCTTTTTCTAGAGCGCCAACTCCGCCACCTCCCCCTCCC
CCTCCTTTTTCTAGAGCGCCAACTCCACCACCACCACCACCGCCTCCTTTACGTGGTTCT
ATACCACCACCACCACCTCCATTGCCTGGAGCTCCACCTCCTCCTATGCGGGGGCCTCCA
CCTCCACCTCCACCACCTGGAGCACCTCCTCCAATGCGGGGCCCTCCACCTCCTCCACTT
CCTCCTGGAGGTGGCCCTCCTCCACCACCTCCACCAATACGTGGAGCTCCACCGCCTCCT
CCTCCTCCTGGAGGTCGTGCACCTGGTCCACCTCCCCCACCTCCTCCGGGAGGACGCGCA
CCTGGTCCACCTCCCCCACCCCCTCCTGGAGGGCGTGCACCTGGTCCACCTCCCCCACCC
CCTCCGGGAGGACGCGCACCTGGTCCACCTCCTCCACCGGGAGCTCCAAGACCTCCAGGT
GGTGGACCTCCCCCACCACCACCGTTTGGTTCTAAAGGACCTGCAGTTGGCAGAGGCCTT
CCTGCTGGGAGAGGGCAGGGATTTTCACGCGCAGCTGGTGGTGTAGCCCCACGAAGATCT
AACTTAAAGCCGTTGCATTGGAGCAAGGTAACTAGGGCACTTCAAGGAAGCTTATGGGAT
GAACTACAAAGAAATGGAGAGACTCAATTGTCACCAGAATTTGATTTTTCAGAACTTGAG
ACTCTTTTCTCTGCTATAGTCCCCAAGTCAGATAATGCGGGTAAATCTGGAGGGAGAAGG
AAGTCTGTTGGGTCTAAACCTGACAGGGTTCACCTGGTTGACTTGAGGAGGGCAAATAAT
ACTGAAATTATGCTCACAAAGGTGAAAATGCCACTGCCTGACATGATGGCCGCTGCCCTT
GCAATGGATGAGTCAATTTTAGATGCTGATCAGGTGGAGAATCTTATCAAGTTTTGTCCT
ACCAAAGATGAGATGGAACTTCTCAAGAATTACACTGGCGACATGGATCTTCTGGGGAAG
TGTGAACAGTTTTTTCTGGAGCTCATGAAGGTGCCCCGAGTAGAGTCAAAACTAAGAGTT
TTTCTCTTCAAGATCCAGTTCAACTCTCAGGTCACGGACTTCAAAAAAAGCTTGAACACA
GTGAACTCTGCTTGTGAAGAGGTCCGACATTCTCTTAAATTGAAGGAAATATTGAAGAAA
ATATTGTATCTAGGGAATGCATTGAACCAGGGAACTGCCAGAGGTTCTGCCATTGGATTT
AAGTTGGACAGTCTTTTGAAGCTCACTGATACTCGTGCTACTAACAACAAGATGACACTC
ATGCATTATCTTTGTAAGGTTCTTGCTTCCAAGTCACCATCACTTTTAGACTTTCACGTA
GATCTTGTAAGCCTGGAAGCTGCGTCAAAGATACAATTGAAGTCTTTGGCTGAAGAAATG
CAAGCAATCATCAAGGGTTTGGAAAAAGTTAAAAAAGAACTGGAGGCTTCGGAGACTGAT
GGCCCTGTGTCTGAAATTTTTCGCAAGACCTTAAAGGAATTCGTTGGTGTGGCTGAAGCA
CAGGTTGACTCTGTCAAGGATTTATATTCTGTTGCGGGCAGAAATGCAGATGCACTTGCA
CTATATTTCGGTGAGGATCCTGCTCGTTGTCCATTTGAGCAAGTCACGGCAACCCTCTTA
AATTTTGTGAGGCTGTTCCGCAAAGCCCACGAAGAGAACTTGAAGCAGGCTGAATTAGAA
AGGAAGAAAGTTCAGAAGGAGGAAATGGAGAACGCCAAAGGAGTTAATCTCAATAAGAAG
GGTTTCAAGTGA
>StFH3
ATGAGAGCTCATCCCATTTACAACTTTTTATTAGTACTAATTGTTATCACTGCATCTTCT
ATTACAGCAGCAGCAGAACACACACAAATTCAACATCTCATTGACATTAATCCCTTAACC
AGAAGAATTCTTCATCAACCCCTCTTTCCATCTACTTCATCATCCCCACCCCCACCACCA
CAAATCAATTCTGAACCCATTTTCCCTACCCCAGATCACCCTTTTTTCCCAGAAGTCCCA
ACTGTACAAACCCCAGATCAACCCCAACAACAAATTCAACCAAATGGGACACCAATTTCA
AGAAACAACTCAATTGCTCCTCAACCAACAAACCCAACCAAGAAATTTGCAATTGCAGTT
TCTGTTGGAATTGTTACTCTTGGAATGTTATCTGCTTTGGGATTCTACATCTACAAACAC
AAAACAAAACACCCAGATGAAACCCAAAAACTTGTTAGTAACCACAACACCAATAGTTTT
CAAGAAGAATCAAGAATGCCACCTTCTAATTTTCTTTACATTGGTACTGTTGAACCATCA
TCATCAGCCACAGCAGCAGCAGCAGCCTCACAAACCCAAATTAATCACTCCATTGTTGCT
AATAATACTTCCCCTTACAGGAAATTGAGTCCTGCTAAGAAATCAGATAGGTATAGACCA
AGTCCAGAACTCCAACCACTTCCCTCATTGAGAAATAATCCTACATTTTTCACTCCTCCT
GCCATAATAAATTCATCTGATGACGATGAAACCAAAATTTACAAACCATATAATATTAGT
AGTAGTAGTACTGGCATAATGACAAGATCAAATAACTCGATTCCTCATTCAAAGAGAACA
TCCCCTAGATTGTCTCTTTCGTGTTCATCTCCTGATATAAAACGCGCGATAATTGTACCA
TCAGTTAAGCAAACTTCACCACCATCTCCTCCACCACCATCACAAGAAGTTACATTGCAG
CAGCATAAGAAGCCAACACTAACTTATGTACCACAAAGAGTGAAATTCTCACAACCACCT
CCTCCACCAGATATGTCCAGGCTCAAATCACCAAACAACCAATTACAAGAGACATCAAAA
CCTTCAGCTCCTCCTCCTCCTCCTCCGCCACCTCCACCTCCACTATCAACCTCTCGAGTC
CTCGGAGGCAAAGTTGCCTCAAGGGTCACCAATTCTATTGAGCCGCCACGATCACAAAGA
AGTTCTTTATCTGTAAAGCCTCAATCAAGTAGTCCCACACCAAGATCAGGTTATGTTGTG
AGTGAGAAGAGAAGTCATTTGGAAGAACAAAGAGGAGAAGCCATACATGATACCGACACT
AGGGATGAATCAAAGCCCAGGTTGAAGCCTTTACATTGGGACAAAGTACGAGCGACTTCT
GAGAGAGCAACAGTGTGGGATCAATTGAAATCGAGCTCTTTCCAATTAAATGAAAACATG
ATGGAGTCACTCTTTGGATGTAATTCTGTAAATTCAGTACCAAATGAAGTCGCTAAGAAA
TCAGTCCGTCCTACGGTTGAGAAGGAGAACAGAGTTCTTGACCCGAAAAAATCACAGAAC
ATTGCCATAATGTTGAGAGCATTGAATGTAACAAAGGATGAAGTCTCTGAATCCCTTTTA
GATGGAAGTGCAGAAGGATTGGGGCCTGAACTTCTCGAGAGTTTGGTCAAGATGGCTCCA
ACAAAGGAAGAAGAGATAAAACTAAGAGATTACAATGGGGACACTTCAAAATTAGGATCG
GCAGAGCGATTCCTCAAGGCTATTCTTGATATTCCATTTGCCTTCAAAAGAGTAGAAGCC
ATGCTGTATAGAGCAAATTTTGATGCTGAAGTAAAGGATTTGAGGAAGTCTTTCCAGACA
CTTGAGGAAGCAAGTCAAGAACTGAAGAACAGCAGACTATTCTTCAAACTCCTTGAAGCT
GTTCTGAGAGCAGGAAACCGCATGAATGTTGGCACTAACCGCGGTGATGCAAGAGCTTTC
AAACTCGAAACTCTTTTGAAATTAATAGATATAAAGGGAACAGATGGAAAGACAACCTTG
CTTCACTTTGTGGTTCAGGAGATTATCAGATCAGAAGGTCTGAGTTCGGACGATAATAAT
TTATCAAATATCAAATTCAAAGAGGAAGAATTCAAGAAGCAAGGGTTGCAGGTAGTTGGC
GGATTAAGCAGAGAACTTTGCAATGTCAAAAAAGCAGCAGGAATGGACTCAGATGTCCTA
AGTGGCTACGTATCAAAGCTTGAGGCAGGACTTGTTAAAGTTAGGTCGGTTTTGCAGTAC
GAAAAGACATGCATGGAAGGGAACTTCTTTGAGTCAATGAAAGTATTTCTAAAGGAGGCA
GAAGATGGTATTGTGAGGATCAAGGCGGAAGAGAGAAAAGCTTTGTCGATGGTCAAAGAG
GTAACGGAATATTTCCATGGCGATGCTGCCAAAGAAGAAGCTCATCCTCTCAGAATATTT
CTGATTGTAAGAGACTTCCTCTGCATATTGGATAGCGTGTGCAAAGATGTCGGAATGATG
CAGGATAGAACAATGGTTGGTGCTGCCAGATCATTCAGAATAGCTACAACTGCATCATTA
CCAGTCTTAAACAGATACAACGCGAGACAAGATAGGAGTTGGGATGACGATAGCTCATCA
CCTTGA
>StFH4
ATGAATACACCAGGGCCACCTCCAACAAATTCTTCTCAGAATCAGGTAGTTCTGAAGGCT
GTTATAGCTGCAGTTGTATCTACTTTGGTAGTTGCTGGCATACTATTTTATTTCTTCTAT
AGATATTATGTAATTCGTCGATGGAAGAAAAACAAGTTGAGTTCAAGTTTTCGTAGAGAA
ATGCCTCATCAAGAATTCCAGCAAACTGGGGCTTTAAAAGGGTTGATAGTTGATGAAAAC
GGGCTTGATGTTATATATTTGAGAAGATTCGAAGGTAGCCAACTAGGAAGTTGTTTTTCT
AAGATTTGGGTGAATCATATGGATGAGGATGAGGATGAGGATGAGGAGGAAGAGAAGAGG
ATTGATAGCGGACAAGAGCAACCAGTTTCAAGTGATCACATTCAAGAAATGCCTTTACTG
CAAAATTGTAGCAATGTAGGTAGCTATGAGAATAAAGAGGCAGTTACTGCATCACAACAA
ACAACTAACTCACTCTTTGCAGCAAGCAGATCTTCAAAACAGCCATCAACCTCATTACAG
TTTCAACAAAAGGAAATCATTCCGCCTCAGCCAGAAACACCGTCTCAACTAGCACTTGTC
TCGAGTCAAAATCCGCCTCAGCCACCTATACCTCCACCAGCTCCACCACCTCCTCCGCCT
CAGCTACCAATACCTCCACCAGCACCACCACCTCCTCCGCCTCCCCTTCCAATGAAGAGG
ATTGCCAAAGCACCAACACCACCTAATGCAGGAAAGATAAAATCGTCTCCACCACCCCCA
CCAAAGGGTGGTGGTTTAAGTTCATTGATAAAACCACCTATTGCACCAAGAGGGAAAGGG
AGCAGGAAAGATAAAGCAGAAGCTCAAAACGAAGAGAAGTCAAACGAAAACGGTGAAACT
CAAGTCAAATTGAGGCCACTGCACTGGGATAAAGTCGTTGCTAATGCTGATCATTCTATG
GTCTGGGATGAAATCAACAATGGATCTTTCCGATTTGAAGATGACCTGATGGAAGTTCTT
TTTGGATACAATGTCACTTCCAATAGAACCCCTGAAGGAAATAGGGCGACAACAAGCTCA
GGCACTTCTAAGTTGGCTCGACCAACTCAAATGTTTATCCTCGATCCTAGGAAGTCACAG
AACACAGCAATTGTGCTAAAGTCTCTTTCAGTCTCTCGCAAAGAAATTCTTGATGCCCTG
ACGGAGGGCCAAGGACTCAGTGTTGACACTCTAGAAAAACTAACCAAGATTCGCCCAACT
GAAGAAGAAACGTCAAAAATCCTTCAATTTGATGGTAACACAAGAAAACTTGCTGACGCG
GAGTCTTTCCTCTACCAAATGCTGAAAGCTGTTCCTTCTGCATTTAAACGTTTCAACGCG
ATGCTTTTCAGATCAAACTATGATCCAGAAATTCTTAACCTCAAGGAGAATCTGCAAACA
ATTGAGCTGGGTTGTAAGGAATTGAGAACAAGTAGAATTTTCATAAGACTTCTGGAAGCG
ATTCTTAAGGCTGGCAATCGGATGAATGCAGGAACGGCTAGAGGAAATGCTCAGGGATTC
AACCTTAGTGCTTTACAAAAACTATCATATGTGAAAAGCAATGATGGAAAGACTACTCTG
CTTCATTTTGTAGTCGAACAAGTCATCTGTTCTGAAGGTAAACGTTGCCTTATCAATAAA
GGTCACAAGGATGATTCCGATAGAAAAACGGAAAAAGTAGAGAAAGATACTGAGCACCTA
ACACTAGGTTTACCAGTATTGCAAGGATTAAGTTCCGAATTCTCTAATGTAAAGAAAGCA
GCTACCATAGACTACGATAGTTTCATCAATACATGTTCCACTCTTACAACACGGGTAAAT
GACGTTCAGCAGCTCATAACGTGTTGTGGAATTGCTGAAAAGGATCAATTTGTAAAAGAG
ACTAAAGGTTTTCTAGAGGAATGTGAAGAGGAACTCAAGGTGATCAGAGAAGAACAAACA
AGAGTCATGGAACTTGTCAAGAGAACGACAGAGTATTACCAAGCAGGAACTTCGAAGGAA
AAAGGCACACAGTCACTTCAGTTGTTTGCATTTGTGAAAGACTTTCTCGACATGGTTGAC
AAGGTGTGTGTTGATATCACAAAGAAAGTACAGAAGAAGAGTGCAGCAACTGTAGAGTCA
TCACCACCACCCCGATCACCAAGACCAATAACTCCTGTGAGGTTCCATAACTTGAGAACA
TACTTTACACCAGAAATAGTAAGTAGTGAATCTGAGAATGATTTCTGA
>StFH1
ATGGGTCATCATGGTTTTAGGATTCTTTTACATTTTCTCTTTATCATCACCTTCATTCTT
GTATCTTTCTGTTGTACACATATTTTGGTTAGGGATGTCTCATTGAATGCTGCAAAGTAC
TTGAATAGTATTCATGGCTTTAAAGAGCTAAATTATATGGTTAGAAATGGGGATGGAAAC
GAAAGTCCAATTGGAAAGATCTATGGAGGGAAGCAAATCTTGATTGTGGAAAAGTTCAGA
ACTTTACTTGGACTGAGTAGGTTTAGTCCAAGAAATGGTGATTTTGCATATTTTGCAGTA
TCACCTTCACCTTCTCCATCACCATCAATTTCCCCTGAAGCACCAGCTCCTTCACCGGTG
CCACGAGTTCATCGGCATCCTCATCCACATTCTCATCACCATCCCTTTATCCCAGCTGCA
CACAGGGTAAGGGTGAAAAGAAGAGGGAGGAGTACTAGAGTTTTAACAGCTGTTCTTGTT
TCTGCTGGGATTTCAACTGTATTGTGTGCAATTGCCCTTTTTTGGGGCTGCAAAAAGTTC
AAGAAACAAAGAAAGAAATCAACTAGATCAGTGTCACTGTTCAGCAGTGAAGCAGGAAGT
GTATGTAGATCAAGGTATGGTAGCTCTCAGAATTCAGTGAAAAAGGTAACTTCTGATCCA
GGCCCTGACCTTTTTTACCTTGATTCACTAGAAGTTGCTCTCGAATCATCGGAATCGATT
TGTCTAAATAAAAGTTCTGTAATTGAAAAAATTGACTCAAATGAAAACATAGCAAACAAT
ACATTGAGTGAGAAAGATGAACAAGAAGAGGAAATCAGTGTGTCAATGCCTGATGATGAT
AATTGTTCAGGTGTTGGAGAAATTGTCTGTGTTTATGAAAGTGCAGATTCAATGAAGTGT
GATATCAATGATTGTAACTCTTCCAGTGGTGACAAAATAGTTCCTGAGGAAGTTCATTCA
TCAGATGATGAAGAAATATTCCATTCTTTATGTAATTCGCGTTCGTCTAGTAATAGATTA
TCCAATGTTTCAGCTGGTAGTCTTATAGATACCTCAGAAATTATGCCTCAAGAAGAATTA
AAAACCTTAACTTGTTCTGTATCCTCCTCAACACACTTGTCTACTCCACCCCCACCGCCT
CCACCTCCACCGCCTCCTTCGCCTACATTTCCAACTCAATCTCCTTGTAGGCCTACAGTT
TCTTCAGTGAAAATGAAGTCGAAAGTTTTGAGTCATGCTTCATTGCAAATTGAATCATCC
ACTAGAAATTCAGATAGTTCTTTGGAAAATGATTTGTTACAATCACCTCCAAATCAGGCT
AAGCCTGCTGGAGGAATTCCACCCCCACCTTGTCCTCCACCATTTGCAAGTGGAAGTACT
AGTCTTTCAAAAGGCCCGCCCCCTCCACTGTCTTTGCCTTTCCAACAATTGGCATTAGGC
AAAGATGGAAGTCCACTCCCAAAATTGAAACCACTTCACTGGGACAAAGTAAGAGCTGCA
CCAGACCGATCAACTGTTTGGGACAAGCTCAGACCAAGCTCGTTCGAATTTGATGAGGAA
ATGATTGAGTCACTTTTCGGCTACAATCTACACAATTCTATGAAGATTGATGAAGGGAAA
AGCAAAACTCCATCTCCAAGCAAGCATGTTCTTGAGCCTAAAAGACTACAAAACATAAGC
ATACTGTCCAAAGCTTTGGGTGTGACTGTAGAACAAGTTTCTGAAGCACTAATAAAAGGA
AACGGATTGTTTTTGCCACAACTGGAGGCTCTGGCTAAGATGGTACCTACTAAAGAAGAA
GAGGACAAACTGTCAAGTTATAAAGGAGACATCAATGAACTAGGGTCAGCAGAGAAGTTT
GTAATGGCAATGCTTAAGGTGCCATTTGCATTCTTGAGAATAGAAGCCATGCTTTATCGC
GAGACATTTGATGATGAAGTTAATCTTCTCAAAAAATCTTTCTCAATGCTAGAGGAGGCC
TGCAAGGAACTCAGATCAAGTCGACTGTTCTTAAAATTGCTAGAAGCAGTGTTGAAAACT
GGAAACAGGATGAACATTGGGACAATAAGAGGAGGAGCCAGAGCATTCAAACTTGATGCC
TTACTTAAGCTATCCGACGTAAAAGGCACTGATGGAAAAACCACACTGCTTCATTTCGTC
GTTCAAGAAATCATTCGATCAGAAGGCTTGAAGGTCTCACAAAGCATCATGGGAAAAATA
GACGGGAGACGCAAGATTAAAACTATTGCAGACAGAGAGGAAGATTACAAAAGGATGGGT
CTTGATCTTGTTTCTGGTCTAGGCACTGAGCTATTCAATGTCAAGAAAACAGCCACAATG
GACTTGGATGTCATCGCAACCTCAGTCTCAGATCTATCAGAAGAAATGAACAAGATAAAA
GCATTAGTAACAAATGACTTGTCTCCATTTGAAAATAATGGTAACTTTGTGCACTCAATG
ACAACATTCTTGAATTATGCAGAAAGGAACCTAAAGGAATTACAGGAAGACGAGAATCGA
GTTCTTTTACGTGTTAAAGAAGTCACAGAATACTTCCACGGAAATGTAAGCAAAGATGAA
TCCAACCCTCTCAGGATTTTTGTCATTGTGAGAGATTTCTTGAACATGTTAGATCATGTA
TGCAAAGAGCTTAGAAGCTCAAAAACACCTAATAGTCTTAACCCTCTAGCCCCATTCAGA
TAG
>StFH25
ATGCTTTCTTCCTTATATATCATTAATCTTGTTCTATTTACATTTTTCTCCTTCACAACT
ACCACCGCCGGCGCCGGCGTCTACTACCGGCACCGGCGGATTCTCCATCAACCCTTTTTT
CCAGTTGTTGATTCTCTCCCACCATCTTCACTTCCTTCCATAACTCACCCACCACTTTCT
TCTCCTCAATCTCAACCTCAACCACAACCTCAGCCTAAATTTCCATTTTCTACTCTATCA
CCGCCGGATATGCCATTAACGCAAAACCCATTTTTTCCAGTCTTCTCTTCACCGCCACCA
CCTCCTCCGCTACCTTCTGACAGTTATGCAACCTTTCCGGCGAATATCTCCTCACTTATT
TTACCACAAACTTCCTCTCATTCTTCCACCAAACCCATTTCTGGTAAACTCATTGCTATC
ATTATCTCAGTTTCTGTTCTCTCTGCAGCTTTTCTCACTTCTCTTGTCGCCTTTTTCCTT
CATTACTATCGTCAAGGAAAAGTTGAAGAGAAAAGCTACTATCAACGAACAGATAGTCTC
CGACTTGTCCCTCCTAATGCCACTCCCTCGGACGGTGTTGTCATCAAGAAACACCTTCCA
TCTCCACCTCCACCTCCACCTCCACCTCCACCGCCTCCGGCGATGGAAGTGCCGCGTCAC
ACTCCCACTTCCAATAGCTCGGAATTTCTTTACCTTGGAACACTCGTGAGCTCTAGAGAA
GTTGAATCACCGGAGCTCCGACCAGCTGACGGCGTTGCAGTGAACTTCCAAAGACTTGGA
TCACCGGAGCTCCTACCACTCCCGCCGTTGCCACGTCAGCATTACCGGCAGACCCGCAAG
AATGGTGCTACTGAAGTGGGGTACAGCGGGGAAGATGATGAGAATGATGAAGAGTTTTTC
TCTCCTAGAGGGTCTTCAGGTGATAAAGGTAGTCCGAGTCAAACAGTATCAAGCCCCCAT
GCAACACCATATGAAGTTCCATTACAAACCCAGAATAGATTTCTATACTCAAATTCGAAT
TCACCATCGGAATCTTCCTTGTTGAATAGTCCTTCACTAGAGTTCAACTTAAGCCCAAAA
AGCTTAACGTCCAGATCACCTGATTCGTTGGTGAATTTTCTAGCTCCGCCACGGTTTATT
CCTACACAGACATTTAGGGGATTTTCATCACCTCCGTTATCTTCGGGTGATACCCATAAT
TCCCCTTCAATAGTTTCAGATTCATCAGCACGGATTTCTGAGTCTTCACTGAGGAATCTG
GGTGGTTTTGGGAGCTATGTGTCGATGAAAGTACCACCACCACCACCTCCGGCTCCACCA
CCGAGGTTTTGGGAAGCTCCTCAAGTTCCAAAATCCGTGGAGGCGGAAAATGGAGGACCA
CCGGTGCTGATGGCACCATCTATGCCTGTTTTAGGTCATCATGTTAGTGGCAATATTAAA
AGCTCAGAGGCTGTAGAGAGGAGGAATGATGAGATAACAAAGCCAAAGCTGAAACCTTTG
CATTGGGATAAAGTTAGAGCTACCTCAGATAGAGCAATGGTTTGGGATCAATTAAAATTT
AGCTCTTTTCAGTTGAATGAGGAAATGATAGAGACTTTATTCACTGCGAATTGTTCGAAT
TCGAATCCAAAAGATGGGATAACACGGCTGGTACAGCCAGTGTTGAATCAAGAAAACCGG
GTGCTTGATCCGAAGAAGTCTCAAAATATTGCAATTTTGCTGAGGGCACTTAATGTCACT
AATGAAGAAGTTTGTGAAGCACTTTTAGAGGGGAATGCTGATACTCTGGGAAGTGAGTTA
CTTGAGAGTTTATTGAAGATGGCTCCCACTAAAGAAGAAGAGCGGAAGCTGCAAGAGTTT
AAAGATGAATCACCATTCAAGTTAGGCCCAGCCGAGAAGTTTCTCAAGGCAGTGCTTTAT
ATCCCTTTTGCATTTAATAGGGTGGAGGCTATGCTATATATTGCAAACTTTGATTCAGAG
ATTGAATATCTTAAGAGGTCATTTGAAACACTAGAGACTGCTTGTGAAGAGCTAAGGAAT
AGTAGGATGTTTCTAAAGCTACTAGAGGCTGTACTCAAAACAGGGAACCGCATGAATGTT
GGAACCAACAGAGGAGATGCCTGTGCATTCAAGCTCGACACACTTCTTAAGCTTGTAGAT
ATTAAAGGTGCTGATGGGAAGACCACACTACTGCATTTTGTTGTTCAGGAAATCATCAGA
GCAGAAGGGTCTCGTCTTTCTGGTGCTGATGATCAGAATCCAATTGTAGAAAAGACACTG
CAGGATGAGGTTGAATTCAGAAAGATTGGCCTTCAAGTTGTTTCTCGCCTAAGTGGTGAG
CTTACAAATGTGAAGAAAGCTGCTGCTATGGACTCTGATATTATTAGCAATGAAGTTGCA
AAACTAGCTGCAGGAATTGCTAAGATCACTAATGTTCTTAAGCTGAACAAAGAGTTGGTG
CCGAGTGAGAATAGCAGAAAATTTTCTGAGTCAATGAATGGATTCTTGAAGACGGCAGAG
CAAGAAATTATCAACATCCAAGCTCAAGAGAGTGTTGCCCTCTCAATGGTGAAGGAGGTG
ACAGTATATTTCCATGGTGACTCTGCCAAGGAAGAAGCTCGGCCACTTAGAATATTCATG
GTAGTAAGGGACTTCCTCTCTATCCTCGATCAGGTGTGCAAAGATGTCGGGAGAATGACT
GACCGAACCACAATCAGCTCAGGTAGACAATTTCCCTTGACAGTCGATGCAGGGCTTCCC
CAAGTTTTTCCTGGATACAACGTAAGGCAACACGATAGCTCCTCTGAGGATGAAACAACC
CCATCTGCGTCATGA
>StFH26
ATGGCGTTGTTTCGGAAATTGTTCTATCGGAAACCACCGGATGGACTGATTGAGATCGGC
GGCGACAGAGTTTACGTATTTGATAGGTGTTTCTCTACTGATGTTTGGGAAGAGAAAAAT
TACAAAGGCTATGTAGCAAGCGTAATTAGCCAACTTCGGGATCATTACCCTGACGTGTCA
ATTTTGGCTTTCAATTTTCGGGAGGGTGAGTCAGAAAGCCTGATTGCAAACGATCTTTCC
GAGCATGATGTGACCATAATGGATTACCCTCGACACTATGAAGGATGCCCTTTGCTCTCT
ATGGAGATGATAAACCATTTTCTTAGATCCAGTGAAAGTTGGCTCTCCCTCGGGCAGCAA
AATGTGCTCCTACTACACTGTGAATGGGGTGGTTGGCCAGTTTTGGCATTTATGTTGGCT
GCATTATTGATATATAGACGACACTTCAACGGAGAACAGAAGACCTTAGACATGATTTAT
AAGCAGGCTCCTCATGAGCTTTTGCACCTAATGCAACCTCTAAATCCAATTCCTTCTCAA
CTAAGATATTTACAGTATGTAGCAAGAAGGAACTTGAACACACAATGGCCTCCCTTGGAT
AGAGCACTCACTCTGGATTGCATTATTATAAGGATGATACCTAATTTTGATGGCAAGGGT
GGATGTCGGCCCATATTTCGTATTTATGGACAGGATCCATTAATAGTTTCTGATCGGTCT
CCGAAAAGTTTGTTCTCCACACAAAAGAAAAGTAATGTTGTCCGTTACTACAAGCAGGAA
GAATGTGAATTAGTCAAGATTGATATCAATTGCCATATACAAGGTGATGTTGTCTTGGAA
TGTATTAGCTTGCACGATGACCGGGAAATAATGATGTTTCGAACCATGTTTAACACATCT
TTTATTCAGTCAAACATTCTGATACTTAACAGTGATGAAGTTGATACATTGTGGGATGCT
AAGGATCAATTTCCAAAAGACTTCAGAATTGAGGTTCTTTTTTCAGACATGGATGTTGCT
GCTTCTGTAGTCCCTGTTGATTTGTCTTGTTTTGAGAAGAAGCATGGCCTTCCAGTGGAG
GCATTAGCTAAAGTTCAGGAAATCATTAGCAGTGCCGATTGGCTAAATCAAAAGGGTGAT
GCTGCTGGAAATATGCTCCAACAAATAATTGAATCAAATTTGATCCCAGAAAAGTTGGGA
TCTCCACCTGAGACAATAGTCACTACCAAGCTCATTGATCAAGCTACTTTGGAGAACCCT
CAAGAGAGGCAAAAACCTGCACCATTAGAGAATAATGCTAAGGGCTTGACACAGTCTACT
TTGGAGCAGCAGGTTGGGTCATCCTCTGAAGCATACCGTAGCAACAAACAAGAAGCTGTG
TTTCAGCATGTTGAAACCAAAGAATCTAGTGCTTTTGTTACATCACCACCAGTGTCACCT
CATGAAAGCAAAACAGTGGAACATCCTTCACTTCATGGACAAGAATGTGGTAAGCTGAAA
GAAGTTTATTCTCTATCTGAAATCAAAGACCGACCACTCATGACAAATGTTCTCATGTCG
CCTACTCCTCCGCCTTTACTGACAAAGGATCAATGCATTGTCACTGGAAAGCCTCTATCT
CCTGCTCCAATGCCACCAGCACTACTCACACCACTCAAGGATAAATTGGATGTACCTTCT
CCATCGCAACCTACTCCGCCCAGAGACCAAAGTCCTAATTCTGTATATTTGAAAGATGAT
GCAACTACAGTATCTCAACCTGACACATCATTGCTTCCTCTTGGGATGCCTTTAAGTCCA
TGTGAGAATGACATACTTGCCAAAATGGAACCTTCTCTGCCTACTTTCCCTTCTGGAATT
CCTTCTCCATCAGGCCTCATACCCCCGAATATCAAACATTTAGAAGAAAAATTGGTTAGT
AAGAATGGGATGTCGCCATCGCCACCACCTCTACCACATTTAGTCCCTGTGTTGGAGGAG
AATTCTGCTTATGTGTGTGGAACTCCTCAAACTTCAGCTCCTCCTACACCACCTTTGAAG
CAAAATTTAACTTTCAGTGGTGGGTCATCACCACCACCACCACCGCCATGGCTGCCTCCA
CCAACACCTAGTTCTTCCCCATGCCTGTTACTTACAACCCCTGGGTTGAACAAGAATTGT
TCCTCAATAAGTGGACCACCTCAACCTCCATCTCCACCTACCCCGCCTTTGAAGGAAAGA
CTAGTTTCCAAAGGTGGAATGCTACGGCCTCCGCCTCCACCTCCACCTCCACCTCCACCG
CTTCCTGAGCAGCCTGTGAAGGAGGATTTTTCTCTAATCGAAAAACCCTGTCCACCTCCA
CCTCCACCTCCACCTCCACCTCCACCACTTCCTGAGCAGCCTGTGAAGGAGGATTTTTCT
CTAACCGAAAAACCCTGTCCACCTCCACCACCTCCTTTGCCTTCATCACAGGCTTCTAAG
CCTACAGAGTTATATGCAGTACCACCATCACCACCTCCTCCTTCCTTGGTTTCATCTCTC
AAGGATAATAATAATCTCCCAAAGAGTGTTCCTTCTGTTCCTCCTCCTCCGGTTCCTTTC
CCTAAGGTGAATAATAAGCCTGCTTCTCCATCTCCAACCCCTCCTATTGCTCCTCCACCT
AGCAAAAATTACCGACGGATGTTGTCTAGCACTATGACTTCAAGAAGCAATTCAACAAAG
AAGCTGAAGCCATTGCATTGGTTAAAGATAAGTAGAGCAGTCCAAGGAAGTTTTTGGGCT
GAAATTGAAAAATGTAGCTATGCCTCCAAGTCATCCGTGATTGATATGCCAGAACTTGTA
TATTTCTTCTCTGTTCAAAATTTAGACCAAGTCGGTTCAGAAAGGAATGGGAATTCAAAG
ATCAAATTTGGACAGAAAGTTCAGAAAGTGCAGCTGGTTGATCATAGACGGGCTTATAAT
TGTGAAATTATGCTTTCTAAGGTGAAGATACCACTGCACGACATGCTGACTTCAGTGCTT
GCTTTGGAAGATTCAGCATTAGATATTGATCAGGTGGAGAACCTGATTAAGTTTTGCCCA
ACAAAAGAGGAAATCGAAGTGCTCAAGGGTTATAAAGGAGAAAAAGAGAAGTTGGGTAGA
TGTGAACTGTTTATGTTAGAACTGATGCAAGTCCCACGAATAGAGTCCAAGCTACGGGTT
TTCTCATTTACGATTCAGTTTCAATCCCAGATTTCTGAGCTAAGGAACAATCTGAATATT
GTGAATTCAGCAACTGATCAGATCAGAGGTTCATCGAAATTGAAAGGGGTTCTACAGACA
ATTTTGTATTTGGGAAATGCTCTCAACCAGGGAACTGCAAGAGGGTCTGCTGCTGGGTTC
AAGTTAGACAGCCTCCTTAAACTAACGGACACACGTTCATGGAGCAATAAGATGACTCTC
ATGCATTATCTTTGCAAGATCCTTACGGACAAATTGCCTGAACTACTTGATTTTTCTAAA
GATCTTTCCAGCTTGGAACCCGCATTGAAGATACAACTGAAATATTTGGCAGAGGAAATG
AAAGCTATTAGCAAAGGAATGGAGAAAGTTGTAGACGAGCTGTCCATGTCAGAAAATGAT
GGACTAATGTCTGAGAATTTCTGTAAGGCTCTGACGGAGTTTCTTAGCTGTGCTGAAGGT
GAAGTCAGTTCCTTGGCTCAACTTTTTTCTGATGTGGGTAAAAATGTGGATTCGCTGATT
ATTTATTTTGGAGAAGACCCTGCTCGTTGTCCATTTGAACAAGTTGTCTCGACATTAATG
AGCTTCCAAAGAATGTTCAATCAAGCCTTAGAGGAAAATCGCAAGCAGCTGGAGTTCGAG
AGAAAGAAAGCAGAGAAAGAAGCTAAGGAGAAACAGAGGACAAAACTATATTGGAAGTTG
TTGCATATCGTAGCAAAGCTTCCCAAGATTGAAGATTTGGGGAGTAAGACATCAGTTCTT
GATGGTAATTTTTGA
>StFH24
ATGATGATGTTCTTCAGGTTGGAGATGCACCAGCTCCAGCTACTTCCAGTTCTGAAACTC
CCAATTCTCTGCCACCTGCCCGTCATCCCATCGCAGCCATTTTTTCCTCGAGACTACAAT
GATTCAAGCAAAACCTCTGCTCCTAGTGATCAGTCTTCTACTAGTCAAAACTCTACTTCA
GATGGTCAATCAAATAAGAAAAAAAGCAGCACTAAAACAGTTTTGGTTGCAGTTCTTGTG
ACTGCTGCAGTCACATTTATTGTTGTTGCACTCTTTTTTATATGCTATTGCAAGGTACAG
CTTCCGCTTAAGCCTCCACCCGGTAGGGTAAATCCTTTTGAAGATCCTACTAGTCCAGCC
CCTCCCCCACTACCTCCTGCCAAGATAACCAATCTCGCAGTAGTGTTAGGAAATGAGCTT
CCTTCTGAACTCCTTCAAACTTTGCTTAAGATGGCACCAACTGCTGACAAAGAATTGAAG
CTGAGGCTCTACAATGGGGATCTCTCTCGGCTTGGACCTGCGGAACGATTCCTGAAAGTC
TTGGTTGATATTCCATTTGCCTTCAAGAGACTAGAATCCTTGCTCTTTATGTGCAGTCTT
GAGGAGGAGGCATCAATGGCTAAAGAATCATTTGCTACTTTGGAGGCTGCTTGCACGGAA
CTACGGAAAACTGGCAATCGTATGAATGATGGAACATTTCGTGGTGGTGCTCAAGCATTT
AAACTTGACACGCTTCTGAAACTATCAGATGTAAAAGGAATAGACGGCAAAACTACGTTG
TTGCATTTTGTTGTTCAAGAGATAATCCGTTCAGAAGGTATACGAGCTGCCCGTGCCAGA
GACCGAGGGAGTGTGTCTAGCATCAAGTCTGATGATCTACCCGAGGATCAGCCTCAAGAT
GCAGAGGAGTATTATCGAAGTACTGGTCTACAGGTTGTTTCAGAAATGAAGAACGTAGAT
GATGAAAATAGGTTTCACCAGACCCTGAAGAGTTTTGTGCAGAATGCTGAGCTTGACATC
ATGTGGTTATTCGAGGAAGAAAAAAGAATTATGGCCTTAGTTAAAAGCACAGGAGATTAT
TTCCACGGAAATGCAGGGAAAGATGAAGAGTCCACCAATCCACCTCCCCTCGATCTTCAA
CAAAAGCTTTTTCCAGCTATCACAGATAGGAGAATTGATGATTCTAGTTCGGATGATGAT
GCTTCTTAA
>StFH22
ATGTGCAGTCTTGAGGAGGAGGCATCAATGGCTAAAGAATCATTTGCTACTTTGGAGGCT
GCTTGCACGGAACTACGGAAGAGCAGGTTGTTTCACAAGCTCCTTGAGGCTGTTTTGAAA
ACTGGCAATCGTATGAATGATGGAACATTTCGTGGTGGTGCTCAAGCATTTAAACTTGAC
ACGCTTCTGAAACTATCAGATGTAAAAGGAATAGACGGCAAAACTACGTTGTTGCATTTT
GTTGTTCAAGAGATAATCCGTTCAGAAGATAAGGTATGCATAGAGGTGAAAAATGCTCAG
AGAAAGCTAAACGGCACGCCAAAGAAGGAGAATGTGGCAAGTAAAACTTCAGAGTCCACC
AATCCACCTCCCCTCGATCTTCGACAAAAGCTTTTTCCAGCTATCACAGATAGGAGAATT
GATGATTCTAGTTCGGATGATGATGCTTCTTAA
>StFH23
ATGGAGCCGAACGCTCTTAATGGTTCTAAAAGTGAGATCCCTTTGGGAACTGTTACGGGC
ATTGCTGTGGCTGCAGCAGGGGTTTCTGAGCAGATACCGCCTGGAAGAATGGGGATGCAG
GGACAGCCTCCGCTTAAGCCTCCACCCGGTAGGGTAAATCCTTTTGAAGATCCTACTAGT
CTAGCAAACCCTGATCATTTCAATATGATAGAGAGTCTCTTTGGATATGCTCATGCCGAT
AAAGACAAGAATGGTCCAAAGAAGGACTCTATGTTCCAAGATGCTTCTAAACAATATGTT
CAAATTATTGATCAAAAGAAGGCACAAAATTTAGCTATTCTTCTTAAAGCCTTAAACGTG
ACAACTGAAGAAGTTTGCGATGCCCTTAAAGAAGGAAATGAGCTTCCTTCTGAACTCCTT
CAAACTTTGCTTAAGATAGCACCAACTGCTGACGAAGAATTGAAGCTGAGGCTCTACAAT
GGGGATCTCTCTCGGCTTGGGCCTGCGGAACGATTCCTGAAAGTCTTGGTTGATATTCCA
TTTGCCTTCAAGATACTAGAATCCTTGCTCTTTATGTGCAGTCTTGAGGAGGAGGCATCA
ATGGCTAAAGAATCATTTGCTACTTTGGAGGCTGCTTGCACGGAACTACGGAAAACTGGC
AATCGTATGAATGATGGAACATTTCGTGGTGGTGCTCAAGCATTTAAACTTGACACGCTT
CTGAAACTATCAGATGTAAAAGGAATAGACGGCAAAACTACGTTGTTGCATTTTGTTGTT
CAAGAGATAATCCGTTCAGAAGGTATACGAGCTGCCCGTGCCAGAGACCGAGGGAGTGTG
TCTAGCATCAAGTCTGATGATCTACCCGAGGATCAGCCTCAAGATGCAGAGGAGTATTAT
CGAAGTACTGGTCTACAGGTTGTTTCAGAAATGAAGAACGTAGATGATGAAAATAGGTTT
CACCAGACCCTGAAGAGTTTTGTGCAGAATGCTGAGCTTGACATCATGTGGTTATTCGAG
GAAGAAAAAAGAATTATGGCCTTAGTTAAAAGCACAGGAGATTATTTCCACGGAAATGCA
GGGAAAGATGAAGGTTTACGATTGTTTGTTATCGTTCATGATTTTCTGAATGTATTTATG
GTAATGTAA
>StFH20
ATGCTGATTCAAGAGGAAATGGGTGTGAGAGGAGTATCCCAATTGTCTGTTTTCATCATT
ATCCTTTTTACTATAGTGGCAGCAAATCCCGTGAGTAATAGGCCAGAGGATCATTTACTG
GCCAATCAAATCAGTTCTGTGGGGATTAACCAGGAATTGGCTGAAGAGTTATGGTTGAAC
TGTAGGCTAGAGTTGGTACATTCTAATGAAGCTGTTGAAGATCTTGAGTTTAGTGATCCT
GCAGAAGAAGCAAACGGAATCTTTACTAACAGAAGATCATTAACTAAAAATAAAGAGAAA
AATGCCAATCTACTCACCAAGGAAGCCCTTATGGGTTGTTTAGTGAAGAAAAATCTTATG
TTTCTTATTTCGGGAGAGGAGAAGCATTCACCTACATGGTATACCAGATGCATGGACTTC
CTCTTTTCCTGGTATGGTGCACCTAGACGGCGTGAATTGCTTCAGGTTGGAGATGCGCCA
GCTCCTGCTCCTGCTCCAGCTACTTCCAGTTCTGAAACTCCCAATTCTCCGCCACCTGCC
CGTCCTCCTACGACGCCATTTTTTCCTCGAGACTACAATGATTCTAGCAAAACCTCTGGT
CCTAGTGATCAGTCTTCTACTAGTCAAAACTCTACTTCGGATGGTCAATCAAATAAGAAA
AAAAGCAGCACTAAAACAGTTTTGGTTGCAGTTCTTGTGACTGCTGCAGTCACATTTATT
GTTGTTGCGCTCTTTTTTATATGCTATTGCAAGGTTTGTGGGGTTGGATACAGAAAGGGG
AAAAATGATGAGAGGCCTCTTCTTAGCCTAAGCATAAGTGACTATTCTGTTGCTTCAAGG
CACGGTAATGCTGGTAATCATTCAGTCAGTGATGATTCCCACAATAAAATTGGTAAAACT
TTCTACATGGAGCCAAACGCTCTTAATGGTTCTAAAAGTGAGATCCCTTTGGGAACTGTT
ACGGGCATTGCTGTGGCTGCAGCAGGGGTTTCTGAGCAGATACCGCCTGGAAGAATGGGG
ATGCAGGTACAGCCTCCGCTTAAGCCTCCACCCGGTAGGGTAAATCCTTTTGAAGATCCT
ACTAGTCCAGCCCCTCCCCCACTACCTCCTGCCAAGATAACCAATCTCGCTGCTCCATCC
CCACCGCCACCGCCACCGAAGCCTTCAGCTGGCGGTCCACATCCTCCTGCACCAGGGCCG
CCTCCTCCACCACCCATACCAATTCGTGCTAAGGCTGGTCCTCGTCCGCCACCACCTCCG
GGCCCTGGTGTTACTCCACCTCGTCCTCCTCCCACAGGTTTGAAGCCACCTCGACCTTCG
CCTCTTGGATCAAATGCATCCTCTAGTGCTTCAGTTGAGGGATCAGAGAATGATCCTTCT
AAAACGAAGCTAAAACCTTTCTTCTGGGATAAGGTTCTAGCAAACCCTGACCATTCAATG
GTTTGGCATCAAATCAAATCAGGATCATTCCAATTTGATGAAGATATGATAGAGAGTCTC
TTTGGATATGCTCATGCCGATAAAGACAAGAATGGTCCAAAGAAGGACTCTATGTTCCAA
GATGCTTCTAAACAATATGTTCAAATTATTGATCAAAAGAAGGCACAAAATTTAGCTATT
CTTCTTAAAGCCTTAAACGTGACAACTGAAGAAGTTTGTGATGCCCTTAAAGAAGGAAAT
GAGCTTCCATCTGAACTCCTTCAAACTTTGCTTAAGATGGCACCAACTGCTGACGAAGAA
TTGAAGCTGAGGCTCTACAATGGGGATCTCTCTCGGCTTGGGCCTGCAGAACGATTCCTG
AAAGTCTTGGTTGATATTCCATTTGCCTTCAAAAGACTTGAATCCTTACTCTTTATGTGC
AGTCTTGAGGAGGAGGCATCAATGGCTAAAGAATCATTTGCTACTTTGGAGGCTGCTTGC
ACGGAACTACGGAAGAGCAGGTTGTTTCACAAGCTCCTTGAGGCGGTTTTGAAAACTGGC
AATCGTATGAATGATGGAACATTTCGTGGTGGTGCTCAAGCATTTAAACTTGACACACTT
CTGAAACTATCAGATGTAAAAGGAATAGACGGCAAAACTACGTTGTTGCATTTTGTTGTT
CAAGAGATAATCCGTTCAGAAGGTATACGAGCTGCCCGTGCCAGAGACCGAGGGAGTGTG
TCTAGCATCAAGTCTGATGATCTACCCGAGGATCAGTCTCAAGATGCAGAGGAGTATTAT
CGAAGTACTGGTCTACAGGTTGTTTCAGGTTTGAGTAGTGAAATTGAAAATGTGAAAAAA
GCTGCAATTTTGGACGCGGACAGCTTAACAGGCACAGTATCCAAACTTGGTCGTGCACTA
AAACAATCACGGGATTTCCTAAATTCAGAAATGAAGAACGTAGATGATGAAAATAGGTTT
CACCAGACCCTGAAGATTTTTGTGCAGAATGCTGAGCTTGACATCATGTGGTTATTCGAG
GAAGAAAAAAGAATTATGGCCTTAGTTAAAAGCACAGGAGATTATTTCCACGGAAATGCA
GGGAAAGATGAAGGTTTACGATTGTTTGTTATCGTTCGTGATTTTCTGATAATATTAGAT
AAGGTATGCATAGAGGTGAAAAATGCTCAGAGAAAGCTAAACGGCACGCCAAAGAAGGAG
AATGTGGCAAGTAAAACTTCAGAGTCCACCAATCCACCTCCCCTCGATCTTCGACAAAAG
CTTTTTCCAGCTATCACAGATAGGAGAATTGATGATTCTAGTTCGGATGATGATGCTTCT
TAA
>StFH21
ATGTTTGTTGATGTTATACCTGAACACTGTAATGGTCTATTAGATTCTGCGTACAACTAC
TTGTTATCATATGGATATATTAATTTTGGAGTGGCATTGGCAATTAAGGACAAAATTCCA
GTTGATCCAAGAAAGGGTGGAGAGACTGTTGTCGGGGCAGGTCTTGCTGGGTTGGCGGCT
GCGAGACAACTGATGTTATTTGGCTTTGAGGTTACTGTTTTGGAGGGACGAAAGTGTGTA
GGTGGAAGGGTGTACACAAAAAAGATGGAAGGAGGGAATAAGGTGGCAACTGCTGATTTA
GGAGGGAGTGTTTTGACAGGTACACTAGGGAATCCACTGGGTCTGTTGGAACGACAGTTG
TCGTATACACTTCATAAGGTTGGAGATGCACCAGCTCCAGCTACTTCCAGTTCTGAAACT
CTCAATTCTCCGCCACCTGCCCGTCATCCCACGCAGCCATTTTTTCCTCTAGACTACAAT
GATTCAAGCAAAACCTCTGCTCCTAGTGATCAGTCTTCTACTAGTCAAAACTCTACTTCA
GATGAAAGGGGAAATGTTACGGGCATTGCTGTGGCTGCAGCAGGGGTTTCTGAGCAGATA
CCGCCTGGAAGAATGGGGATGCAGGTACAGCCTCCGCTTAAGTCTCCACCCGGTAGGGCT
GCTTGCACGGAACTACGGAAGAGCAGGTTGTTTCACAAGCTCCTTGAGGCAGTTTTGAAA
ACTGGCAATCGTATGAATGATGGAACATTTCGTGGTGGTGCTCAAGCATTTAAACTTGAC
ACGCTTCTGAAACTATCAGATGTAAAAGGAATAGACGGCAAAACTACGTTGTTGCATTTT
GTTGTTCAAGAGATAATCCGTTCAGAAGGTATACGAGCTGCCCGTGCCAGAGACCGAGGG
AGTGTGTCTAGCATCAAGTCTGATGATCTACCCGAGGATCAGTCTCAAGATGCAGAGGAG
TATTATCGAAGTACTGGTCTACAGGTTGTTTCAGGTTTGAGTAGTGAAATTGAAAATGTG
AAAAAAGCTGCAATTTTGGACGCGGACAGCTTAACAGGCACAGTATCCAAGCTTGGTCGT
GCACTAAAAGAATCACGGGATTTCCTAAATTCAGAAATGAAGAACGTAGATGACGAAAAT
AGGTTTCACCAGACCCTGAAGAGTTTTGTGCAGAATGCTGAGCTTGACATCATGTGGTTA
TTCGAGGAAGAAAAAAGAATTATGGCCTTAGTTAAAAGCACAGGAGATTATTTCCACGGA
AATGCAGGGAAAGATGAAGGTTTACGATTGTTTGTTATCGTTCGTGATTTTCTGATAATA
TTAGATAAGGTATGCATAGAGGTGAAAAATGCTCAGAGAAAGCTAAACGGCACGCCAAAG
AAGGAGAATGTGGCAAGTAAAACTTCAGAGTCCACCAATCCACCTCCCCTCGATCTCCGA
CAGAAGCTTTTTCCAGCTATCACAGATAGGAGAATTGATGATTCTAGTTCGGATGATGAT
GCTTCTTAA
>StFH8
ATGGCGCTGTTCAGACGATTCTTCTATCGGAAGCCGCCGGATCGGCTTCTAGAGATCTCT
GAACGGGTCTACGTGTTTGATTGTTGCTTCTCAACGGACGCATTGGACGAATATGAGTAC
AAGACATACATGGGAGGTATTGTAGCTCAGCTGCAGGATCATTATCCAGATGCTTCTTTC
ATGGTTTTTAATTTCAAAGAAGGAGATCACAGGAGCCAAATATCAGATATATTAACGCAG
TATGATATGACTGTCATGGATTATCCTCGGAAATATGAGGGGTGTCCTGTATTGCCACTG
GAGATGATCAAGCACTTCTTGCGATCCAGTGAGAGCTGGCTTTCAATCGAGGGCCAACAA
AATGTGCTGTTGATGCACTGTGAGAGGGGAGGGTGGCCTGTACTTGCTTTCATGCTTGCT
GGTCTTCTTTTGTACAGAGAACAGTACACCGGTGAGCAGAAGACTCTTGACATGGTATAC
AGGCAAGCTCCTAGGGAACTTCTTTATGTTTTATCACCTCTGAATCCACAGCCATCTCAG
CTTAGATATCTTCACTATATCACCAGAAGAAATATTGGCTTAGATTGGCTGCCATCAGAT
ATACCTTTTGCTTTAGATTGTATTATACTCAGGGTCCTTCCTCAATTTGATGGTGGGAGG
GGTTGCCGACTGATGGTTCGTGCCTATGGTTTGGACCCTGCTTCACCGACGTCCAATAGG
AGTTCTAAACTCCTCTTTTCAACTTCAAAGACAAAACAACATGGTCGCCTCTACCGACAG
GAAGAGTGTGCACTTGTGAAAATAGATATCCACTGTCGTGTTCAAGGAGATGTTGTTCTT
GAGTGCATCCATTTGGAAGATGATTTAGTTAGGGAAGTAATGATATTCAGAGCTATGTTT
CACACGGCATTTATTCGCTCAAATGTTTTGATGTTAACTCGTGATGAAGTTGATGTCCCA
TGGGATGCAAAAGACCAATTTTCCAGGGAGTTCAAAGCAGAGGTACTCTTTTCAGATGCT
GATGCTCTTCCACCTATTATCACTACTGAAGCACCAGATGAGGATGATAATGAGACTGAA
GGAGCTTCACCGGACGAGTTCTTTGAGGTGGAAGAGATATTCAGCAATGCTGTTGATGGA
CAGGATGGAAGAGGGGAATCTGATGCCCATTCAGTTCAGGACAGTATGCAGGATGATGAC
AACATTGAAATATGGAAAGAAGAGTTGGAGCATCATGCCTTTCAAGACTGTGCATTTGTT
GAAGGTAATCGCAAACTAGAAGAAAATATGGATTCTACTCAACAAGCATCAAAAACAAAT
AGTTTAGGGGATAAGGACAACTTGATAAACTCCGAGGCTGTTATTTCTGATGTTTCTAGT
CACAAAGACTCAGAAGCAGAAACACCGGGGGCAAGTGTCATGTCACAAGAAGGATATAAT
AAGCAAGATGTAGAAGGCCCCTTGAGACAGGAGAGGCAGGGCTCACAGTTTACAGCTGAT
ATCAGTAAGGGAAAGAATGAAAAGGCACTTTCATCTCTAAAGAAACAACTAGCATCCAAC
TCCAAACTTGCTGTGGATGGGATTGGACCTAAAAATAAATCTAAACAGAAAGAATCTCTG
GGAACTCTGTCGCGACTAGCAAAGCCAAGTGCAGTGTCTCGGTGGATCCCTTCTAATAAA
GGTTCTTATGCTAATTCAATGCATGTGGCATATCCAGCATCAAGGTATAAGAGTGCTCCA
CCTGCGCTTGCTGTTACAAAGGATTCTCAATCTGGGTTTAAATCAAAATCGCCCTCTCCT
CGAGCTTCTTCAGAAGCTAAAATTCTAGCTGGAGCAGGTCGTATTCCAAAGAAACGCTCT
TCATGTCCTGCATCATTAGACATGTCAACAGTCAAGGAGGCACCTGTTGCAATGACCTCT
TCATCAGAATCAGTTGAGAGTCAGGCACTTGACCTTCAGGCATCCCCTCCAAGTCCCCTA
CCTTCATTTCAATATCCAAGTACTTTATCACTTGAATTGCCTCCTATTCAGGAAGTAAGT
ACTAACACGCCAGCTTCTGCAACGCCACCTGAGTCTTCACAGGAAGACCATATTATAACT
GCTTCTTTGACCCACCACTCCTCCCCTCCTCCACCTCCCCCACCCCCACCCCCACCTCCG
CCTTCTCAAATCCTATCACGTAATCAAAATGTCAAATCCTTATCACCACCCCCACCTCCA
CCTCCACCTCCACTTCCACCTCCACCTCCACCTCCACCATCAAACAGCTTGAGAAAGACT
CATAGAGGTAGCTCTCATAGTCAAAATGTCAAATCCTTTTCACCACCACCCCCGCCTCCA
CCTCCGCCTCCACCTTCCCCTCCATCATCAAATGGCTTGAGAATGGCTCATATGGGTATC
TCTCCTCCCCCTCCTCCTCCTCCCCCACCTTTACCACCCACATTATCTACTGTACTGAAA
GTTGGTAGGGTATTGTCACCAACCCCCTCACCCACTTCTTTGCCAAATGCGGTTTGTGCA
GCATCCTCCTTGGTAGCATTAACTCCACCTCCACCTCCACCTCCACCTCCACCTCCACAT
GCACCCACTGCACCTAAGCTAGAAAGTCTTAGAATATCCACTCCACCACCACCACCTCCT
CCCCCTCCCCCTATACCTGCAATTTACAGTGCCCCTCCACCACCTCCACCATTTCCAATT
GTGCCTGGAGTTTCTTCTTTGCTAACAATGAGTGCTCCACCACCACCACTTCCTTCTTCA
CCTGAGCTACCTTCTTTACTTGGTGCTTCAGCTTCACCTCCCCCACCTCCTGTGCAGGTT
TCTCCTCCTTCACCACCTTCACAGAATGATTCAGTTCCACCAACCTCAACTCCTTCACGA
AATGCACCTCTACAATCTTTGCCTCCACCAAGTCCACCTCTATCTACACCTTTGCCTCAA
TCTCCGCCAAGTCCACCTCTATCTACACCTCCACCTCCACCCCCACCCCCACCTGTTTCA
AGAAATTCTCCAATGCAATTTCTGTCTCCACCTCCCCCTCCCCCCCCTCCACCAAGAAAT
GATCCGACCCCAACTCAACCTCTATCTCCACCTCTACCTCCACCTCCACACCAACCTGTT
TCAAGAAATTCTCCGATATTAATTCTGCCTCCACCTCCACCTCCACCTCCTCCACCCTTA
CTTCCTTCAAGAAATGTTTCAGCACCAACTGTCCCTCCCCCTCCCCCTCCTCCACCCCTT
CCGTACAATACTCCACCTTCAATTCTTTGTCCTCATTCTCTTTCCACCCCATCTTCTTTA
TCTAGAGCACCACCACAGCCTCCTCCCCCTCCTTTGCATGTTGCACCTTTACCATCTCCT
CCATTATCAGCAGCTCCACCGCCTCCTCCTCCTCCATTACCAGGAGCTCCACCACCACCT
CCAGCTCCTCCTCCCCCACCTTGTGGCATCCCTCCAGTTCCTCAACCTCCATTCTATGGC
GGCCCACCAGCTCCTCCACCTCCCCCTTACGGTGTCCCACCAGCTCCTCCACCACCTCCT
TACGGTGGCCCACCAGCTCCTCCACCTCCCCCTTACGGTGGCCCACCAGCTCCTCCACCA
CCCCCTTACGGTGGTCCACCAGCTCCTCCACCTCCTTCCTATGGTGGCCCTCCAGCTCCT
CCACCTCCCCCTGGTGGTGGTCCTCCAGCTCCTCCACCTCCCCCTGGTGGTGGTCCTCCA
CCACCTCCTCCTCCCCCTGGTGGTGGAGGACCACCTCCTCCTCCTCCTCCCGGCGGAGCA
CCACCTCCTCCACCCCCTCCTGGAGGTGGCACACTTGGTCCACCTCCTCCACCACCTCCA
GGAGGTAGAGCACCGGGTCCACCTCCCCCACCACCTCCTGGAGGTAGTGCACCTGGTCCA
CCTCCCCCTCCTGGAGCTCCAAGAGCACCAGGTGGTGGACCTCCCCCGCCACCACCATTT
GGCGCTAAAGGACCTGGGGCAGCCGGCAGAGGACTTCCTGCTGGGAGAGCTCCAGCGCTT
TCACGGTCAAGATCTAATTTAAAGCCATTGCACTGGAGCAAGGTAACCAGGGCACTACAG
GGAAGCCTATGGGAGGAACTGCAGAGACATGGAGGGCCTCAAGTTGCACCAGAGTTTGAT
GTGTCAGAAATTGAGATTCTTTTCTCAGCCACCCCCAAGGCAAGTAGTGCGGGTAAATCT
GGAGCAAAGAAGAAGTCTGCTGATTCTAAGCCAGACAAGGTTCAACTGGTTGACCTAAGA
AGGGCAAACAATACAGAGATTATGCTCACAAAGGTGAAAATGCCACTTCCAGACATGATG
GCAGCTGCACTGGCAATGGATGAGTCAATTTTAGATGCAGATCAGGTGGAGAATCTGATA
AAATTTTGTCCTACGAAAGAAGAGATGGATCTTCTTAAGGGTTACACTGGTGACAAGGAG
CTTCTGGGAAAGTGTGAACAGTTCTTTTTGGAGTTGATGAAGGTGCCACGAGTAGAGTCG
AAATTAAGAGTGTTTCTTTTCAAGATTCAGTTCAAGGCTCAGGTGACAGACTTCAAGAAA
AGCTTAACCACTGTGAACTCTGCATGCGAAGAGGTCCGAAGTTCTTTAAAATTGAAGGAG
ATATTGAAGAAAATTTTGTTTCTTGGGAATACGTTAAATCAGGGAACTGCCAGAGGTTCT
GCCATTGGATTTAAGTTGGACAGTCTTTTGAAGCTCGCTGATACACGTGCTACTAACAAC
AAGATGACACTCATGCATTATCTTTGCCAGGTTCTTGCTTCCAAGACACCAGATCTTTTA
GACTTCCATGAAAGTCTTGTAAGCATGGAAGCTGCATCAAAGATTCAATTGAAGTCTTTG
GCAGAAGAAATGCAAGCAATCATCAAGGGGCTGGAAAAAGTTAAGAAGGAACTAGAGTCA
TCTGCGAATGATGGCCCGGTGTCTGAAATCTTTTGCAAGACCTTAAAGGAATTCATTGGT
GCATCTGAAGCAGAGGTGGGATCTCTCCGGGATTTGTATTCTGTGGCGGGCAGAAATGCA
GATGCACTTGCACTATATTTTAATGAGGATCCCGCCAAATGTCCATTTGAACAAGTCACT
GCAACCCTCTTAAATTTTGTGAGGTTATTCCGGAAAGCCCATGAGGAGAACTTGAAGCAA
GCTGAACAAGACAAGAAGAAAGTTCAGAAGGAAGCCGAAATGGAGAATGCAGAAAAGAAG
CAGCTTAAAAAAGAAGGGTGA
>StFH9
ATGGTGGTTTCCTTTTTCTTCATTTTCTTCCTCTGTTTTTCACCTCAGTACTATTACTTA
TCATTTGCCACCACCGCCGCCGCCGTCTTCTCCGGAAACAACCGCCGTGTTCTCCATGAA
CCCTTTTTCCCATTAGACTCACCACCACCATCTTCTCAACCACCCATACCTTCTCCTCCA
GCCCCTACAGAGTACCCATTTCAAGGCTCTACTACTACTCCTGATAACAGTGATAATAAC
CCCTTTTTCCCTACTTACCCTTCTCCTCCACTTCCCCCTGATTCACCTGCTGATTTTGTT
CCTGCAAATGTTTCTTCTATTATCCTTCCAAATACCTCCAAATCTAACCCTGTTTCAAAT
AAACTTATTGTCACTGCTATTATCTCTGTTCTTGCTGCTGTCATTGTTCTATCTATTGCT
ATCTTTTTACATATACGAAAGCGAAGGAAACAGAGTGACCGGAAAACTCAAAGATCTGAT
AGTAATAGCAATGGGTTGAGTCGGGATGGTGCTAGGAGTGATGGTAATAATGGTGTTCCT
AAGCTTCAAAGACCGTCTCAAACTAGTTCGGAGTTTCTCTATTTGGGTACTCTTGCTAGC
TCACATGGCGGAGTTGAAACACATAATGCTCAGAATCGTAATGGTAGTAACACTAGCTCT
ACTCCTTCTTCGAGAAAAATGGACTCGCCGGAGCTCCGTCCATTGCCGCCGTTGCATGGA
CGGAATTTGAGACAGAGTTATGGGAATACCAGGTTTTTCTCCGGTACTGCTGAAAATGAT
GTAGATTTTTACTCTTCTGCGGGATCTATGGGTGGTAGAGAGAGTTCAATCGGAGGTGAC
TCACTGTCCCGGAGAGATTTTTCTGCTGTTGAAGTTGAGAAATTTGTTGGCTGTAGCTCA
TCTTCTTCGAGTTCGTCCTCGAGTTCCGGGTCCGGTTCGCCGGTCCGGTCTGTATCGCTG
AGCATTTCGCCGCCGGCGAGTTTGAGTCCGGAAAGGAAAAGTGTAAGACCCAAGTCACCG
GAACTGGTCGCTGTTGACACCGCTCCACCACCTCAGTATCCACCTCCTCCTCCACCGCCA
CCGGCGACTATTGTGCCACCATTTGCAGAATCTCCATCTCCATCACCATCACCTCCATGC
CCATTATCACCAGAGAGATATTCAACCAGAAGTATGGACTCATCTCCGGGAATTTTCAAT
CTTTTGGATCAGGATGTTCAGTTTCCGGCGAGAATCAGAAATCACATTCAGCAAGCCACA
CCAGCTTTTGGACCACCACCGCCACGTCCGCCACCACCTCCACCACCTCGGTCTAAGAAT
ATGGAAAGCCCCAAAACACCCTCACCTCCATTTTCAAAGCCAGCATTTAACCCTCCAGTT
CTTGAATCTCCTTTAAAACCCATAGGAATTGAGAGTCCAGTATTGGTTTCTCCAATGGAG
TTGCCTTCTATTTCGGAACATATTGAGAAGAATGATGAGAAAACTGAGGAACCCAAACCA
AAGCTGAAAACTTTGCATTGGGATAAAGTGAGAGCAAGTTCGGATCGCGAAATGGTTTGG
GATCAACTGAAATCAAGCTCATTTAAGTTGAATGAAGAGATGATAGAAACACTGTTTGTT
GTAAAGACTCCAACTTTGAATGCAAATGACACAGCTAGACGTCTTGTTCCCTCACCGAGC
CAAGAGAATAGGGTACTTGATCCAAAGAAGGCACAGAACATTGCAATTTTGCTGAGGGCC
ATAAATGTAACCACAGAGGAAATATGTGAAGCCCTTTTAGAAGGAAATGCTGAAACTATT
GGAACTGAGCTCCTTGAGATTTTATTGAAGATGGCTCCATCCAAAGAGGAAGAACGTAAA
CTAAAAGAATACAAAGATGATTCTCCGGTCAAGCTCGGACCAGCAGAGAAGTTTCTGAAA
GCAGTGCTTGATGTACCTTTTGCATTCAAAAGGGTAGACGCTATGCTGTATATATCAAAT
TTTGATTATGAGGTCGACTACCTCAGAAAGTCATTTGAAACTCTAGAGGCAGCATGTGAA
GAGTTGAGAAGTAGCAGAATGTTCTTAAAGCTTCTGGAAGCCGTGTTGAAGACGGGTAAC
CGCATGAATGTTGGGACAAACAGGGGAGATGCTCATGCCTTCAAACTTGACACACTGCTA
AAGCTTGTAGATGTAAAGGGAGCAGATGGGAAAACAACCCTTTTGCATTTTGTGGTTCAG
GAGATTATAAAAGGTGAAGGTACTCGTCTTTCCGGAGGAGATCAGAACGAACAGTGTACC
ACTAATGATGACGCTAAGTACCGGAAACTTGGCCTTCAAGTTGTTTCCAACATTACTTCA
GAGCTTATACATGTTAAAAATGCTGCTGCTATGGATTCAGAAGTGCTCCACAGCGATGTT
TTAAAGCTTTCTAAGGGGATTGGAAACATTACTGAGGTTGCAGGATACATTGAAGCCGTT
GGATCAGAGGAAAGCAGTACTAAAAAATTCTCTGAGTCCATGAACAGGTTTATGGAAATA
GCAGAAGAGAAGATCATAAGGCTCCAAGCTCAAGAAGCATTGGCCATGTCACTGGTGAAG
GAAATAACCGAGTATTTCCATGGAGATTCAGCTAGAGAAGAGGCTCACCCTTTCAGAACC
TTCATGGTGGTCAAAGACTTCCTAATGATTCTTGATCGCGTTTGCAAGGAAGTTGGAATG
ATAAATGAGAGAACAGTAGTTAGCTCCGCGCATAAATTTCCAGTTCCTGTTAATCCAAAT
CTACAACCTGTCACTAGCAGTTACACAGCTAAACGGCAGCATAGTTCCTCTGATGATGAA
TATTTATCTTCTTAG
