# Supplementary material for: Genome-wide identification and characterization of FORMIN gene family in potato (Solanum tuberosum L.) and their expression profiles in response to drought stress condition
Source: PLoS One. 2024 Aug 26;19(8):e0309353. doi: 10.1371/journal.pone.0309353 (PMC11346945; doi:10.1371/journal.pone.0309353)
Supplement: S4 Data — (TXT) [file pone.0309353.s004.txt]

>StFH2
GCTAACAGAAGCTTCTCTTTACTGTCTTTTTCTCTCTAGAGAATTATTTGTGGAGCAAAA
TTCGGAGATGAATTTGGGAAAAGAAAATACTAATTTAAGAGATACCTTCAAAACATTACC
ATGAGAGCAGCAGGTCTAAGCATCTTCTTCATATTATCACTGCTTTCATCTTTTACTTCT
CAATTTCAAGATTTGGTTGTCAAGGAAAAAACCAGGAGGATTCTGCATCAACCACTCTTT
CCAGTAAGTTCAACACCGCCGCCGGATTCTGAAATATCGCCGCCGCCACCGGCAGAGCCA
GTCAACTCTCAGCCTTTTTTCCCAGAAGTCCCTACTGGGACTACACCAGATCAGACACAT
CAACCTCCAGTTACTCCAGCTAATGGAACTCCAGTGTCAAATTCAGTTGCCACACAACCA
GCAAAGCCAGTCAAGAAAGTGGCAATTGCAATATCAGTTGGAATTGTTACCTTGGGAATG
TTATCTGCTTTGGCATTCTACCTTTACAAGCACCGTGTTAAGCACCCAGATGAAACTCAA
AAGCTTGTAAGAGGAAATTCTGATCAGAGGATCAATGAGGAATCAAGAACGCCGCCTTCG
ACTTTCCTTTACATTGGGACAGTTGAGCCACCTGCTAAGACATCAGCTGTGACTGAGTCC
AATGGTGCTACTGGCTCACCTTATCGAAAGTTGAGCTCTGTGAAAAGAATGGATACCAGG
TATAGGCCAAGTCCTGACCTTCAACCCCTTCCACCATTGAGCAAACCCCAACCCCCTCCA
AGCATTAATTCACCTACTGCAATGTCATCATCCGATGAGGAGAGTCATGACACTGCATTT
CACACTCCACAAGGCTCCACTGTCAGCAATGAAGAAGGTTATTACACTCCCAGTTTACGT
GAGAGTTACTCAAGCAACAAGAATTATGTTCCTTATTCAAAGAGAACTTCTCCAAGATCA
CGCCTTTCTGATTCATCCCCTGAAGTAAAACATTCTATAATACCATCCATTAAGCAAGCT
CCAGCTCCCCCACTTCCTCCGCGGCAACCACAAGGGGGTTTGATAGAGCAACTTCCACCT
GAGCCTCCCTTGCAATATACTAGGCCAGAACTGCCATATGTGACAAAAAGGGCCAAGTTT
TCATCACCACCTCCTCCACCAGATATGACAAGGCTTCAATTGATAAGCAACCAAGCCCAA
CAAATATTAAAAACAACACCACCACCTCCTCCTCCTCCTCCACCACCCCCACTTCCACTC
TCAACACCCCACAAACCGGAAGGATCACAAAGGAATGTTCCTTCAGCAGCTTACCAGCAA
ATGGTCAAGACAGAATCAAGGAGTCCCACTCCAAAATCAACACCAGGGAGTGAGAAGACA
AGTACTTCTGAAGAACAAAACGGAGGTGCCAGTTCTTTAGAAAGACATGATTCTAGCGAT
ACAGATCCATCCAAGCCTAAGTTGAAGCCTTTGCACTGGGACAAAGTGCGAGCAACCTCT
GATCGAGCCACAGTGTGGGACCAATTAAAGTCCAGTTCCTTCCAGTAAGTAGATGCTCAA
ATATAATATGGTTGGATTACCAGCAACACTAATATCTTACCAAAGAAGTACCTTTTGTAT
TGCAGATTGAATGAGGACATGATGGAATCACTTTTTGGATGTAATTCAGCAAATTCTGTA
CCAAAAGAAGCAACAAGGAAATCAGTCCTTCCTCCTGCTGAGAAGGATAATAAGGTACTT
GACCCCAAGAAGTCGCAGAACATTGCCATAATGTTACGAGCACTGAATGTAACTAAGGAC
GAGGTTACTGAAGCCCTTCTAAATGGTATGTAATCTCTCATGTTGAGATTCAGAATTATG
ATTTGTAGTCTCTCATGTCGTGATTCAGTATTTTGTACATAGCCCAGATATGCCCAGACA
AGTGAAACTGCAATCGCTTTCTGCATATTGTTGAAATGGATAAATGATATAACAAGCATA
GCCATTAGCTTCTGAAATTGCCTTGGACCTTTAGGTTAGAGAACATTTAGAAAGGGTGAA
TCAAGTCAATTACTAGAAATAGCCAGCGAGAACTTGCATTTTTCATATGGTATTATTCCT
TCCTACTTTCACACTCCGTGTAATGAGAAAGCCATTTCAAATGCATGTTTTTCTAGTTCT
CCAACTGCAAGTTCCTAATTGCAGCGTAGAGTTCAAGCATCCAAGCCATAGTAGTCTTAA
GAGTTTCCCCTAATACCATTAGGTGCCTCGGAGTATTATCAAATTATGCCAGCAAAAATA
AAGAAAGTTTTCCTATTCCAAAGGTAAAAGCTTATAGTTCTGCTTCTCATTCAGCAATAA
CTCCAGCCTCTTCATAAGAACAAGAAAACAGAAAACAGCAGATATCCAAATACACATGGT
CCTGTTGAATTCAATAATCACTTTGAAGCATTTAGACAAAGCATCCCTTCATCTTTTATA
ATTCTTTCAGTATTCCTGAAAACTTATATGTGCTTTGTCTAGCCAGAAAATATGCATATT
ATTGTCATTCTTATGTGTAGACTTTGTAAATCTCCCTGGAAACTCTGACAGCATTTTGCT
GAGCCAAACTTTTAAGACATACATGCAACATCAACATATTGTCTCAAGTTGTGCCATCTT
TGAACAAAGAGAGTTGAGCACAACAAGTGCACAAGAGGACTTCATATTCCATTTTGAAGC
TAATTGTCTAATAGTTAGGAGTATTTAATTGCATATTTTTCAGCTCATATACCAAAATAA
TTTACCTATGACACCAGTAAATTAGGCATGTTTTATGCACATCATATCAGATTGAATATT
CATTACACGTATGATGATGCCTATTTATCGTAGCTATCACAGGAAATCCATTTTTTACAG
CTTCATTATACATGGAACGTCTTTTGGTGTTACAGGAAATCCTGAAGGACTAGGGCCTGA
GCTTCTGGAGACTTTGGTCAAGATGGCTCCTACAAAAGAAGAAGAGATAAAACTAAGAGA
GTACAGTGAAGATGCCTCAAAGTTAGGCTCTGCAGAACGATTCCTTAAGACAGTGCTTGA
TTTACCATTTGCCTTCAAAAGAGTAGAAGTCATGCTTTACAGAGCAAATTTTGATGGCGA
AGTAAAAGATTTGAGGAAATCCTTCCAAACCCTCGAGGTACTGTCAACTATCTACTTAAA
TTTTTACCATCTCCACAGATCTTAAAAGTCATTTGTTAATAATACATCAATATATTGATT
AGGACAAAATTCTGATGTTTGTTCACAAAACTAGGACATTCCATATGCAACCCAGATAAC
CATTATAAATTATTCCACCAATATACATTAAGATAGACTCCTTGCCACTATGATTCCTCA
AGAATTGTTTTTTTTTTTTTACAAAATACAGAACCTTCGGATTGTAGAATCAGCATCAGG
CTACCTCAAGAATCGTTCAGATGTACCCTTACCCTTTTATCATCTCGTTTGAACTCCTCC
TTTACACAAATTTTAGTATGCCTCATGACTCTAATTTCTCAGAATGGTGTGACATAAATA
TGTTATATATTGATGTCTCGCAGGATCTTGACTGCACTAGAACTTTTACATTGGTGTTCT
TTGTGCCTGAATTTAGAGTTAAATTTAACACTTTTAATGATATTATTAGCATGGATTACC
TTTCTAAGAATCTTCACTACAACAAATTATTTCACTGGTAAACTTGAGCCACTCTCGGAG
AAATGCTGTGTGAATTACGTAAATAACATTATCTAGGCTAAATTTCTTTCTGCATCTATT
CCTGGTATTTGACTTTTCTTACAATAATTTAAAAGGATCGTAATAACTCTGGTGCATTGC
ACATCATACGAACAGGTAGCCAGTGAAGAATTGAAGAATAGTAGACTATTCCTCAAACTC
CTTGAAGCTGTTCTAAGGACAGGAAACCGCATGAACGTTGGAACTAATCGTGGTGATGCC
AGAGCTTTCAAACTTGACACTCTTTTGAAATTAGTAGATATAAAAGGAACAGATGGGAAG
ACGACCTTGCTTCACTTTGTGGTCCAGGAGATTATCAGGTCAGAAGAGCTGGATTCTGAA
CCCCCAGGCGAAGATCTTTCTAATAAAGCAAACATCAAATTCAAAGAGGAGGATTTCAAG
AAACAAGGTTTGCAGGTTGTTTCTGGATTAAGCAGAGAACTTGGCAATGTCAAAAAAGCA
GCAGCAATGGACTCAGATGTCCTGGGGAGCTATGTCTTGAAGCTTGCAGTGGGACTTGAT
AAAGCAAGATCAGTTTTGCAATATGAAAAGCAAGGTCTGCAAGGTAACTTTTTTGAATCG
ATGAAAGTATTCCTTAAGGAGGCAGAAGATGGAATAGTGAGGATAAGGGCAGAAGAAAGA
AAGGCCTTATCCATGGTCAAACAGGTAACAGAATATTTTCATGGTGATGCTGCAAAAGAG
GAAGCTCATCCTCTCAGAATATTCGTGATCGTGCGAGACTTCCTCTCCATATTGGATAAT
GTATGCAAAGATGTTAGGCGAATGCAGGATCAAACAGTGGTAGGTGGTGCAAGATCATTC
AGAATAGCTGCTACTGCATCACTACCAGTCTTAAGCAGATATAATGTGAAACAAAAAAGG
AGTTGGGATGATAATAGCTCATCACCATGAGATTTAGGTGAAAATAATTGAATATCATTA
ATGTACCAGCACAAATGGAGCATGGAGATGAGGAAAGCAACACCAGATTGAATCAGTCTC
ACATCTTCAAGAAGACAATAACATTTTGGTGCTAGCAGGCAAAAATAGCTCCCAGCTCCA
TGAACAAGACGCAATAAGTGAAGGAACAGTACAGAGAGTAGGCAGTGTATACATCAAACC
TTCACAAAGATACAAATATTAGACAGCAACATTCTAGGATTCCATCAAATGGGACTAGTT
ATTCATAATGAACCTTCAATGCAAATGAATCGACATGAGGTAAAGGGATTATTCCTCTTT
TTTCTTTTGAGATGGATATCGACCTAGACACAGTCCTGTTCATTTATAAACATAGTGAAG
AGACATAAAAGCTCAACGCCGAGGAACATGATAGTCTGATCTCAGTTTTGTTAGTATCAT
GCTGTAATACAAAGAAATTGTTCCTCTTACTCTATAGAATAAACATTCTTTACATA
>StFH19
GCTACTCCAAATCCATGCACATCTGTTGCTGATGCATTTCTACATCTCTCTGTGTGTAGC
TTAGCAAACATTTATTTACTTCTCCTCCTCTCTCTATCTATCTACTAGATCTCCTTCTCT
ACCACGACCATGCTTCCTTCTTTCTATTTCTTCTTCCTCCTCCTCTTCTCCGTCTCCGTC
TCCGCCAACAACCGCCGTGTTCTTCATCAGCCATTTTTCCCACAAGATTCACATCCACCT
TCTTCTTCACCTCCGTCAGTACCCAGTACCTCTACTACTCCCAAATACCCTTTTGATTCT
TCTTCTTCTACTCCTAATAACAACACTCCCTTTTTCCCCTCTTTCCCTTCTACTCCTCCA
CCTCCACCTTCCCCTTCTGCTTTTGCTTCTTTTCCTGCTAATATTTCTTCCCTTATCCTT
CCTCATTCATCCAAATCCAAAACCATTTCATCTAAACTCATTGCTACTGCCATCGCCTCT
GTTCTTGCTGCTATTCTTCTTATCTTCATTGCTATCTTCTGCCATAGAAGAAGAAATCAA
GATTCTAATGATAACAAAACACACAGATCTAATAGCAGCACTAGATTCAATAATCCTAAC
CCAACTAATATTCCTAAATTACAACGACCATCTCAGACCAGTTCTGAATTTCTATACTTG
GGTACTATGGTTAGTGCACATACTTCCATTGATACACACAATCGTCGTGCTACTGCTGCA
CCTTCAAGAAAAATGGACTCACCGGAGATCCACCCATTGCCGCCATTACATGGACACAGT
TTGCGTAGGAATGCAGATGTTATCTCCCGTACAACTGAAGATGATGAGGAGTTTTACTCT
CCAAGAGAATCTTTAGATGGCAGAGGAAGTTCGATCGGAACTGGATCCGCCTCGCGTAGG
GATTTTGCCGCCGTTGAGGTCAAGAATTTTGCTGGGTCGACCTCATCGTCTTCATACTCC
TCTTCCAGTTCCGATTCGGGCTCACCAGTTAGGTCTGTATCGTTGAGCATTTCTCCACCG
GTGAGTTTGAGTCCAAAAAATTCACAGCCCAAGTCACCGGAACTACTTGCTGTTCGTACT
GCTCCGCTACCTCAGTATCATTCTCATTCGTCTCCGCCGCTAGCAGATTTTGTACCTATA
TTGGTCATTAACGGGGAATCTGATTCACCATCTCCGCCCAGTTCATCATCTCCGGAGAGA
TATTCAAGCAGGAGTATTGACTCATCACCCAGAATTTCCGATGTTTGGGATCAGAATGTT
GAATCTCCGATGAGAATCAGCAATCACATACAGCAGAATGAATCAGTTTCAGTTCCACCA
CCACCACCGCCGCCTCTTTTGATTAGTATTCCGGCTTGTGTACAGCCTCCTCCACCACCA
CCACCGCCGCCTCATTTGATTAGTATTCCGGCTTGTGTACAGCCTCCTCCACCACCACCA
CCACCGCTGCCTCTTTTGATTAGTATTCCGGCTTGTGTACAGCCTCCTCCACCACCACCA
CCACCGCCACCACCAGTTAAAAATTGGGATAGTCCAAAAACTCCAACACCACCAATTTCA
AAGCCACCATCCAAGCCTCCAGTTCTTGTAACTCCTTTAAGACCCATAGAACTTGAGAGT
CCAGTGCTGATTTCCCCAATGGAGTTGCCTTGTAATAAGCAACCCATTGAGAAGATTGAG
CAGAGTATAGAAGGCTTATCAAGTGATACTGGTGGGAACAACGAGGAAACTCCAAAACCA
AAGTTGAAGACTTTGCATTGGGATAAAGTAAGAGCTAGTTCTGATCGGGAAATGGTGTGG
GATCAACTGAAATCAAGTTCGTTTAAGTAGGATAATCTAAACACTTTGTTACACTTGTTA
CATATATTAAATTCTTCTCTTTTTGGTCGGGCAATTAAAGCTGAGCTGATTTGTTTGCAG
ATTGGATGAAGAGATGATAGAAAGCTTGTTTATTGTGAAGACTCCAACTCTAAATCGAAA
AGAAATGACTAGACGCCCTGTTCTTCCCTCGCAGAGCCAAGAGAATAGGGTACTTGATCC
AAAGAAGTCACAGAATATTGCAATTTTGCTAAGAGCACTAAATGTAACTGTTGAGGAAGT
ATGTGAAGCCCTTTTAGAAGGTATTCTGCTACTCTGTTATTCTCAGACTTGAAAATTTAA
ACTGAAATATGACTGGGATGATAGTAATGCCAGACTATTGTTGCCTAATTGCTCTAGTTC
TACATAAAAGATCTTCTGCAGGGTTACATAATACTGAATTGTCATTCAGTTCACATGTGC
CGTTGTTATAGAAGAATTGATATGCATTGATCTTGAAACGTAAATTAACCAACAGAGGTT
AAGGGTTTTCCCGATAAAATTCTCAAACACCATACGTTGTTCATCATATGCATTAATCTT
TACTAGTATGAATGAATACAGTGTAGACATTCACATTGTTTTAGAAGGTAACTGATAGCT
GACTAGTTTAGAGGTGTTCATAGGGTTATGTGGCTTTTGCTCATGGATATCAGGGTATTA
ATAATTAGGCTAGAGCATCATCTTATTTGGTTTGTGGTTGCTTATTGGTGTACATCGTTC
CCAAACCATGTCGACAGCTTTACCTTTTGGGTTTTCTGCTGTTTGCTGCTTTTTACGTTC
AATAGGATGATCCTTTCTCTATTTTTCTTTTTAGTGTGCAAGTGTATCAAGAATTTATGA
TGTCTCCGCTTGTAGAAATTAAGTACATTCTTTTTTCAGGAAATGCTGATGCCCTAGGGA
CTGAGCTCCTTGAGAGTTTATTGAAGATGGCTCCATCCAAAGAAGAAGAACGCAAACTGA
AAGAATATAAAGATGATACTCCGTTTAAGCTTGGGTCAGCCGAGAAGTTTCTCAAAGCAG
TGCTTGATATACCTTTTGCATTCAAAAGGGTAGATGCTATGCTGTACATATCAAATTTTG
ATTCTGAGGTTGACTACCTCAAAAAGTCATTTGAAACTCTGGAGGTAATTATTTCAGGTC
ATCTTCAACTTCTAGCTGTATATTGAGTTCTCTAATAATCACTAAACAGTTCTGATTTTG
ATTTGATAGAAGGAAGGTTTGTGCAAGGGTTTTCTGTTTGACATGGTGAATAAGTAAATA
TGCTGGTACCCTATGTTGCTCGGACTCACATAGCTGGTACCTATGACAAATGAAACTCAA
AAATAGCCTTATCTGATTTTGGAAGGAAGTGCTGTAGCATCAGTATTATAGGACATCTAA
TTGTTAGACTGGAAAATAATCATTTTTTTCATCTTGAACTGTCTGAACTTGATACTCTTG
TGCTGAAGTTGGCATGTGTTTCTCTCTTGAACTGTGGAACTGCATGCTAACTGGACCAGT
TCAAGTATTCATACTCTGTTTCTTATTATGTCACATAAACCAATAGAAGAAAAGTCTTCT
TAATATATTTGAACCTTATAAAGCTTTGCTACTTGACAGGCTGCTTGTGAAGAGTTGAGA
AGTAATAGAATGTTCTTAAAGCTTCTGGAAGCAGTGCTGAAGACTGGTAACCGCATGAAT
GTTGGGACAAATCGGGGTGATGCACATGCGTTCAAACTAGATACCCTCCTAAAGCTAGTA
GATGTGAAGGGAGCTGATGGGAAAACAACCCTCTTGCATTTTGTGGTACAGGAGATCATA
AGAAGTGAAGGTGCTCGTCTTTCTGGTGGAGATCAAGATCAACAGTCGGCCATGAATGAT
GACGTCAAGTGCCGGAAGCTTGGCCTCCAAGTTGTTTCCAACCTTAGTTCAGAGGTTGTA
AATATTAAGAAAGCTGCTGCTATGGATTCAGAAGTGCTTCATAGTGAGGTCTTAAAGCTT
TCTAAAGGGATTGGAAACATTGCTGAAGTTGTCCGATCAATTGAAGCAGTTGGCTTGAAG
GAAAGCAGCATAGAAAGATTTTCAGAGTCTATGAGAAGGTTTATGAAAATGGCAGAAGAG
GAGATCATAAGGCTCCAAGCTCTAGAAAGTGTTGCCATGTCCTTGGTGAAAGAAATAACT
GAATACTTCCATGGAAATTCAGCGAGAGAAGAGGCTCACCCTTTTAGGATCTTTATGGTG
GTAAGAGACTTCCTAATGGTTCTTGATCGCGTTTGCAAAGAAGTTGGAATGATAAATGAA
CGTACAATAGTCAGTTCTGCCCACAAGTTTCCAGTTCCAGTAAATCCAAATCTACAGCCT
GCCATTAGCGGGTTAGCAGCAAAATGGCAGCATAGTTCATCGGACGAGGATAGTTCATCC
GCTCATTAGCAACATTAGCTTATAGCAGGCAGAACCCTAGTTTTTGTTTTTGGCCAAAAC
TAATGTAATGTACTATAAAGGCCATCTAGGAGTTTGTCTGAGACTGTGCCTGCCTTTTGA
GGTACATTTAATCTTTTTTTATAATCTTGTATTTATATAGTTCTTTGTATAAGATGTGGA
AAGTTATCCATTCCCATAGATAGATAGATAGGGACATCCCTTTAGAAAATAACAAAGGCA
TTTTGCCGGAAACATTTTGTGTTTTATATATCTCAAAGATGAGAGGATTCAAATCAAGAA
AAAAGGGTGCAATAATTA
>StFH12
ATGGTTTGGCTTGAAATAAAAGCCAGCTTGTTCCAGTAAGCTTCGCACTGATCTTGCTAT
TCACTTTGCTCCTGCGAGAGTTTAACTGTTTCTGTTTTTATCTTTCTGATTGCTGAATTT
TATAACAGGTTTAATGAGGAGATGATGGATTCTTTGTTTGGATATTTACCAGGAGACCAA
GGGAAAAATGATCGAAGAAAAGCTTCCTCATCCTTTGATCAAACCTCACAGTACATTGAG
ATTATTGATCTTAAGAAATCACGAAATCTAGCAATTCTCCTCAAAGTCTTAAATGCGACA
ACAGAAGAAGTTTATGATGCTCTCGAGGAGGGTAAATCTCTCTCTCTCCCCCCCCCCTTA
TGGTGGCTTTATGAATCCTGTTAGAAATTCCATTTTGGTCCATTTCACTCCAGTACTTAA
TATTTTATCCTAAAGGACGGTTTTTGGATTATCTAATACTAGAGGACCGTCCGTCTCACA
TTGACCCTACGTGATATCTATGTCTCTAATAAAACTAATAGGCTCTTGGCAACCACCTGA
GTAAATATAACATCAATATGATCCCGACTAGTTGGTATCATGTATACACTATACGTATGA
TTTGATTCATTTTGTTCTTGTTAGAATAGGAATAAGTAATACAATCCTCCTTAGAATAGG
AATACAAATAGGAATAGGAATAAGAATCCTAATCGTTGAAAGAGTCTAATGTAGTGTCTA
TAAATAGAGTCTCAATGTTATAATGTAGATACACAATTCAGTAAATTCTATTTCTCACAT
GGTATTAGAGCATTGGTGAGAAACTTTAAGTCAGCGTGTCAAATTCCGGCGACAGTTGAG
GCTGATTTGTGTCATCTTTAGTTCTAAAGGTGTTGTGCGAAAATCAACACCATCACGAGG
CTCGAGAAGCTCAAGCGACCAAACCCCAGCCAGAACCATCGGAAAACAACCCCTCACGCG
TTCTCACATGCCGTTCGAAGGTGGAAGTTTTCCGGCGCGATCTGAATCACACACCGGCGG
AGGGCTGCTCCGGTCATTTATTTCGAGTTGTTTTTCTTCTGTTGGGGTCATCCAGTATTT
CCGATCAAAACCCATCCAGTTTTCTCCTGGGATCCGATAAGCTGGAATTAGGTTTTCCGG
CCGATTTCCAGTCATTTCGGCAAGCTCCTGGTGAAATCGGAATTTTCAGAACTTACAGGC
ACTATAGGCGGACTCTAGCGATTTCCGACGAATTCAAGTCTCTTACTATTTTTAAGTCAA
ATTTAGAAAAATATCTTTTGGGTGTGATGTTTTTGGCTTAAAAAATATGGGTATTGGAAG
TTCAAGCCCTATAACTACTTCAGAACCCTTAATGGTAAGTTCAAACTATTTGGCTTGGGC
TTCCTCAGTTGAGTCGTGGTGCAGGGGTCAAGGTGTTCAAGATCACTTAACAAACAATGC
TTGTGTGGTAGATGGAAAGACAATCTAGTGATGAAGATGCAAAAGTCAAAGCATAATGGG
AGAAAATGGATGATCAATTATGTAGTATGACTCTCTATTGTTTCAAAGTTGATTCCCTTG
TTTCACCCATTCGAGACATGTTATTCAGTTTGGGGAAAAGCACGTGCTTTATACACTAAT
GACATATCTAGATCTATGATGTGATATCTTGAATGACCAACTTAAAGAAACAAGAATCTT
ATATGTTTACTTACTTAGGACAGGTACAAGCAGTCATGGAGGAATTTGAAACGTTGAGGC
TAGTCACTACAAACGTGGAAAAGCAGCAAGAGCATAGACATACATTATTTCTATATCTTA
CACTCGTTGGACTCCCTACTGACCACAATTCTGTGCGTGACTAGATTCTAGCTAGTCCTA
TCGTTCCTACAATTGATGAATTATTCCCTTGTCTACTTCGTCTTGTTGCGTCTCCTAGTC
ACAAAATAGTTTAATCACCCACTATTGACTCCTCTATTCTCGCATCTCAAACCATAGAAA
AATGAACATATTAGTCTATGGACAATCGGCGAGGAGGAGGACGTTTTGGGAAACCTTGAT
CCTAGTGTAGTTATTTTCATGAACTTGGACACACTCATGACATATGTTATACTTTGGATG
GTCCACCACCCAGCTATGATCCCATTACTCTCAAGGAATATGATGAGCTCTTTCAAAATT
GAGAAGGTAAGCACATATCTCCTAAAGTATCATTTGTTGCTTAGCTTGATCGACTATCCA
ATAATGCTCATATTGCTCAGACAAAATGTAATGCGTTCTTTCAATATCGAGCAAGTAAGC
AGACACCTCCGCTAGTGGCTTCGGTTGCTCAACCTAATCTTTCTGTTGTGGGTAATTCTT
TTGCTTGAGTTTCACAATCTAGTTCTCTTGGATTAGGGGTAATGGACTCGGGCGCTTCGA
ATCATATTTCTGGTAACAAATCACTTTTGTCTGATATTATTTATTCACAATCTCTTCCTC
CTATTACTTTAGCCAATGGGATCCAAACAAAACCAAAAGGGGTTTCAAAAGCCAAACCCC
TATCTTCTGTCACTCTCGACTATGTTCTTTATATCCCTGGTTCTCTTTTAATCTGGCATC
TGTTAGTCGTTTGACACGTGCCCAACATTGTGGCATAACATTTTTTGATGATTTTTCTCT
CTTGCAGGACCACAGTACGAGATAGATGATAGGCAGATTGAACTATTTTTTAGGTTTTGA
GATTGCTCAGTCTAGATTAGGTATTGTTATTTCTCAATACAAGTATGCCTTAGACATTCT
TGAAGAGCCTAAATGATGGGATGTAGATCCATTGACACTCCTATGGATCCAAATGTTAAA
TTCCTTCTAGGACAGTGGGAGCCACTTAGTAATCCTGAAAGTTATAAACGACTTGTTGGA
AAGTTGAATTATCTTACAGTGACTAGACCTGACATTTCTTTCCTTGTGAGTGTTGTAAGT
CAGTTTATGACTTCCCCTTGTGATAGTCATTGGGATGTAGTTGTTCGTGTTTTGCGATAT
ATGAAATCTGCTCCTGGTAAAGAACTACTCTTCGAGGATCAAGGCCATGAGCATATCACT
GGATATACATACGCTGATTGGTCAAGATCACCCTCTCATAGACGTTCGACATCTGGATAT
TGTGTTTTAGTAAGAGGTAATTTGGTGTCGTGGAAGAGTAAGAAACAAAGTGTGGTCTCG
ATCTAGTACAGAATCAGAATATCAAGCAATGGTTGCAACAACTTGTGAGCTAGTTTGGAT
CAAACAGTTGCTGAGAGAGCTAAAATTTGGCGAAATCAGTTAGATGCAACTTGTGTGTGA
TAATCAAGCATCCTTTCATATCACATCAAATCCAGTGTTTCATGGAAGGACCAAGTATAT
TGAGATTGACTGTCACTTTGTCAAAGAAAAGATACTCTTAGGAGATATTGGTACGAAATT
TTTGAAGTCAAATGATTAGCTTGTAGATATCTTCACTAAGTCCCTCACCGATCTTCGTAT
TAATTATATCTGAAACAAGCTAGGTACATATGATTTGTATGCACCAGCTTGAGAGCGAGT
GTTAGAATAGGAATAAGTAATACAATCCTATTTAGAATAGGAATCTTAATTGTTAAATGA
GTCTAATGTAGTGTCTATAAATAGAGTCTCAATGTAATAATGTAGATACACAATTCAATA
ATATTCTATTTCTCACATGATATTAGAGCATTGGTGAGAAACGTCAAGTCATCGTGTCAA
ATTTTGGCGACAGTTGGGGCTGATTTGTGTCATCTTTCATTCTAAAGGCGTTGTGCAAAA
ACCAACACCATCACGAGGCTCGGGAATCTCAGGCGACCAAACCCCAGCAAATACAAACTT
AAACATATATTAACATACAAAGTTCAATTTTATTTTCAATATCAAAATAATAATACTTGA
AAAATAATATTAACAAATATTACTTAAACATATATTGACATATAAAAGGTCAAAACATGT
ATCTTGTTTGGACCAAAAGAATTAACATATATAAAATAATTTTACTTTCAAAATTCGAAC
ACTATAATATTTTGAAAATAATGTTAACAGATATTATTTAAACATATATAGACATATCAA
AATGATTTTATATATATATATATATATATATATATATATATATATATATATTATTTTTTT
TGATAACTGAGAAATTCGTCTATGACCCGCCCTTTGGACCAATCACGGCCTTCTAAACTC
GGTGGATAATGGGCCCGCTCTCTACCCTTCTCCACTTACATATATATATATATATATATA
TATATATATATATATATATATATATGTGTGTATTTTTTTTTTTTATTTTTTTTTTTTTTT
TATTTTTTTTTTTTTTTTTTTTTTTTTTTTATTTTTTTTTGATAACCAAGAAATTCATCT
ATGACCCGCTCTTTGGACCAATCACAGCCTTCTAAACTCGGTGATAATGGGCCCGCCCCT
CTACCCTTCTCCACTTAAATACCAGGCTTCGCTTTGCTTGGTGTGGGGCTTGAACCTACG
ACCTAAGCCACAAATCCTCCACCTTTTGCCACTCGAGCTAGTCGTTGGGGGCTATTTATG
TATATCTTGTATATGTTATTTGTATGTACATATTTTTTTTTGAGTAGCGACTCATTTTTT
TAATTTGACAAGAACTAAACAACTGGTTCTATTAAATGTAGATGTCAATGCTACTATTAT
AAATTAAAAGAACAGGAAATCCAAACTGTGAATCCAATCTGGCCCATTTAGCCCGTTAAC
TACACTAACAAAGGTATGATTCTAAGACGAACATCCTTTCCCCCGGCCCCATTCGCACCC
CTTAACATTAGCTACGGTTAGCTCGAGTACAATGTGACCACATTTTTGTGAATCAGATTG
TCCCAGCTTGACTGGATGATATCCTTACTTCAATGTTCGAACTATAAGAATTAATAATTT
CATTTATGACCAATAAAAGTTATGGAATAGACATTTATATTCAAAATATACGTAATCTAA
GAATATGGTAAGTAATTTTATTAAATTTTCTATTTATTGATACAACTTCTTCTGCAATCT
CGGGCTTCTTCCTCCCTTTCTCTTTCTAGGTTTCTTGCCGCCTCTTTGCTGCTGGTTTCG
ATGGGGCAACAACTTTTGCATAAACATAAGGAAGAAGAAAAACAGGTTGCTGTAA
>StFH11
ATGCCAAATGCAATTAAAAGAAGGTCAGAAAATGGGATGATCAATATTATAATGGGAAGG
GTAGCCTATGTGTTTAGTTTTGTTGCTTTGATTTGTCTTTGGGCAGCAAGAGATTCAGAA
GGGAAAAGGAAGTTTCCTGGAAGCAATTTAGACTTAGCTGGTCTTTGGCAGGGTCCTGTG
ATAGACGAAGACACGGTATGGATTTCATTTCACTTATATTCATATGGAGATGAATGTAAT
GTGCATTCATAAAATGTGTTTAGATATGAGTTGCTTGATGTATATGTTCTATGCATTTGT
CTGCTGATAGCTAATTACTATTTTCCGATGAGTATTAGCAATGTCGTTGAAATTTGAAGT
AGCTATTTCTAAAAGCTTAAGTTTTTAGATTAGATGGTCATACACTTTGATATGGTATCA
AAGTAGGCAGACGTCCTAGTAATCGAATTTCCCAGCAACCTATTATCTAAAAGAATTTCC
ATGTGTTTGGACCATGAAAAAGTAGCAGGCTTGCACGTGGTAGGGGCATGTTGAAAATAC
AATTAAATAATAAAAGTGTGTTCTCTTTCTAACAGCTAAGGTTTTAGATGAGATGATCAT
AGTCTTCAACAACTTTCATAAGAGGTTAACTTTTGGATTATGTAAATGAATTTGTGTTTT
CGATTAAGAGTGGGATTTAACCAATTTGGTCTTTGCCCACAACCAACAAATATGGGCTTA
GGAGTCTATGCCAATGTTTTTAAGGTTTTTCATTTCCAAAAGTTCAGAGACTTAGTTGTT
ACCTAAGTTGTGCGGACTCTTCACTTTCGATGCCGAACCCATGTCGGCAGTGGTGGACCC
AGGATTTTTGCTCGGGGGGTTCAAAGTGTAAAAAAGAAAGTTCAGGTGGTAATGCAAGTG
CGCGGTGAGAAAAAATTATATATACTACTGATTCTCCAAAAATACACTACTTTTGGAGAA
TCCAACACACACCCGTTGACATTTTTGAAGAGTCCGGGCAACATAAGACTAGTTGTAAAA
ATGGCTGAAATTTGGAGGTTCATAGGAAACAAGAATTAAATCTGTATTTATAACAAAGAC
AATGAGAAAGGATCTCTTCTAATCCACCTTGGAACTAAAATACTGGTGTTTTCCTGAAAT
CAGTAACCTTTTCAACCTATTCCTTTAAACATATATGTATTGCATCAAAGGTGTTTTCCT
CGCACCGGAATTTTGAAGATCATTGTGCAAGAAAACTGGAGTCACCTTTCTGTTTCCCCA
AACCAGCCTAGCATGTAAATCTGTATTCCCAAGCTGTTGCTTTTATCTAGCAAAATCTCT
TGCTTTGTATCTTATTCCAACTGGAATAAATGGAAAAAATTCTGACACGCTTTTGTAGTC
CAGTTTTCTTTATCTGGATTTGGACAGTCAATTACATAGGCTAACAAGTTTCAATGCTAC
CAGTTTAGTTGTTGAATGTTCTGATTTACTGTGCATATAATGTAGCCATCAAATTTGAAT
TATCAAAAGATGCAAGATGGAGAAGCATCTGTTGCATAATAGTGAAACAAAAACAACTTT
ATATTAGTATATAGAATTCATTTCTCTAACTTAGTTCTTGCCTTGTCAGAATACTATAAC
TTGATGATCTTCTGTATGCAGGCCGAGCAAGTATGGATTCATTGCAGGGAAGAGTTAGAA
GAGGGTACCGAAGCTGCAAGGTTTCTGGAATATTATATTCAACAGACAGCAACAGGAAGT
TACAGTTACTTAAAACAGGATATAGCTTTGTTGAGAAAAAGAACCTTACAAAAGGCTATT
GAAGATTTGCCTCCCCGAGAGAAGCAGATTTTGTTGCAGTGCTTAAGAAGGAAAAATGTT
CCAAGTCATATTTCTGATAGTGACGATGCATCCAGTACTTGGTTTAGCAAGTACGAAGAG
CTTTTCTCACAATTGTCAAGTGTTCCCAGGAGGTACCTAAGAAAAAGAAAGAATCCATTT
TTGCCAAAAAAAAAAGCTCTAAGAAAAAGAAAGAAATCATTTTTGCCAAAAAAACATGCT
CCAGTTCCGTCTCCCGCTCCATCTCGCCCTGCAACTGTTCCGTCTCCCGCTCCATCTCCT
CTCCCTGCAACTGTTCTGTCTCCCGCTCCCTCTCCAGGTCCTGCAGCAGTTCAAATGCTC
GCTCCGTCTCCAGGTCCTGCAATTGTATCACCAGTTTATGCTCCAGTTCCTTCTATTGAA
GTGCCCACTAGCTCTCCTCCAACTGTGCAGCCTCCTTCTCCAGTTATAAAACCTCCTGCA
AAGCCTCCAAAACATCAAACTCACACCAATTCTTCAACACCTTTACCTGTTAATCCTCCA
GATAAACCGCAAAATGGTCCTAATTCTCAGGGAGATAATCAGCAGCATCGAAATTATTTA
ATTGCTGCAGTGGCTGGATGTTCTGTTGCAGGAATTGCCTTTTTAGCTCTGTTAATATTA
TGTGTTAAGAATAAGAAGAAAGAAGTAGCTCCAGATGATGGGAAAAGGGGTGGGAAACCG
CCTCTGAATTCGACTGCAGGTGTCTATTTGCTGCTATATAGCATGATGGTTAATTAATCT
CAGTGTATCATTCTTTTCATTACATTTCAGTAATTTGTATGATCTGTGTTGCCAGGTGCT
TCTCTAAATTTCATGAGTGCATCTGCTGTAAATGACGCTGATCCTCATAATTCTTCCGAA
GCAGACGTGGAACTGTCAAAATCTGAGATGAATGCAACTGCTCATGCACCATTACCGCTT
CCTCCAGGAAAATCTGCACCTCCACCTCCACCTCCACCTCCGCCTCCTGGTCCTCCACCT
CCTCCTCCTAAACCACCTGCTCCGAGCCCACCTCCACCTCCAAAAGCTCGCCCTCCTAAT
CCACCAAAACCTGGTAATTTGCCAAAGCCTTTACCTCTTGGAGCACATCAGAGAGGACGT
TCTTCTGAGGCCGGGGGAAGTGGCTCATTGGGTGAATCTGGTGCTCCAAAAACAAAATTA
AAACCATTCTTTTGGGACAAGGTTCTTGCTAACCCTGATCACTCTATGGTTTGGCATGAA
ATAAAAGCCGGCTCATTCCAGTAAGTTTTGCACTGGTCTTGCTATTTACTTTGCTCGTGC
GAGAGCTAAACTGTTTCTGCTTTTACCATTCTGATTGCTGAATTTTATTACAGGTTTAAT
GAGGAGATGATGGATTCTTTATTTGGATATATACCAGGAGACCAAGGGAAAGATGATCGA
AGAAAAGCTTCCTCATCCTTTGATCAAACCTCACAGTATATTCAGATTATTGATCCTAAG
AAATCACAAAATCTAGCAATTCTTCTCAAAGCCTTAAATGTGACAACAGAAGAAGTTTAT
GATGCTCTCGAGGAGGGTAAATCTCTCTCTCTCTCTCCCCCTATGGTGGCTGTATGAATC
CTTTTAGAAATTCCATTCAATTTGGTCCATTTCATTCCAGTACTTAATATTTTCTTAAAG
GACAATTTTTGGATTAATACAAGAAGACTGCCCATCTCACATTGATCCCTACTTTGATAT
ATATGTCTCTAACAAAACTAATAGGCTCTTGGCTAACACCTAACCTGTGCGTATAACATC
AATAAGTTAGCATAATCCTGACTAGTTGGTATCACCTATATAAATCATTTGCTTCATTTT
GTTCTATTCTTAACTACGTCCTCATTGATTTCGAGAAAATGTAGGGCTAACTTTCCTACA
TATGGTTTTAGGCTTACCTTGTTCTCTTTTGGAGCCTGAATTTATCATATTTTTTCTCCT
GTGAAGGTACATTTGGGAGTCTATGTATGACATGCTAAACCATCTCACTTGACCTTTTCT
AATTTTATCCTCTACATGTGATACTTGCAACTCTCTGTCAGATGTGTTTATTTTATCTTT
TCAAATTTTGTACAACTGCATTTCTACAACGCTCAGATTGTGGATATGTTGGACCTTTGC
AACCCAACATTCACTTCCATATAACATTGATAGATATCTTCCAATCTCATAATTTTCTAG
TAACACCCCTCTGTTTCAACCTTTTATATTTTAAAGTAAATGTGATACATGTTCATTTAT
CATGACATTCTCCTGGAAAAGTGAACATGCTTTTGAATTAAATCGGCATCTTGACATCCG
CACATGCTGTGTTTACTCTTGTGTTTAAGGGAAAGAAAAAGTCCCATCTAAAATTTTCAT
TATCTGTGTTGCAACATGTCAACGATCACCTAGATACCAATCGCAAAAGCTTAAAGGGAT
GAAAAGACCAGTTAGAAGAAAATGTAATCTTTGAATGATAGCATATGCTTATTTTGTTAC
AACTGGATACATTGAAAAGCATATCCTAGACTCCACTTCATCTTGCAAAATAAAATGTAG
CAAAGTTTGTAGAGCATGAAATTAATTGGAAAACTATGGTATTACTTCAGTCATTTACAT
TTGGTAAGGTACTTATTTGATTCGCTGATTTTTAAAAGATGCAAACAATCCCAAGGCAAA
CATTGAAGTTTCACGATGATAAAAATTCCCTTATTGTCATGTACCTTGCCACACACAATT
GATCTTAACTGCTATTAATATTAAGTCGTGAAAAATCTGACGTCTATCTAATTACTCAAG
TCTCTTATCAGGTAATGAGCTGCCTCCTGAACTCATAAGAACTCTCTTGAAGATGGCACC
AACAATGGACGAAGAACTAAAACTCAGATTATTTGCTGGAGACATTTCTCAGCTCGGTCC
TGCTGAACGTTTTCTTAAGTCCATGGTTGCAATTCCATTTGCCTTCAAACGGATGGAAGC
ATTGCTGCTCATGTGTTCTCTTCAGGAAGAAGTTTCTTCCATTAAAGAGTCCTTCGCGAC
CTTAGAGGTAAAGTGTAAAGTTTCTTATAATTTGATGGTTGCAGTTTAGGGTGAATTTTT
TTTGTTATTCTGCTTTGGCCTCAGTTTTTAACTGTCGATTCTGTGCTTGGTGGTTTGCCA
ACTATTCATACATGAACTCAGATAAGAAAAGAAAGCAAATAACGGTGTTTATCTGGGTGA
AGAGTTTAAGAAAGGAAGATTTTGAAACTTGTGATCTAAAACAAGTCAGACGTTTATATG
TCTAGAAATCGTCTCATTAAGGGTAAAATGGGAAGTTTATAGATTACATTAATTCTAATT
ATAGAAAGGTATTATTCTTTATGGAACAAACAAAAAAGGAAAGTGTGCCACATAAAATGG
GACATGGGGAGTAACATATATGTGGTGTACATCATGTGACTGAGATATCATCTCTGGAGT
ATCATCCCCTTTGTTAAAAAGTGAGAACAATAAGAAAACAAATAAAGGAAATCAACCGTT
CTTTTAGATTATTAGTGGCAAAAAGTACGTAGACATTAGACTTTTCTTAGTGAAGGGGAG
GGGACCATTTCTTCGTGTAATTTATAATCAACAGAAATATAACAGTTAGTTGGACTTACC
CGATTTTTCTTCTTAGATTCTTGGTTTCTCACCTTTTATATTAACATACGGAATTTTTCA
ATTGAAGGGGGTCATTTCACTTTGCATGAAATACTAAAGCTGAACGTTAAACAGTTGGGC
ATACTGTATCACCTGATTTTGAATTTTGATAGTGCCAGAAGATTATTTAAAATCTTTCTA
CCCTGAAATACCGGTATGAAGATGTGTATTGGCTAGTGATGCCAAGGGAATTATAGCCAT
CCTTGGGAAATTTTAGTAACTCGCAGCCTTTCGTGATAATATAGAAGAGCTTTTTACTCA
TCATTGTGACTTGCAGGTCGCATCTAAGGAACTGAGAAACAGCAGACTCTTCCTGAAACT
TCTTGAAGCAGTTCTAAAAACTGGAAACCGCATGAACGATGGCACCTTCCGTGGTGGTGC
GCAGGCATTCAAGCTTGACACACTGTTGAAACTCTCAGATGTGAAAGGAGCTGACGGCAA
GACAACACTCTTGAACTTTGTAGTTCAGGAAATTATTCGATCTGAAGGATTAAGAGCAGC
ACGTAAATTAAGAGAGAACCAAAGTACTACCAGTGTGCAGACAGAAGATCTTGTAGAGGA
TCCTGCTCAGGAGTCGGCAGATTATCACCGTAACCTTGGTCTTCAGATGGTTTCTGGTTT
AAGCAACGAGCTTGAGAATGTAAGAAAAGCTTCACTTATTGATGGCGAGAACTTAAGTGC
AGCTGTCATGAAGCTTAGTCACTCACTAGTGAAAACTAAAGAGTTTCTGGACACTGATAT
GAGAAGTTTGGAGGATGAAAGTAAGTTCCGTGATACACTCACAAATTTTATCCAACATGC
AGAACAGGAGATGACTTGCATACTAGAAGAAGAGAAAAAGATAATGTCTTTGGTTAAGAG
CACAGGAGATTACTTCCATGGAAATTCAGGGAAGGACGAAGGCTTGCGTCTCTTTTCAGT
TGTTAGTGATTTCTTGATTATGTTGGACAAGGCATGTACAGTGGTGAGAAACTCAACGAA
GTTACCAGTTAAGACTCCTAAAAAAGGAACGTTAACATCTGCTTCCCAAGAATCCTGTCC
TGAGTCTTTGCCAGACATACGTAAACAACAATTTCCTGCAATCCAGGAGCGACAGATGCA
CTATTCTAGTTCAGATGATGAGAGCTCAAGCCCGTAGCTGTCTGTTTAGGTATGTCTATT
TGTAAAACTGAGTTTCCATGAAACTAATGTAAAGAGGGCTGATGAGTCATAACTTTGCTG
TTTTGATGTGTAGGTGTCAGAGTACTTTGGAGCTAATATGGCTTGGATAATAGTCTACAG
AAGTATGTATTTAACGACTATATGAGGCCTAAGGTGTGCCTCGTACGCCCCAGTTAGCGA
ACACATGCTCTTCGAGATAGAGGGAATAGACATTTGCTTCAATGCTCTCTTAGAGCCCTA
GCACTA
>StFH14
ATGGTTTGGCTTGAAATAAAAGCCAGCTTGTTCCAGTAAGCTTCGCACTGATCTTGCTAT
TCACTTTTCTCCTGCAAGAGTTTAACTGTTTCTGTTTTTATCTTTCTGATTGCTGAATTT
TACAACAGGTTTAATGAGGAGATGATGGATTCTTTGTTTGGATATTTACCAGGAGACCAA
GGGAAAGATGATCGAAGAAAAGTTTCCTCATCCTTTGATCAAACCTCACAGTACATTGAG
ATTATTGATCTTAAGAAATCACGAAATCTAGCAATTCTCCTCAAAGTCTTAAATGTGACA
ACAGAAGAAGTTTATGATGCTCTCGAGGAGGGTAAATCTCTCTCTCTCTCTCTCTCCCTC
CTTATGGTGGCTTTATGAATCCTGTTAGAAATTCCATTTTGTTCCATTTCACTCCAGTAC
TTAATATTTTATCCTAAAGGACGGTTTTTGGATTATCTAATACTAGAGGACCGTCCGTCT
CACATTGACCCTACGTGATATCTATGTCTCTAATAAAACTAATAGGCTCTTGGCAACCAC
CTGAGTAAATATAGCATCAATATGATCCCGACTAGTTGGTATCATGTATACACTATACGT
ATGATTTGATTCATTTTGTTCTTGTTAGAATAGGAATAAGTAATACAATCCTACTTAGAA
TAGGAATACAAATAGGAATAGGAATAAGAATCCTAATCTTTAAAAGAGTCTAATGTAGTG
TCTATAAATAGAGTCTCAATGTTATAATGCAAATACACAATTCAGTAAATTCTATTTCTC
ACATAGTATTAGAGCATTGGTGAGAAACTTTAAGTCAGCGTGTCAAATTCCGGCGACAGT
TGAGGCTGATTTGTGTCATCTTTTGTTCTAAAGATGTTGTGCGAAAATCAACACCATCAC
GAGGCTCGAGAAGCTCAAGCGACCAAACCCCAACCAAAACCATCGGAAAACAACCCCTCA
CGCGTTCTCACATGCCGTTCAAAGGTGGAAGTTTTCCAGCGCGATCTGAATCACGCACCA
GCGCAGAGGGCTGCTCCGGTCATTTATTTCGAGTTGTTTTTCTTCTGTTGGGGTCATCCA
GTATTTCCGATCAAAACCCATCCAGTTTTCTTCGGATCTGATAACTAGAATTAGGTTTTC
CGGCGATTTCCAGGCTGATTCTGGCAAGCTCCCAGCGAAATCGGAATTTTTCAGAACTTA
CAGGCACTATAGGCAGACTCTAGCAGTTTCCAGCAAGTCTCTTACTATTTTTAAGTCAAA
TTTAGAAAAATGTCTTTTGGGTGTGATGTTTTTGGCTTAAAAAATATGGGTATTGGAAGT
TCAAGCCCTATAACTACTTCAGAACCCTTAATGGTAAGTTCAAACTATTTGGCTTGGGCT
TCCTCAGTTGAGTCGTGGTACAGGGGTCAAGGTGTTCAAGATCACTTAACAAACAATGCT
TGTGTGGTAGATGGAAAGACAATCTAGTGATGAAGATGCAAAAGTCAAAGCATAATGGGA
GAAAATGGATGATCAATTATGTAGTATGACTCTCTATTGTTTCAAAGTTGATTCCCTTGT
TTCACCCATTCGAGACATGTTATTCAGTTTGGGAAAAAGCACGTGCTTTATACACTAATG
ACATATCTAGATCTATGATGTGATATCTTGAATAACCAACTTAAAGAAACAAGAATTTGA
TATGTCTACTTACTTGGGACAGGTACAAGCAGTCATGGAGGAATTTGAACGTTGAGGCTA
GTCACTACAAACGTGGAAAAGCAGCAAGAGCATAGACATACATTATTTCTATATCTTACA
CTCGCTGGACTCCCTACTGACCACAATTCTGTGCATGACTAGATTCTAGCTAGTCCTACC
GTTCCTACAATTGATGAATTATTCCCTTGTCTACTTCGTCTTGTTGCGTCTCCTAGTCAC
AAAGTAGTTTAATCACCCACTGTTGACTCTTCTATTCTCGCATCTCAAACCATAGAAAAA
TGAACATATTAGTCTATGGACAATCGGCGAGGAGGAGGACGTTTTGGGAAACCTTGATCC
TAGTGTAGTTATTTTCATGAACTTGGACACACGCATAACATATGTTATACTTTGCATGGT
CCACTACCCAGCTATGATCCCATTACTCTCAAGGAATATAATGAGCTCTTTCAAAATTGA
GCAGGTAAGCACACATCTCCACAAGTATCATTTGTTGCTTAGCTTGATTGACCATTCAAT
AATGCTCATATTGCTCAGACAAAATATAATGCGTTCTTTCAATATCGAGCAAGTAAGCAG
ACACCTCCATTAATGGCTTCGGTTGCTCAACCTAATCTTTCTGTTGTGGGTAATTCTTTT
GCTTGTGTTTCACAATCTAGTTCTCTTGGATTAGGGGTAATGGACTCGGGCGCTTCGGAT
CATATTTCTGGTAACAAATCACTTTTGTCTGATATTATTTATTCACAATCTCTTCCTCCT
ATTACTTTAGCCAATGGGATCCAAACAAAACCAAAAGGGGTTTCAAAAGCCAAACCCCTA
TCTTTTGTCACTCTCGACTATGTTCTTTATATCCCTGGTTCTCTTTTAATCTGGCATCTG
TTAGTCGTTTAACACGTGCCCTACATTGTGGCATAACATTTTTTGATGATTTTTCTCTCT
TGCAGAACCACAGTACGAGATAGATGATAGGCAGATTGAACTATTTTTTAGGTTTTGAGA
TTGCTCAGTCTAGATTAGGTAAACTTCGCACTGATCTTGCTATTCACTTTGCTCCTGCGG
GAGTTTTACTGTTTCTGTTTTTACCATTCTGATTAATGAATTTTATTACAGGTTGAATGA
GGAGATGATGGATTCTTTGTTTGGATATATACCAGGAGACCAAGGGAAAGATGATCGTAT
AAAAGTTTCCTCATCCTTTGATCAAACCTCACAGTACATTCAGATTATTGATCCTAAGAA
ATCACAAAATCTAGCAATTCTCCTCAAAGCCTTAAATGTGACAACAGAAGAACTTTATGA
TGCTCTTGATGAGGGTAAATCTCTCTCTCTCCCTATGGTGGCTGTATGAATCCTCTTAGA
AATTCCATTTTGGTCCAATTCACTCCAGGACGAAATATTTTATCTTGAAGGATAATTTTT
GGATTGTCTAATACTAGAGGACTGTCCGTCTCACATTGACCTTACGTTGATATATATGTC
TCTAACAAAACTAATAGGCTCTTGGCAAACACCTGAGTAAATATACATCAATATGATCCC
GACTAGTTGGTATCACATATAGACTATACGCATGATTTGATTCATTTTGTTCTATTCTTA
GCTAAGTTTGCATTGATTTTGAGAAAATATAGGGATAACTTTCCTACATATGGTTTTCGG
TTTACCTTTGTTCTCTTCTGACGCCTGAATTTATCATATTGTTTCACCTGCAAACAGTAC
ATTTGGGAGTCTATGTATGACATGCTAAACCATCTCAGTCGACCTTTTCTAATTTTATCC
TCTACACGTGCTGCTCAGCCTCTCTGTCAGATGTGTTTATTTTAATCTTTTCAAATTTTG
TAAAATCGCATTTCTACAACACTCAGATTGTGGATAAATTGGACCTTAGCAACCCAACTT
TCGCTTCCATATAACATTGTTAGATATGTGAACATGAATTTGAATTAAATCAGTATCTTA
ACATCCGCACTTGCTGTATTTACTCTTGTGTTTAAGGGAAAGAAAAAGTCCCATCTAAAA
TTTTCATTACGTGTGTTGCAACATGCCAACGATCACCTAGATACCAATCACAAAAACTTT
AAGGGATGAGAAGACCAGTAAGATGAATTTGTACTCTTTGAATGATAGCATATGCTTATT
TTGTTACAACTGGATATGTTGAAAATAATGTTCTAGTTCAGCTTGCAAAATTAAATGTGG
CAAAGTTTGTACAGCATGAAGTTAATTGGAAAACTATGGTATTACTTCAATCATTTACAT
TTGGTATGGTACTTATTTGATACACTGCTTTTTAAAAGATGTTCTACACAATCCCAAGGA
AAATATTGAAGTTTCACGATGACAAAATTCCCTTATTTTGATGTACCTTGCCACATACAA
TCGATCTTATCTGCTATTTAATATTAAATCGTGAAAGGATTGACGTCAATTGGTACTTCA
ACTTAGATCTTGCAATATTTGTACAGTTTCAATTATGTATTATTTTCATCAGGAAGATTC
TGAAGCTCTACTCTTTTACTTAAGTCTCTTATCAGGTAATGAGCTGCCTCCTGAACTCAA
ACGAACTCTCTTGA
>StFH15
ATGGTTGCAATTCCATTTGCATTCAAATGGATGGAAGCAGCAAACTCTGATTATTTGCTG
GATACATTTCTCCGCTCGGTCCTGTTGAATGTTTTCTTGAGTCCATGGTTGCAATTCCAT
TTGCATTCAAATGGATGGAAGCATTGCTGCTCATATGTTCTCTTCAGGAAGAAGTTTCTT
CCATTAAAGAGTCCTTCGCAACCTTGGAGGTAAAGAGTAAAATATTGAGTTTCTTATAAT
TTTATGGTTGCAGTTTAGGGTGAATTTTTTTTGTTATTCTTCTTTGGCATCAGTTTTTAT
CTGTTGATTTTCTGCTTGGTGGTTTGCCAAGTATACATTGTGACTTGCAGGTCGCATCTA
AAGAACTGAGAAACAGCAGACTCTTCCTGAAACTTCTTGAAGCAGTTCTAAAAACTGGCA
ACAGCATGAATGATGGTGCACAGGCATTCAAGCTTGACACTTTTGGAACTCTCAGATGTG
AAAGGAACTGATGGAAAGACCACTCTTGAACTTTGTAGTTCAGGAAATTATTTGATCTGA
TGGATTGAGAGCAGCACGTAGATTAAAAGAGAACCGAAGCACTACCAGTGTGCAGACAGA
AGATTTTGTAGAGGATAATGCTCAGGAGTCAGCAGATTATCAGCGTAACCTTGGTCTTCA
GGTGGTTTCAGGTTTAAGCAACGAGCTTGAGAATGTAATAAAAGCTTCACTTATTGATGG
CAAGAACTTGAGTTCAGCTGTCATGAAGCTTAGTTAGCCACTAGTGAAAACTAAAGAGTT
TCTGGACACTGATATGATAAGTTTGGAGGATGAAAGTAAGTTTCGTGATCCACTCACAAA
TTTTATCCAACATGCAGAACAGGAGATTACTTGCATCCTAGAAGAAGAGAAAAAATTCAG
GGAAGGACGAAGGCTTGCGTCTCTTTTCAGTCGTTAGTGATTTCTTGATTATGTCGAACA
AGGTATGTACTGTGGTGAGGAACTCAACAAAATTTCCAGTTAAGACTCCTAGAAAAGGGG
CATTAATATCTCCTTCCCAAGAATCTTGTCCCAAGTCTTTGCCAGACATACGTAAACAAC
TATTTCCTGCAATCCAGGAGCGACAGATGCACGATTCTAGTGCAGATGACGAGAGCTCAA
GCCCATAGCTGTCTGGTATGTATGTTTATCAAGTATAAATCAGTTTCTGTGAAACTAGGC
AAAGAGGGCTGATGAGTTATAACTTTGCTGTTTTGATGTGTAGGTGTCAGAGTACTTTGG
AGCTAATTATGGCTTGGATATATAA
>StFH10
TACACATATATTATATATATGAATAAATATATTTGTATGTATAGATAGTTTTTTTTTGTG
GAATTTGAAAGGAAGGAAGGAAGAAGGTGTTTTTTTGAATTATTAAGCGAAAATGGCATT
GTTACGGAAATTGTTCTATAGGAAGCCACCTGATGGACTGTTAGAGATCTGCGAGAGAGT
TTATGGTACGTTTTTTTTTTTTTTTTTTGTTTTAATTAATGGAGGTTTTGTAATTCTGGA
TTTTTGTTTGTTTTTATTTGAGATCGAGCTGGAATAAATAGAAAATTTATGATTTTTTGA
GTTTTTTTTTTGGTTTATACTTTATGTTTCAATGTGTGAAATATGTAATTTTATAATGGG
GAAATGGAAATGTGAAGAAGTGATTATTCTATGCATTTAAGAGGGTGGTTTAGTGGTTAA
AGAAGTGGGTTGAGCAACATGAGGTCTCTGCTTCAGAGAGAAAAAAATATTTACTTGTCG
TCTATTTCTAGCGTTGGTGGATAGAGTCACCTGCTACATATTATTGGTGGGAGTCGACTA
GTATCACGTAGAATTAGTTGAGGTTGGCCCGGGCATTACGGTTATCATGGTGGTAGGTAT
TTTGTGGAATTAGTTGAGAGGCGCTTAAGTTTTGTCTACCTGGTACATGTTGCCGAAAGG
AGGTGACACGTATGACGTAGAGTTAGTTGAGGTGTGCACGAGTTGGCTCGGGCAACGTGT
TTATCATGGTGGGAGGTTGTAGGTATTCCATAGAATTAGTCAAAGTGGGTATAAGTTTTA
TCCACCTAGTACATGTTGTTGGTGGGAGGTGACACATATATCGTAAAGTTAGTTGAGGTG
TGCGCGAGTTGGCTCGGCCACCATGTTTATCATGGTGGGATGTGACATGTATCCCGTGAA
ATTAGTCGAAGTGTGCACAAGTTTTGTCCACGTGGTACATGCTGGTGGTGGGAGATGGCA
CGTTTTCTATAGAGTTAATCAAGGTGCACGCAAGTTGGCTCGGGCACCATAGTTATCATG
GTGGGAGGTGACATGTATCCCCTGGAATTATTCAAAGTGTGTGCAAGTTAACCCGGATGT
CACGGTTAACAAAAAAAGAAGAAGTGATTATTCTCTGTTAAGACATAGAAAATTGAAAAA
AGGAATCATTTTTGTTGCCACTTTGAGGCCAGTGAAGATATATTTCCTTGTTCGGATTCG
GAAAGGAGCTTTATTATTATTGAAATTGAAGAGGAATGTATTTGGGCCTTTAATACAAAT
TAAGACTAGACTTTAGCTACTTTTGGATAATTTGAAGTACATGTTTTGAACTGTATGCCA
GCTGGCCCTCGGTGATTTCTCGATTATAAGAAAATATCGAATGTTAAGTTGGAATTGTGA
GTGGATGAAGCAAGTTGAGGCAAAATGCAAGTTATCTTGCAATGAAGAAACTGTCATATA
CTTTAATTCTCCTAAGCGAAATTCAGTTAATTTTCAGGGAAATTATGTTGTGATGACTAT
ATTGACTGCTGCCAAGTTGGCGACGTTTGGCATGCTAGCTGAGCTGAGTCGAAGCATAAG
CTGCTTAATCGGCAGAGGATTCAGCTCATCTTTTTCGCCCAAAATACTCTAGTGTAATAC
TTGGGAATAGTATAATTAAAAGCCTGCTTGTGCTTTGTTTAGTATATTTAATGAAATTTC
TAAGTTTCTGCTACCAACTTAATCTAAAATAGTGTTTTTCCAAAGTATGGGTCATTTAGT
TCGAAGGGTGGTTGTGCTGGACACTAATGCATAATGCAGTTTCATTTGATCTCTCCGGTG
TTTGATAGCACAACTGTTCAATTGGACTATTATAAATGAATAAAGGCTAAAGAAGTACTG
TAACTATGTATGTGTTCTGATGATTAATGCAAATGATATTATTCTTAGAATATTTTGAAG
TAAAAAAACCCAATGGTATGGCTTTAGTGGTCAATGAAGTTGGAGGAGAACCATGAGGTG
TTGGGTTCAGATCTTGGTGGAGGAAAAAAATAAACAGGTGTGGTGGAATAGTCAAGGTGC
ACGCAACTTGGCGCTTGACACCACCATCACGCAAGGCAAAAGAAAAAACTGAAGTGGAAA
ACTCCGCCACTTAAGAGGTAGAGGATTGAACTGATTCTTTAGGCTGAGACATGTTCTGTA
TTAGGGTTAGATGAAAGGAAAACCATGTCACCCAGCAGAAAAGGTTAGCTTTCCAGCAGT
CGTGAGTTGAACAGTTTTGATCAGTCATACTTTGATGTGTAGAACAAAAAGGTAAAAATA
CTTGAGGAAGTGATGCTTTAGATAATCTTCAATCAGTAGTGATTTTTTCAATTTTATCAA
GTTTTGAGTACATGTAAATTAGGTATCTTACTCTTACGTGACCCAGAAAAAGGTGGAAGG
AATGGAGAAAATACTGAATCTAATAAAGACAACAACTCAAATGTGATGTTATTCAATCAA
TGCCTTAAAAACTAAAAGGGACACTGTCAAGAAACACCTTGGCATGCTTCCTTGAAGTGT
TTCAAACAGTATTGTGACAATAGAATCCAAATTTCTTCTCCTTGAAAAGGGAGGAAAACG
GAACAGTAATGTGGCAAGAGAAAATGTTTTTCACTGTTAATTTTATTTTCAAAATATTTA
TGTTTAGATTTCGACATAATGTAGGAGGCCGAGATTATTACAGCTGAGTCATGTCATCTC
TGTTTATCAACACAAAAGTATTTTGTGACTTGAAAATGTTAATGCCTGTTGGTACATCAG
TTTTGCTAATAATTTGTTCTATTTTATATGCAGTGTTTGATTGCTGTTTCACCACTGATG
TTTGGGAGGAAGAAAATTACAAAGGCTATGCAGGAGGTGTGATTAGTCAACTTCGGGATC
ATTACCCTGACGCGTCAATATTGGTTTTTAATTTTCGTGAGGGTGTGTCGCAGAGCCTGA
TGGCAAATATTCTGTCTGAGTATGATCTGACAATAATGGACTACCCTCGGCACTATGAGG
GTTGCCCCTTGCTTTCAATGGAGGTGATGCACCATTTTCTAAGATCCGGTGAAAGTTGGC
TCTCACTTGGGCAACAAAATGTGCTTTTAATGCACTGTGAACGGGGTGGTTGGCCAGTTT
TGGCATTTATGTTGGCTGCATTATTGATATACAGGAAACATTACACTGGAGAACAGAAGA
CCTTAGACATGATTTATAAGCAGGCTCCTCGTGAACTTTTGTACTTGCTGCAGCCACTGA
ATCCAATTCCTTCTCAGCTAAGATACCTACAGTATGTAGCCAGGAGGAATGTGAACATGC
AGTGGCCTCCATTGGATAGAGCACTCACATTGGATTGCATCATTATTAGGGCTATACCTA
ATTTTGATGGCGAGGGTGGTTGCCGGCCAATATTTCGTATCTATGGACAGGACCCGTTTC
TAGTTTCTGATCGATCGCCAAAAATTTTGTTCTCAACTCCAAAGAGGAATAAAGTTGTCC
GGCATTACAAGCAGGTAATATGTTTTTTTCCTCTACTAAAATCATATGTTACTTCCAAAG
GGTTTATGCTATCTTTGAGGAAGGGTATCTTTATTCTATTCTGTTGATTAGACATGATGC
TTGGTTCGAGTGGCGAAGCCAGGAATTTCACGAAGGGTGTCTTGAAATTGCACAACAAAA
GCTTTTTTAAAAAGGAGAAAAAAATTGTTGCTAATGAGATTCAAACACGCGAGCACTAGA
AGTACAACTTATTGTATTTCAATGAGATCAATATGTTTGACTTAGAGTGGATCAACTACC
TAATAGTTAATTTTCTACAGTTCTCTCGCTTCTTTCATCTTCCCAAAGAAGCAATTTTAC
GGTTTTTCCTCTGCTCTATGACCTTGTTAATTTGTCAAGCGGTGGTCTTCCGTTGGGATT
GAGATGTTTGATTTAGAGTGAATTGGACTATTTAACAAGTTGTTCTACTTGAACCTTATG
ACATTTTGTTCTAATGCCATTATTCTTATGATTTTGCTCAAGTGGAGTTCAGTTGAGTTA
GGTTGTTAATTTCACATGCTTGAAAATGCATGTACCTGTTATATCTTGGTCTTTCTCCCT
CGCCCCCTCTTTCCCATTCTTGTTATGCATGCCCTCTTAGGACCCAACTGACTAGTATTG
ATTCGACATTCCTTATAATATCATTTCAGGCCGAATGTGAATTGGTTAAGATTGATATCA
ATTGCCATATTCAAGGCGATGTTGTGTTGGAATGTATTTGCTTGCACGATGATTTGGAGC
GGGAACAGATGATGTTTAGGACCATGTTTAACACAGCTTTTATTAGGTCAAACATTTTGA
TTCTTAATCGTGATGAACTTGACACTTTATGGGATGCTAAAGATCAATTTCCAAAAGATT
TCAGAGCAGAGGTATGTTTTTTATTTGTTGTTGTTGATACTCTCCAGCTAGAAGCATATT
GTAATTTATGAAAGTTATGCTCTGGATGAAGGTTCTTTTCTCAGAGATGGACACTGCTGC
TTCTGTTCTTCCTGTAGATTTGTCCTGTTTTGAGGAGAAAGATGGCCTACCAGTGGAGGC
ATTTGCCAAAGTTCAGGAAATCTTTAGCTCTGTGGATTGGATAAGTCCAAAGGCTGGTGC
TGCTTGTAATGTGCTCCAACAAATAACCACGTCAGGTTTAATTCAGGAAAATTTGGAATC
CGTTCCTCCCCTGTCTACAGACACTAGCATGCTCCTCGATCAAGCAAATTTGGAGACTCC
TGGAGAGAGGAAGGGACCTGCACCAGTGGACAATGATGCAAAGGGCTCATCACCATTTAC
ATTGGAGCAGCAGTCTATGTCATCCATAAAATCATCCTCCAAAGTACAACAAAGTGACCA
ACAGAAAGTTGAAGCTCAATTTATTGGGACCAAAAGTGAGATGAAGGTGTCAAAACTGCA
GCCGTCAATTCCTCTTTCAAAACCTTCTCCTGCTGACCTTAGTACAGAACCTAGTGTGTC
TTCTGTGTCATCACAACAGTCCCTGTACGGTCTTCCAACGTCGGAACATCCTCCACTTAT
AAAGAAGTTGGATCCTCATGTACAAGAATGTGATAAGCTGAATGACCTTCCTTCCCTACC
TGAGACCAGGACTCCACCCTTCAAGACCAGCATTCCAACTTCACCTTCATCCTCATCCAT
ACCTGGGAAGGATCAGGGTATTGGTATTGGACTAGTTCTATCTCCTACTCCAGTGACACC
AGCACCGCTCACTCCTCCCATGAAGGATAAATTAGTCACTGGAACTGTACCTTATGCATC
TCCGGCTACTCCACCCAGAACCCAAGGTCCTCCAATTGTATCCTTGAAGGATGAAAAACC
TACTTCGTCTCAACCTGATACATATCTGCTTCCTCTAGCAGCACAGAAGCCAGATCATAA
AGGAGAACCTGCTTCACCTCCTCATCTTACTGGGTTGTCTCTGTCTCCTTCCCCCTTGGC
ACCATCACCACAGACTCCTCCCGTGAAGGATAAACTAGTCACTGGAACTGTACCTTCTGC
ATCTCAGGCTACTCCACCCAGAACACAATGTTCTCCAATTGTTTCCTTGAAGGATGATAG
ACCTACTATGTCCCAATCTGATGCACCTCTGCTTCCTCTGACAGTGCAGCAGCCAGCTTA
TGAAGGGGAATCTACTTCACCTCCTCGGACAGCGCAGCAGCCAGGTGATGAAGCTGCTGA
AAAGGAACCTACTCGACCTCTTCATCCTTCTAAAAGTTGTCCTCCATCCCTAGCTCCTCC
TAATTCCTCTTCTCCATCAGCTGCCATTCCCTTTATCAAACCTTTAGAACAACAGTTCGT
CCAGAGTAGTAATTTTTCACCGCCGCCACCGCCATTGCCACCGTCACCGTCACAACATCC
AATCCCTCTATTGAACGAGAATGTTGCTTCTGTTGGTGGATCACCTCAGCCACCTGTTCC
TCCCACTCCACCTTTGAAGGAACATTCAGTTTTCAGAGGGGTGCCATCACCTCCACCACC
TCCGCCTCCACCTCCACCTCCTCGAGACTCATGCCCATTATTTACACCCCCAGTATTGAG
CAAGAATTCTGTCTGTACTAGTGAACCACTTGAACCAGTCCCAACTTCGAAGGGAAGTTC
AGCTTTTAGAGATAAGTCACCGCCACAACCACCACCTCCTCCTCCACCTCCATGCCAGTT
AACTACAACCCAAATATTGAACACAAATTCTGCCTCTATTTGTGAACCGCCTCGACCTCC
ACCTCCACCTCCACCTCCACCTACTCCACCTTTGAAGGAAAAAGTTGTTCCCCCAACCAG
GGTGCCACCACCCCTGCCTCCACCTCCTCCTGTGCGATCTATGAAGGAGAACTCCTCGTT
CAATGGTGGACCCTCTCCACCTCCACCCCCTCCTTTGCCTGCTGCTCAATCTTCTAAGCC
TGCGAATGTATCTGCAATGCCACCACCACCTCCTCCTCCTGTATTGGGTTCTCGACAAAG
TGTCCCTTCTGCTCCCCCTCCTCCAGTCCCTTCTCTTAAGCCTGATCTAAAAGCAGGTGC
TGGTATGATACAGTCAGCATCCAAAGGTAGTAATCTCCCTACTTCTCCATCTCCACCCCC
ACCTTCTGCTCCTCCACCTGGCCTAAAGGGACGAGGACCATTGTCTCGTACCATGAATTC
AAGAAGTCAGTCATCAAAGAAACTGAAGCCTTTGCATTGGTTAAAAATATCTAGAGCAGT
CTCAGGAAGCTTGTGGGCCGAGGCTCAAAAATGTAGTGATGCTCCCAAGTAGGTGCTAAC
TATGAGTGTGAAAGTAGCCACTTCTTAAAATTCTTTCCAGATTTAACTTCTGATGTCCTC
CAATTTCTATTTGATAGGGCACCAGAGATTGATATATCAGAGCTTGAATCCCTCTTTTCA
GCTGCAGTTCCAACTTCAGGACAAGGCAGTTCAGGAGGGAAAAGGAATTCGGGGACCTCA
ATGGGGCAGAAGCCGGAAAAAGTGCAACTGGTAATTGCTTATGACTATATGACATCTGAG
GTTCCTTGTAGATTTTCATAAAAAATTTCCCTAGATCATTTTATCTTTATACAGTCATTT
GCAAAGTTCCTGGTGCAGGTGTTCCATGGTTTGACATAAATCTCAGAATCTTAAATATTA
TGAACAGTCTAATTCTAACGTACACTTTCTGATCATGGTCTTGTACTTCATTACTTCCTT
TAATGCAGCTTGTTCCCCAATCCCTCTTTCTTGACACGATTCTGTGTTTTCACGTGGTTC
CTTTTTGGATCAGCTATTTTCAGCTTAAGAAACTTTGTTTTCAGAAGGGTTTCTGGAATG
AAATTCTTTGGCTGAAATTTGGTACTTAGTTCCTAAAAACCTTAGTTTGTAAAGAGAGAA
GCACAGTGCTGACATTTTGTAGGCATTATTGCTCTCAGTGATCTTTATTTTTCTTTTTAA
TGTAATATCACTTGATATATAGCATGTTTAGATAGGAGGTCGCACTGATTACTTAAAAAT
CATACTTAAATTTACATATAAATATTAATTCCAGAATGGACCATGGTTGGATTGTCTAGA
ATGTCAAATCTGAAAGCTGTCAAATGTGCATGGTGTTATTCATTCAGAACCGTCCCTTAA
TTACTGAATAACATAAAATTAAAGACACTAGGACCAATAGTTTCACTATTGAGGATGCCA
AACCTTATGGCAGTTGGTCCTTTTCTTTAAAAGAAAGTTGTTGGAAAAAAAGGAACTGCA
TAGGTCAGTGCACTGTACTGAGGTAGCCGTGTAATTGGATTTTAATCTTTTTCACATTGT
TTGAATCTAGGGTCAACAGATTTATTATACTCATGATTGAGGTCGGCCCTTTCCCCGACT
TTTGCGTGAACGCAGGATTGGATGTTTTGTGCACCAGTCTGCCTTTTTGTTTAATTGAGG
GTCAGTAAAATATAAGCTATTGCTTTACCTTATCAAAAATAAATAAATATCAGCTATTGC
TGCACCCAAGAGTGTGACCTAGTGGTCAATGAAGTTGGGGGAGAACCATGAGGTCTCAGG
TTCTAATTCACACTAGGTGATTTCTTCCAATATGTCAAAGCTTTGGTAGAAAACATCACC
TGGTATCTGTGTTGTGCTGGTGGGAGGTAGCAGTATCCGGTGGAATAGTCGAGGTGCGCA
AGTTGGCCAAACATCACGTCATAAAAAAATTATTGCTTTTATTCTAACAAATATTTACAT
TGTTCTGTATCTTAAAAAATCTAATTAATAAATTATGTCTCTTAGGCCTGTAGATTGGGA
TCTTTTACAGTTATATAATACCATGGTGATTGGACAAACAAAATCTTTTAATTCTGCTTC
TCAAGTTTGTTTCCACAGATTATCTAAGCTTCTTTGTCACGGATTCAGTGAAAACCTATT
CATGAGTAACATCTGATAGAATCCATTTCCACTTGATACTCATATAGCTCTGTGGAAGCC
ATTGCCTGTTCTCTCCTCGCATATAGCTGCAGAGAAAAGATGGAAGTGTGGCACTATTTC
AACTCTTCCATGTTCTAAGAGAGCATTTACCTGAACTCTATTTTGTCAGGTTGATCATAG
ACGAGCTTATAATTGTGAAATCATGCTTTCTAAGGTGAAAATACCACTGCATGAAATGCT
GGTAAGATGTATACATATACAATTGGCTTTTTTTTTGGATAATATGGTTATTCTAGAATA
TATATATATCTGACATGCAGCTGCTTGTACCAATTGTTTGTATTCATCTGTGTCATATAT
CTTGGGTAATCATTTATCCACTTCTGTATGCCTGCAGTAGGGTGGTGCTGTTATCACAAT
GATTCATTTGACATTTCAAGTTCTAATAGTTAAAGCATGTTATGTGTCCCATATTTTATA
GCTTCCAGTGTTTGACTGATTTTTGTGTTCTTGATAAGCAATTATTGTAAACTGTGTGCC
ATTGTTCTTAGACTGCTTATCTATATAATTTTCACTTCCTTCTGTTTTCTCAATTTTGTA
CTAAACTTCCTCTCAGAAATATGAATAACAATTCACATTGTAGACCTTGTTAGAGATTCT
TTGCAAGATGTTCAGTTTTCAAATAAACATCTGTAGTAACAATATCCATGCTTAAATGGG
AACTTACTATTGATTTGGACTCTGTCTGCTTAATTGTATTGGTAAAAAACTTACGTCTTT
TAATATCGTAAGACTCTACTTTATTGTATAACCAATGTACATATCCCTGCTGATTTAAGT
ATAATCTGATATTTAAAGAAAACAAAGCCATTCAAGTGTCACCTATCCCGAGACAAGGTG
TTTGTACGTGTTGAATCTTGTAATCACAAACTTTAGTCCTGGTTGTGCACTTTTTGCATG
TTGAATGTTCTCATTTTTAACCTTCTCCACCTCTTCCTGTCATCTCTCTTTGTGATGGTC
CGTGGACCATAATCCTGCATATAGTCGAGTTACATTGAAATGTGATTATTTCCAAGAATG
ATGTACACACACACCCCTACACCCAAACACATCTTTTGATTAATTATATATTGGTGGTGG
ATGGGTAATTGTTCTCCTTATATGGTTTTGGACAATCCTTACCTCATGAGCTAGCTTTTG
GGGTTGAGGTAGGCCCAAGGTCCATGAATATAACGTCAATTGTGTGGATTATTTTCTGTT
AAAAGTTGGATTATGCTTCTAATTGTTGGCTACCACTTTTTAATAATTTCAACAGAACTC
GGTGCTTGCACTGGAAGATTCTGCACTAGATGTGGATCAGGTGGAGAATCTGATTAAGTT
TTGCCCAACTAAGGAGGAGATGGAAACTCTGAAGGTGAAAGATCTGATTGAAAAGAGTTA
AGGAAAACTAATAATTAAATGTACATAGGAACACAGTGAATAACCTTGTTTTAGTTGCAT
TTCTGCTTCAGGGTTATAAAGGAGAGAAGGAGAAGTTGGGTCGATGTGAACAGGTTTGTT
CATTGTGAAATAACCTTTTTTTCTATAATTTTGCTTACTATCCCACTTTATCCTGTATGG
AATTGATTGGACCATTTATATAGTAACATCTAATTGTAAGATCTCTTCGTTGTTGCAGTT
TATGTTAGAGTTGATGCAAGTACCACGAACAGAGTCCAAGCTGCGAGTTTTTTCGTTTAA
GATTCAGTTTGAATCTCAGGTGAGAAGATGGCAGATGCCAACCTCCTGGCTCTATTCTTT
TACTGATTGAGCTGCAATATTTTCTATTCTAATAGATTCCACTTGGCCTGGTTCTGCTGC
CTCTTTGCTGCACTGGGAATGTTTCGCTTGCTGACAGCATATTTATTCTCTTTCAATTTC
AGGTTTCTGAGCTAAGGAAGAGTCTGAATATTGTGAATTCGGCAGCTGATCAGGCACATT
TCTTTTGTTTTTTCTTTCCAACTTTAATGCTTTACCACTTTTAGATGAGACAAGAGGTTT
CTTTCTTGATGCTGTCCTTGAATATCATCTTCTCTTTGATGTTGTAATCAGATTAAAGGT
TCATCAAAATTGAAAAGGATTATGCAAACAATTCTCTCTCTCGGAAATGCTTTGAACCAG
GGAACTGCTAGAGGTGGGTAAACATCTCTTTTATTTTCAAGCATATCTGCTATTGATTTC
TTCATTGTGGCGTCTTATTTTTCTCTGAGGGAGTGAGTTGAAGAGTTCCCCTACCCAAAA
GAAAAGGAGTGACCTGTTTGACAAATGACAAAAGAAATTACACAATATATGGGGGTGTGG
AATTGAGAAATTAAATGCACATCATCAACACTTAAACCTATCAGCTTAGACCATTCACCT
ATGTTGGTGCACTTACCACATCAAATAATCAGGTCCAGCTTTGTATAGAAGATTAACTGA
TGTTGTTCCTGCTAAGGACCATCTAAACTTGCTTTTTTCAAATCCCTGTAGGGTGGAAAC
CACAGCCTGCATGTCTGTTATTTGAATAGGTCTAATTCTTATGGAGATTTACCCAATTAT
GTTTCATGAAATTTTTGGAAAATTGGTCCCACCAAAAGATTTCCAAGTTGAGAACTTCTT
CAGCAGTAGAAATCTAAACTCTAGATAAGGAAAACATGTCAAATAAATCAACTGGGTATG
GCTCAAAGCTTTTCTGATGAAATGATATATCTCTGCAATTGTCATCTCCTTTGGCTTTTC
TGGTCTTGAAATTATTGAAAAATCCCTGCTTCATTTAGATGATAAATGCAGTTCTTACAA
AAAAAGAAATCTTTGAGCAATTATCTTCGTCTCATCTAATAATCTCTTGATGATTTCTGT
AGGTTCTGCTGTTGGATTCAGGTTAGATAGCCTCCTAAAACTAACAGAGACACGTGCACG
GAACAATAAGATGACTCTCATGCATTATCTTTGCAAGGTACAGTCTTTGATCGGCACTCT
TCTTGATGAAAGCATGATGATATGGTTGACTAATATTTTGGGGGTGGTGTTTTCTATTAC
ACACATATTTCCTCCTATCTTGAACAGAATGCAGAATAAAATTTGTTCACTTAGTCCCCA
ATTTCTTGGCAGATCTGATTGTTTTCTGAAATAAATGAGTCATAGCATTTCATTGATGTG
ATGCTTGGTCAGTGATTAGTAGAATGCACATTAAGATAAAGCCAGCTTTCAAGGACATTT
GCTCGTTTGGAAGGGATCATCTATGTTGAGCATGAGTTAAATTTTCTCTTATCTGTGGCC
TGAATTTACATAATCAGATCAGCTGATTGCACCTTCTCTCATTAGATCCTTTTCAATTGT
GTCCCAGGATCATCTGTAAAAGAAATCTGTATCGGCTTTTATCTAGCTACAAGTGTCTAT
ATCTGAAGTTAGTAAAGACAAATTATAAATTCAACCCTAACTGGTCAGGTTAAGAAAAAG
GAATTAGTGTCTGAAGTTCGTTGGATAAATCAGGGATTATCTCTTTACTTGGGTTTTTGA
ATCTGTATATAAGTTGATTATAAGAAGCTTAGCTGAAAGGAAGAATAGAAGTCTTATTTT
AAAAATAAAAAACAAAATAAACAATGACTAGATGCACAGGAATGGATCTTTTCTCACGAC
ATGCAATCAAATCACAAAACTTGGCTTTTTACATTGTTATCAGCTTCCTCACATTTATCA
AATCAATCTATATAATTATCTCTATCCTAAAAGTTGCATGGCGCATGTGGTACTTCCAGA
TTTCTTATCCTATTGATGTTAAATTATCCTCTAGCACTTAGGCGCTGACCGGTATGAACC
TTTTCTTTATAAAGTGTTACCATAACAACTATGTGTCTTTATATTCACTATTTTCTCGTC
ATTGCGCTGGTATCTTACTACTTGTAACTCAAGATTTTCACTTGGGAAAATGATTTGAAT
TTGAGTTTACCTTATGTTAACAACCAGCATATTTTACAAGATGCTTAAAGAAATTTTCTC
TGCCAGGTACTTGCTGACAAATTGCCCGAACTGCTAGATTTTTCTAATGATCTTTCTAGC
TTGGAACCTTGCGCAAAGGTATCATTATTTGGACCAACCAATGATAAGTTCACTATAGAA
ATATGACTGACAATGGTCTGATTAAAAATTTTCTGCAGATACAACTGAAATTTCTTGCAG
AGGAGATGCAAGCTATTAGCAAAGGACTGGAGAAAGTTGTACAAGAACTGTCTATGTCTG
AGAACGATGGAGCTGTGTCTGAGAATTTCCGTAAGGTAAGTCATGACTACATAATACTGA
TTTCTGTGTACCGTCAGATTCTGTCTCTTCCTCTTTCTGGACCACTCTACCCGCTCAATC
AAAAATGAAAATAAATAAGCGTGATGTTGGCATCCACTGAGATGCACCCAAGTAGTGATC
ACAGTAGATGATAGCGCATTTCAAGAAGCCGAATCCTCCTAGATTCCACTATGCAATTCA
GAACTGAAAAATTCTCTCGTGATGAAGGCTCTAATTCACTTTTATTCTTTCTTATAATGG
ATAATGAGAGAGAAAAAGAAATATAAGTCAAGACACTCCTTGGTAATATATAATGTTGAG
CAGGAAGAGCAAAAAGTTCTCACTGTAATAAAGAACACCAAGAGCGGAATGGGGATTTGT
GGAAGAATAAAGATCCTAGTAGACGAGCAGAGCATTATACCAAATCGGAAATCTAGAGTG
GTGAAGAAGATAGGAAAAGAAGTGTTGTCAGAGGGAGCTACAAACAAAAGAGAACATTTA
TTCTTTTGTAAGACACTGACCTTCTTTTATCCCAGCTCCTCCCTTTCCTCAATCTGATGC
GTAAGACCTGAAACAGCCAGCCATATACTTTCTAGTTTTGTACCCATAAGCTGTGGTACT
GGTGTTAGAGCTGTATAACTGCTGACATATGTGCACTTTCAAGGGAGTCTTATGATCATG
AGTAGATATGCTGTGGAAAGCCCTAATTGACTTGGGACTTTGGTTCCGGATTGTAAAGAT
ATGGCACCTGGGCCTAACTCAACCCCAAAAGTTAGCTCACAAGGGGAGGATTGCCCAAGT
CCATATAAGGAGACCACCAATCCATTTCCCAAACAATGTGGTACTTTTACCCACTCTAAC
ACCCCCCTTCACGCCCAAGCCCAAATAGAGCATGGACCGGGAGGCCAAACGGAGATGGAC
CTGACTCTGATACCATGTTGACGTGGGTGACCATCTCATCTAAAAGCTTACCCACTTCAA
CAATCATTGTTGTCCCAGGCATAATTTAGTTTCTTTTCCTCATTGGTCCAATATAATCCC
CTGGTTTGAGATGAAAGTATGGGAGTTCTGTTTCTTTTTTACTTCATCTCATGCCATCGT
TAAGCTTGGTAACTTCATCATCCTTTTTGATCATTCTTGATTAAGACGAGGAGGAAAAAA
GCACTCATGTATCCTTGTCACTGGAATGGGATTCCTCTTATTAACTTTCTTCTTATTCCT
ATTCTTTTTTTTTACTTGGGATAGCCGATGGAATCAAAAAAGAGATCTTGAAACATTTTA
TTTGCACATGTTGTGCTGGTAGAACAAGAGAGATCAGAAAGTAGATAATGAATATTCTCA
TTGATTAGTATAATTGCCGTTTGCCAGGCTTTGAAGGAGTTTCTCTGTTATGCTGAAGGT
GAAGTGAGGTCCTTAGCTCAACTTTATTCTGGTGTGGTAAGTCTTATTCCTAACAGAATT
TTTCGTGGTCGTTTGGTGTCTTACCACATTGAGATGTTCCTAACGGTATGTTTTTCTTCT
TTATGTTCCAACAGGGTAGAAATGTTGACACATTGATTCTATACTTTGGAGAAGATCCAG
CTCGTTGCCCATTTGAACAAGGTAATGTTTGATAAGTGATCATCTAAAAAAAATGTGCTT
CAGATTTTCTGTGATGCCTTGCCTTGTGGTAGCGTTTGTTCATATCACTAAATATTTTGA
GTTTACTATTCTACATGGGTACAAATTATACAAAGCATTTTGTATGATCATTTTTGAAAC
TGGTAACAAAGCATTTTGTATGATCATATGTGCACAGTTTAGACCTGTAACTATAAATGA
GGTGCCCAGCTTAACATCATTCCTCTTTTTCTCCTAGTAATCACAACGTTACTAAACTTC
CGAAGGATGTTCAATCAAGCCTTAGAGGAAAACCGGAAGCAGGTGGAGTTTGAGAGAAAG
AAAGCAGAGAAGGAAGCAGTGGAGAAGCAGAAGATGAGTCATTCGGAGAAAACTTGACAC
CGTCTGACTTAATGCACTCTTATATGAAAAGCATGAGCATGTCTTCATTGAAAACATGAA
AACAACTTTTCTTTGTCATGGCAAAGCTTCATTGAGATTGAAGATTTCACGGGGAGCGAG
AAATCAGTTATCTGATGGATATAAAGAACGATGTACATTTCTCTGCAGAAAAACTGGATA
ACGTTGGTTTAGGTTCAATGCCACCCACAGAGTTCTTCTATCCTTGTTTATGAGAGGTAA
TCCCAGAACTGCATGCTGTTGCTGCCTATGTTGCTCAGACTCTCTAAAAAAATGTGCCCC
TGGTGCATGTCGGATACTTCAAAACTAGTGCTTTTTTGAAGGATCTAACATAGGTGCAAC
AACATTTTTGAAGAGTCCGAGCAACATAGTCACTTGCTGCTCCTTTTCTGTTTACTGACC
CTTTCTATAACTCTTGTTTTCTTGTTTATTTCATTTCAACCTTCTTGCAGAATCTTAGAG
TATGCAGATGGAATTACTTTGGGGAGGTAGGCTTATTGTACATATTTATTTATTAGGAAA
AGAATGTAGAAATTCTTTGAGAAGATTTTTTTATTTTTTATTTAAAAAAAAAAATGATAA
CATAGAAATTTGTTGTCCATTTTGTTAAATCTTTCAGTTAGTGTCATTTTTTATTCCCTG
TATTTCATGGTGATGATACTAGTTCAGTCTTAGTTTTTGTGGTTCATCCTATTACCAGAT
ATTTTTGTATTATTATTTTTTTTCAATTCATTTTATGCAAGTATTTATTAGAGTTGAGAT
ATAACTTTGTTTGATAA
>StFH13
ATGTCTTCTCCTTCTGCATCACACTGCACAATCAAGCTGAGTGTTCCTGTAAAAGTTGTT
GCCCCATCGAAACGAGCAATAAAGAGGCCGCAAGAGACCCAGAAAGAGAAAGGGAGGAAG
AAGTTCAAGATTGCAGAAGAAGACGTGTCAATAAATAGAAAATTTTATAAAACTACTTAC
CATATTCTTAGATTACGTATATTTTGAATATGAATGTCTATTTCATATATTTTTTTGGTC
ATTTATGTATCAACTGAATGAGATTATTAATACTTAAGGGTCGTTTAATGTGATGGATAA
GGAGAGTTAATCTCATGATAAATTTTAAGTACCCTTTATTTCGTTGTTTGGTTGCAAAGC
TTGGGATAACTTATTTCAGGATTATGAATTAGTACCAGGATAAGTTATCCCTCACATTGG
GTGGTATAGTAATCCCGTGATAACTTATCCCGGAATAAAATAGGTAAATGACAAATATAT
CCCTTTAAATCCTTTTTATACATTATTTTTCATATTTATGTATATTTACATTATTTCTAA
TACCATGTATAATAATATTTACTACTCCTTATTTTTATGATAATTATACATGTTTTTCTA
TTAAAAAATTACACTATATAAATATAATTTTTATTTATGAATTTATTTGACTAATTCTTA
TGTTTATTTTTTATTTTGATTTCTCATAAATTTTCTTCTCTTTAACAAACTTAAGAGGGA
AGTTCTATTTTTAAGCTAAATAAGAAAAAAGTTATATTTTTAAATACACATGGTACTTAT
CACGGGGATACATAAACAAAAATATTTAAGTTAAATAAAATAAAAATTTTATTATAAAAA
ATGAATAACTAAAGCTCACAAAGAAAAATTTAAAAAGATTAAATAAAGTGAAGGGTAATT
TTGTAAACAAACAACTTGTTCATAAAATTTATCAATATATATTATTTTGAATACAACAAA
CCAAACACTCAATAAGAAATAATCTGAGGACAACTTATCCCATCATAACTAATCCCAACA
TAATTTATCTCATTATAACTTATCCATCATAACTCATATTCAAATCAAACGATCCCTTAT
AGTTCAAACTTTGAAGTAAGAATATCATCCGATTATGCTGGAAAAATCCAACTCATTAAA
ATATGATCACACAGGACTCGAACTAACCCTAGCTAATGTTAAGGGGTGGGGATGTGGCCC
ATGGAAAGGATGTCCGGCTTAGCCCCTACTTTGATTAGTGTAATTAACGGGCTAAATGGG
CCAAATAGAGTCCATAGAGTGGATTCCATGCTCTTTTAATTTTAATAATAGCATTGACAT
TTACATTTAATAGATCAATTATTGCCAAATTTTAAAAATTAGTCACTACTAAAAAAAAAT
ACATATGCAAATAACATACACAAGATGTTTATATGTTCACATAATATTTGCTAACATTAT
TTTCAAAATATTGTAGTGTTTGAATTTTGAAAGTAAAATTATTATTTTTATTCCAACGAG
ATACATGTTTTGACCTTTTATATGTTGTTTAAGTAATATTTGCTAACATTATTTTTTACT
TATTGTATTATTTTGATATATATTGAAAATAAAATTGAACTTTGTATGTTAATATTTTGG
GGAAGCTAAGCAAATATCCCATAAAAACAAAATAATTACAAGCATATACCCTTTTACATT
CATACCCACTAAATAATTACATTATATACCCCTCAACTAATTTCGCTTAACTGATACTAA
ATTCGTATCATAAACTATATTGGTATTATTAAGGCTGATCATTTCGCTTAATTGATACTA
AATCAATATATATATATATATATATACACACTATATTAGTATCATTAAGGTTTTTTGTTA
AGAAATTATTCATTAGTCAATGATACTATAAAGAGTAATTTATGAATAAGAAACCTTAAT
GATACCACAACAATATACATATACTCTTATTGTATCATTGAGTAATAAGTAATTCTGAAC
AAGAAACCTTGATGATACCAATATAGTACATATATATATTATGTGCGAAATATTGCAAAT
CAATTGCCAATGCATTTACTAATTATCTGGGACCAATGCTTTGAAACTCAAAAATAATAG
ATCTATTTTTTAATTATTCTCCACTTAAATACCAAACTTGTGGCTCCCTCTACCTGTCAC
TTGAACAAAGCCAAAAGAGCCAGATATAAAGTCAATATATTGCCAAAGCTTGAAATTCCT
CACCTTTACATAGTAAACAAAGCAGAAGGACATCAATGAAATACTAGCAAACTTTGAAGT
TTCTTCAAATTTACATAGACCTTGTGGCAGAAGGCAATTTTCCAACACAACTTCAACAAA
AATAATATATATCACATGAAATCCCACTAAGTACGGTCTAAGGAGGGTAGAGTGTATGCA
AACCTTACTACTACCTCGTGGAGGTGCATTCTTTTCCCAACACCAATCAGCAGAAAAATG
ATTTAACGCTTATACATAAGGAATGTCCTTAGAAATGCTATACGCTCAATCCTAGTACTC
ACAAAATCATGTTTATGGAAAATTCGAATGAGGAGTAGACAATCACAACCAAAAGAATAT
GAAAGCTTAGTATATAGTGAAACATACGTAATATAGAAGTAGTAAGGGTTGCAAACCAGA
CAGTACACAACTTAATTTTGGAAGATATGACACTAAAAATTTGTACAAAGTTGAGTGTCC
AATAAACAGATGAATTAGCAATCATGCATCTTGACCAGAAAAAGAAGCTGAAACTAGAAG
AATGCAACTATACAAATCTGGTCTAACTTCCTTCATATACTAAAAATAAATTATCAAATA
TTGAGGAGATTTCAGTACCATTAACATCTCGATATTTAGATAGATTCTTATAGACAAAGG
TGACAACAAACATTGAGAGGTAGTTGTAGTACACCATGCAATAGCTACTATGGCACTCAG
ATGTGAAAGGAACTGATGGAAAGACCAAACTCTTGAACTTTGTAGTTGAGGAAATTATTC
GATCTGAAGGATTTAGATTTCAAGAGATCCAAAGCACTACGGTTGTTCAGACAGAAGTTC
TTATAGAGGATCTTGCTCAGGAGTTGGCAGATTATCACCGTAACCTTGGTCTTTCGGTGG
TTTCAGGTTTAAGCAACGAGCTTGAGAATGTAAGAAAAGCTTCACTTATTGATGGCGAGA
ACTTAAATGCAGCTTAG
>StFH16
ATGGGTGTGAGAGGAGTAGTAGTTCATTTCTTTGTGTTCTTCTTTATGCTTTTGGTAGCA
GTGCTTGGAAGCAACAAGGACTCAGATGATCATTTACTTGACAATCTCATCAACTCTCCT
GAGATTAATAGGGACATGGTACCACACTTTTCTATTGTCTTTTTCAAATGTTTGTTTGAA
GAATTTTGAGTTACTTAATTGAACATTACTTGTGCCCTTGTCTTCGATGAATATGTAGTT
GTAGGGGTTTGTGATAAAGGGGGAGTATATGTTTCTTAATCGCCATATTTAGTTTCTTTT
GTTGTGGAATGATTATATGCTGTTGTGGAGTAGTGTCGATTAATCAGAGACAACAACTCT
TTGCTTGTGCTAGAACAACCTATGCAGAGGCGGACCCACACTATGGAGAGGGGGTGCACG
TGCATCTGCTAACTTCTGAAAAAAAGCATATGTATATATGTATATCTATTTTGAAAAACT
GGTAGAAATTAAGATATAGTTAACAGTGCACCCATGTAAAGCATAGACGTGCCCTTGTGC
TACTGGTACAAGCTAGATATACCACCCTTGAGTTTGCATTATAGATTGGGCCTGAATATT
TACGCACTAATTGATATCTTCAATACCAAAGCAGAAACACTTAGTGACAAGTGCCATAAC
GAAAAATAATTCATCTCCACCCTATGATTTATAATTGAGAAAGAGAACCCCAAGTAAAGC
CTTCAAAGATGAAAGTCAAAATCAATCAGGCTGAACAGTTCCATATCACTATAGCCTTTT
CAATTGCGTTTTTTCACGGCTTTGCTTTCTTAAAAAAAAGAAGCTCCACCTATGACTCTC
CTGGAATTAATTATTGTGAGATGTTAATACTGATTTGATTTGAACATGCTTGAGAATGAG
AAATTCATGAGAAAGTTTGATAAAATCTTCTCTTGCAGGTTGAGCTATTGTGGTTGAACT
GTAGGATAGAGTTAACACGTGCTAATAAAGCTGTTGAAGATCTCAAGTATTATGTCACGG
GAGAAGTTTTAAGTGTGAGAGACGAAGTCCTTAAAAGTAGCTCAGAAAAACATAAGCATA
TCGGTGACTTGCATCCGCTGGTTAAGCAAGCTCTTCTAGGTTGTTTGAGGGAAAAAAATC
TCTTGTTTCTTATGTGTGGAGAGGAGAAGGGCTCGCCAAATTGGTATGCCAGGTGTGCAG
AGTTTCTCTCCTCCTGGCACGGAGCTCCTAAACGACGCATATTGAAAGCAGCACCTAATC
CTCCTCCTGCCCCTCCTAAGTCAAAGCCAGCTAAATCACGAGACGACAAAAACTCAAAAA
AGAAATCCGCAGCTAAAGACAGTAAGAAAACAAACACTGTTGGAGTTCCTATTATAGCCG
CTGCTGCCGCCATATCCTTTCTCATAGCACTTCTATGCATATGCTGTTGTTGTAAGTGCT
GTAGGAGATCCAAAAAGGGGTTGAATGATGAGAGACCTCTTCTTAGCTTAAGCTCGAGTG
ACTACTCATCACATAAGTCATCTGCTTTAGGATCTTCATTCAATAATGCTGGAAATCATT
CATTCAATAACAATCCCAATGATGATTCTAAAATTGAGATTCGAAGGACAGGACCAGCTG
GAATGCCTCCACTGAAACCTCCCCCTGGTAGGGCGGTTCCCTCTGAAGCTCCTGCCCCAC
CTGCACCTCCGCCTCCTGCAAAGCCAACAACTCCTGCACCTGCTGCACCACCTCCACCAC
CAGGAAAGCCTTCGTCTGTTGGCCCAAGTCCTCCTAAAGCTGGACCTCCTCCACCACCAC
CTATGAAGCCTGGTCCTCGAGCACCACCTCGGCCACCTTCCATGGGCTTGAAACCACCTC
GAATTTCACCTCTTGGACCAAATGCATCCACAAGTGCTTCAACTGAGGAAGAAGATACCG
ATCCCAAAACTAAGCTTAAGCCCTTCTTCTGGGATAAGGTTCAAGCCAACACTGACCAAT
CAATGGTTTGGCATCATGTCAAGGCAGGATCTTTCCAGTAAGTCCATCATTTCTTGCTTT
ATGCAGCTTTAAATCATTTTAATATAGGAAGGAGTTCAATTGACAGTGAATATACTTGTA
ACAGGTTTGATGAAGAGCAGATAGAGACTCTATTTGGATTTGCCTCTGCTGAAAAAAAGA
AGAATGGGTCAAAGAAGGACTCCTCCCAAGATCCTTCCAATCTATATATTCAAATCATTG
ACCAGAAGAAGGCCCAAAATTTATCTATTCTTCTTAAAGCCTTAAACGTGACAACTGAAG
AAGTTTGTGATGCACTGAAAGAAGGTGATCATCTGTTCCTTCTTTCACTCTTTCAGTGTT
TAAATGTCAAAGAACTGCTAAAAAGAATATCTTCTTTAGCACTATATTGAATAAAAACCC
ATGTTGATTGACTACAGATTCCCTAATTCAGAGAACTGAATGATTATCTAGAGGCTTCTA
TGATCTTTCGCAATGATTAACATATAAATAATGTTTGCATGGATTTGCTTCAGCTCTCAC
ACTTTAACAGAAGGAGAAAAAATATCTGTGGAAGATTGAATCAAAAATAAATTTAAAAAG
AAGTGGAGGAAGAGGAGTTGCGCAAGCCTCATCTGCACATTCACCTTTCAAGTGTTTTAA
GTTATTGAGCAATGTTTCTGTTTTTGTTCTTGCTGGCTATCTTGTTATTCATGGAAAGAA
TTGTGCTTTACTGATTGTAGATTTTCCTTCTCCTTCCTGCCAATCATTGAAAATTTTTGA
ATGTCCAAAAAGATTTAGTTGTAGCTGTACTCTATGCTTCTGTGGTGAACTATTTACATG
TCTTCATTCCACGAGCCAATCTTAGCTCTCGGCAGTAGGTGCAGGCACAACCAGGTATAT
AGACTGCACCCACTCTGAACCTATTGAGGGTAAATCTTGTATCGACCTCTGCTTCATTGT
TGATCTTTAAAGATTTACTTGCTTTTGTATTCTATTTGTCCGTTCTAAAATTGATCTTGG
AAGTTGTTGTTCCAAAGGCCTAATTATAGTAGATTATGCTTCCTTATTACATAAGTTTCT
GCTCTGTTATACTGCCTCTTAAACTAGAATGTCTTAATTCACTACTGCAGAGATAACTTG
AAAATATTCTAAATGGGATCATCACATTAATAATTGATATGAAAGTGTATCCAAATGTGA
AACTGAAATAGTTGAAACAGTTTCTCATTGGTAGTTAAGAATGTAACTAGTGGTAGTTTA
TTAGATCGTATCATCGAGGAGGAAACTTTCTCAAACGTAGGTAAGTTACTTGTGAAGGGA
GGAGTTCTAGTATTGATCGATGTTGGTCGAGTTTGGCTTCTTTCTTTTTTTCCTCACATA
AGTGCTCTTTGCTTTATTAACTCAGCTAGAAGTGTGATATTGCCTTTTCACCTGAAGTCT
ATGAAATGCTCGACTTCTGATGACTCCCTTCGGAAGTAAAGTTATGAAATGCATTCAAGT
GAAACTATATCTAGACTGATGTATTTGTGCATTTTATCTAGTTAGAGGCCTGGTGTTTGT
TTATGTGAGTAATTGTCCTTGAGACACCCTTTAACCTCTCTCTGCACGTACATGTTCTTT
AGGAGCAGCTTCACTACTGCAGTGTGCAGTATTTATCTGCAATATCACATTTTTCTTGAG
ACTTTGCTGAGAGCCTTACCTTGCGATGTTTACATATTCTAAATTTGATGTCAGAATAAA
TAAGAAGTAGCAGTTTCGCTTAGGGTAACCTGATCACAATGATAATACTGTCAACATACG
GTTGCTATTTGTTGTCAATTGGTAAAGTGTTGATGTACTTGTATGTTAATTAGAGTGATA
TTTCTTGGAAATGGAATGTCGTGTGTTCTTAGACTTTGCAGCTACCAAACCGTGACTAGT
GGTTTAATTTACTCAGGAAATGAGCTTCCTGCTGAACTCATTCAAACTTTGATAAAGATG
GCACCAACTGCTGAGGAAGAACTGAAGCTGAGGATCTACAATGGGGAACTTTCTCGGCTT
GGGCAGGCAGAGAGGTTCCTGAAAGCTTTGGTTGAGGTTCCATTTGCATTCAAAAGGCTA
GAGACATTGCTTTTCATGTGCACTCTTCAGGATGAGGCGTCACTGATCAAAGAATCATTT
GCTACCTTGGAGGTGAGATTGTTTTCTTGATAACTATCCACTTGGGTTGTAAAGAGTGAA
AATCTCCAAACTTATTTGTGGTTTTCATATTGGAAGAAATACTCTGAAATATTCTGGAAT
TTGTGCTTCCAATATTAATCTGAGTGGACTTCATGCATGAGCATTAGGCAGAAGCTTCTA
TCTTTGCAGCATCCAAATTCCTTTGGCATTGGTGTTTCATGCATGCTCTTTTGTTGTCCA
GGCTGCTAGCGTAGAACTCCGGAATAGCAGGCTGTTTCTCAAGCTCCTTGAGGCTGTTTT
AAAAACTGGCAATCGAATGAATGATGGAACGTTTCGTGGTGGTGCACAAGCATTTAAGCT
TGACACGCTTCTGAAATTATCAGATGTAAAAGGAATAGACGGGAAAACTACATTGTTGCA
TTTTGTTGTTCAGGAGATAATCCGCTCAGAAGGTATACGAGCTGCTCGTGCTGCCAGGGA
TCAACGGAGCTTGTCTAGCATCAAGTCTGATGATCTACTCGAGGATTTGCCTCAGGATCA
AGAAGATCAGTATCGAAATACCGGTTTACAAGTTGTCTCTGGTTTGAGTAGCGATCTTGG
AAATGTGAAAAAAGCTGCAATTCTGGACGCAGATAACTTAACAGGCATAGTGTCCAAACT
TGGCCATGCACTTATAAAAGCACGCGAGTTCCTGAATTCAGAGATGAAGAATATGGATGA
CGAAGATGGGTTTCACCAGACCATGAAGAACTTTGTGCAGAATGCTGAGGGTGATGTCAT
GTCATTACTTGAGGAAGAAAAGCGAATAATGGCTCTAGTTAAGAGCACAGGTGATTATTT
CCACGGAAATGCTAAGAGGGATGAAGGTTTGCGATTATTTGTGATCGTTAGAGATTTTCT
AGTTATTTTGGATAAGGTATGCAGAGAGGTAAAAAATGCTCCAAGAAAGATAAATAGCAC
ACCAAGGAGAGAAAATGTAACTCTTACAACTTCAGAATCCACCCTTTCACAGCGGCCTGA
TCAATCTGTCCCTTCACCACGACCTGATCAATCCGTCCCTTCAGCACGACCTGATCAATC
CGTCCCTTCAGCACGACCTGATCAAGCCATCCCTTCAGCACGACCCGATCAAGCCATCCC
TTCAGCACGACCCGATCAGCGTCAGAAGCTTTTCCCGGCTATTGCAGACAGGCGAATTGA
TGATTTTAGTTCAGACGATGACAGTCCTTAA
>StFH7
ATGGGTGTGGGAAGGGTCAGCTCTGTATTTACTTTTATTGCTTTTGTTTGTGTTTTGGCA
GCTAATAGTTCAAAAGGGAATCGAAAGCTTCCTCAAAACTGTATAGACAATGGAGGTGTT
CAACATATGGATGAACATACGGTATGTATCGTTTTGATGAATACAATGTTTGGATATATA
TCGTTTTCCTGTCGTTATAGAATGCACAACAGCCAAATGCATATGTGTTGATGGATTTAT
GATGTGAATTGCTTAATGGTAATTGTGTCTCTGAACCTTATTAACTCTGTTTTTCCATTT
GAGAACAATGTCCTAGGTAGTGGTAGAGCTAGGTATTGAATCCCCTTCGTTGAAAGATTA
TACGGTGCAAGTAAGGCAAAAAATGAAAATTTGGTTATATATATGTTGTTGAATTTCCTT
GCGAGAGAGTAATTCTAGTGAAGTGGCGAAAGGGGTTAAAAAACTGCTACTTTTTGAGCC
CCCTTGTATAGATTCTTGATTCTGCTACTGGTCCTAGGAATGTAAGAGAATTGCACCGGA
GCTTTTATCTGCTGATACAACAATTATTGTTGAGCACTAAGACTTGGTACTATTCCCTGG
CAAATGAGAAAGTCGTGCATTTTTGTTTGCACTTTTAACCGTTCACCCCAGACCCCACCT
AGTGGGATTTCACTGGGCATGTTGTTGTTGTTGTTGTACTTTTAACCGTTCAACTATGGA
TATATAGGAGTAATCCTTTTACATGGTGAATAACCAAATTCAAATTGAAATGAAATCTTT
GGGAGGAATCAAATGAAAGTACAATCGTTGCTAGGAGACATATGCCATGGTTTTGAAAGT
TTTCTCTTTGTGCGAAAGCCTAGACATGTAACTGCATAAGTTGGTTTTATCTTTTTCTGT
AGTGTGGACCAAAAAAGCAAGAGATAGAGTTGTATTTCTGGCCATATGTAATGAAGTATT
CTGTTTGCAGGCTGAGCAAATATGGGTTCATTGCATAGAACCATTACACAAGAATACGGA
AACTGCAAGCTTTCTGGATTTGTCTCTTTATCAGGCAGCAACAGGAACTTATATTTACTT
AAAATCAGATATATTTTTGTTGAGAAAAAGAATCTTACAAAAGGCTATTAGTGATCTGCC
TCCTGAAGTAAAGCAGATCCTTCTGGAGTGCTTAAAAAGAAAAAGTCTTCCTCTTCATGG
TTCGGGTAGTGAGGCGGCATCCATTGCTTGGTTTATCAAGTACCAAAAGCTTTTCTTGGA
ATGGTCGTCCAGTGTTCCCAGAAGGCACCTAAGAGAAAGAAAGCTTGAAGATAAGTCAAC
AGATGATGTTGCAGCTCCAAACCTTGCACCATCTCCAGGCCATGGAGCGGTATCACCAAC
TCATGCTCCAATGCCCTCTTCTGAAGCGCCCACGGAACCTCCTGCAGAGGCTCCAACACG
TCACACTCGTGTCATTCCTCCTGCAAAGGCACCAACACCTCCGACCCATGGCTCCCCTCC
TGCAAAGGCTCCAACAACCCAGACTCATGTCAAAGCCCCTGCAAAGGCTCCAACACCTCC
TACTCATGTCAACTCTTCTAAACCTTTGCCTATCATTCATCCTCCTGCTAAACCAAAAAA
TAATGGAACTAATGCTTCAGAAAATAATAATCAGAACAGAACTTATATTATTGCTGCTGT
TTCTGGAGGTGTCGCGGTAGGAATTGCCCTTTTAGCTCTGTTATTAATATTGTGTCTTAT
AAAAAGTAAAAAGAAAGAAACAGGTCCACAGCATGGGAAAAGAGATGAGAAACCTCTTCT
TAACCTTTGTTCAGGTAATCTATCTGCAGGTATTTTATCATGAAGGTCAAATTTTTCGAA
TTGGATGTCATTTTCGTTATGCCGAATAATTTCTATAATTAATGTTGTCAGATTCTTCTC
AGAAGTCTTCAAGCATAGGAAGCTCAATCAAGAAAGATTTTAAGACTTCTTCAACTGCAA
ATAATTTTTCGGTGCCAGCTAATTCTCATAATTCTTCAGAGGCAGAAGCTAAAACAGATG
CACCTGTAAATGCATTACCACTTCCTCCAGGAAAATCTGCACCTCCACCCCCTGAAGCAC
CACCTCCTCCTCCTCCTAAACCACCAGCTCCAATGCCGCCTCCACCTCCAAAAGCTGCTC
GGCCTCCTCCTAATCCACCAAAGCTTGGTAATCTGCCAAAGCCTTTACCCCTTGGAGCAC
ATCGGAGACGTAATTCTTCTGCTGGTGAGGGAACTGAACCATCTGATGACCCTGATGGTC
CAAAGGCAAAATTAAAGCCATTTTTCTGGGACAAGGTTCTTGCTAATCCTGATCACTCCA
TGGTTTGGCACGACATCAAAGCTGGCTCATTCCAGTAAGCTTTGCATCAATCTTCCTATA
TTGCACTTTACTCTGCAAGATGTCTAACTTCCTCACTTTTTATAATGATGTTACTACAGA
TTTAATGAGGAGATGATGGAGTCATTATTTGGGTATAATGCAGCAAATGCAGGCAAAAAT
GATGGCGCGAAAGCTACATCGGCTTTTGAAGCTACCCCACAGTATATTCAAATAATTGAT
GCTAAGAAATCACAAAATCTAGCAATTGTTCTTAAAGCCTTAAATGTGACAACAGAAGAA
GTTTGTGATGCTCTCAAGGAGGGTAAATCTTTATCTCTCTCTCTCTGTTTTCCCTTTGAG
ATCCGTGAGAGTGTGAATCTTGCTCTATTAAATTAATTGCTATTGGAAAGTAAGAATAGT
AAATCTATCACCACGGAGAAGAGTGTGTCTAATCCGCAGAGGGCTGTTACTTAAGTGTTA
ACTCCATTCCATAGATTTTGCAGTCTTTCAGCTTTGGCATAAAAGTTATTGACTGCCTTA
AAAATGGAAGAAGAGAAACAACATGGTCTGCACATAGATCTTCTTGTCAGTCTATTATGT
TATTTACGTAAGTAATAAAGAAGTTTCATTCTACTAATTTGCTTCATGCATGGTGTTGTG
AATTGACTACAAGCACGTTGCAAGTAATCAAACAGAATTTTGAAGAATAATAATCCCAGG
GTGAATTTTCAGAAAGATTTTCTGTGAATGTTGGCATGTGCTAATTAAATACTCCTAGAA
ATTAGATGAAGTTGAAAACAAGGTCCCATTTCTAAGTGGAAAATGGAACTTGCTGGTGAT
TTTCTCGAACAAACCTGGTAATTTTTTCAACTGCCCAAGGTCCCATTTCTAAGTGGAAAA
TGGAACTTGCTGGTGATTTTCTCGAACAAACCTGGTAATTTTTTCAACTGCCCCCACTCC
TTCCTCCCAAAAGAATGAAATTGGAAAAAAGTAAAGAATAGTCTATCAATTATTTAAGTA
TAACTCTGGTGGTAATAAAAAACACTAGGCGATGTCTTCTCATATGTCCAAGTCTTGATA
GGTAGAGTTACCTGTTATCTGTGTTGGTGATAGGTAGCAGGTACCCCGTGGAATTTAGTA
GAGGTGAGGGCAAGCTAGCCCGGACATCACAATTATCAAAAATAAATCATTGCTCAGTCT
GATACCTTTCACCAGAGAGTGAAAATTAACAACATATCCCACCAAACATTGATGATGGTT
ATAAGTGAAGTGAGAAACTATAGTATTCTTCTTGTAGAGTACTAAACAACTTTCCAAGGA
AGAAACTTAACTTTCATGATATGAGAATTTTTATTCATGTCCCTTATTTCACATAGGCAG
ACTTGTGTTGCTATATCGTCTTATCTTGTGGAAAAAGATTGATGACTGATAAGGGATACT
CCAACTTACTTCTTATTAATGTTTGTAAATTTTCATAGTTTTTCTTTTTATTTTATCAAG
TATGTTTCAGCCACTTACTTGCAAAAGCCTGCTTATCTTATCAGGTAATAAACTGTCTCC
TGAACTTATTCAAACTATATCAAAGTTGGCACCAACAACAGATGAAGAACTCAAACTTCG
ATTATATTGCGGGGAAATTTCTCAGCTTGGTCCTGCTGAAAGGTTTCTCAAATCCCTGGT
TGAAATTCCCTTTGCCTTCAAACGGATGGATGCATTGTTGCTCATGAGTTCTCTTCAGGA
AGAAGTTACTTCCATTAAAGAGTCCTTTGAAACATTAGAGGTAAATCGTGGAATTCTAAG
TCTCTCATACCTAAGGTGTAGCAGCTTTAAAATGAAAATTTTCTGTTATGCTGCTGCAAC
CATCTCGGTCCAACTATACCATCCACCATTGCATAAATTCTGGGAAGAGTTAAGACAAAA
ATAATCAAATAAGCATCATTTGTAGGCTACATATCATGAGACGGATCTCGTATATTCATC
TTTAAAAGTTTGTTTCTGCATTTCTCTAGATCATTGTTAAGGGAGAAAGAAAAAAGGAAC
TGAGTTTTTCTTAGATAAATAGTGCTGAAATATGTATATATATATATATATATATATAAG
AGCTCAGGGTTTTTTTGATTGAAAGGTGTCATTTCTTTGTGTAGTCATGATGAACTGAAA
TCAATTCCAGTTAGTTGGACTTACCAGAGTTTTTCCTCTTATATTTGATTATCTCATTTA
TCGGAAACAACCTCTCTACCCCACAAAGGTAGAGTACGGGTAAGGTCAGCGTACATCCTA
TCCTCTCAAATCCCACTTGTGGGGATTACACTGGGTATGTTGTTTTTTTGAGTGTCATAA
TCTTTAATAACGGAGAAAATTTTTCCTATTGAAAGGGGGTTATTTTTAATTATTTGTGAA
ATTCAGTGGCTTAAAATAACACAATTGTACTACCAATTCAAACCCGCAATCTGTTATACA
GTGACAAAGATCATTTCAAACTCTACGACCTACTACCTAAATGAGGATGGTACTGGCTCT
TCTTTACATTAAAGGAAAGTCATGCCAATCAAAATTTAGCTATCTATATATAGGAAATTT
TGCTAATCTTACTCCTGGTCAAGGTTAAATAAAAGAGCTTTCAGTACATTGTTTTCTAGT
TGCTGTTTTTTATCACATGGTAGATGGTTATTCATTATCAAAACTTGCAGGTGGCATGCC
AAGAGCTGAAAAACAGTAGACTCTTCCTGAAACTTCTAGAAGCAGTTCTTAAAACTGGGA
ACCGCATGAACGATGGCACCTACCGTGGTGGTGCACAGGCATTCAAGCTTGATACGCTGT
TGAAACTCTCAGATGTTAAAGGAACTGATGGAAAGACCACACTTCTGAACTTTGTTGTTC
AGGAAATTATCCGATCAGAAGGATTAAGAGCAGCACGCAAGTTAAGGGAGAGCGAAAGCT
TGTCAAGTCTAACACCAGAAGATCTTGCAGAGGATGCTTCTCGTGATTCGGTCGATTACC
ATCGTAACCTTGGTCTCCAGGTGGTTTCTGATCTAAGCAATGAGCTTGAGAATGTACGAA
AAGCAGCACTTATAGATGGTGAGAATTTAACTGCATCTGTCTCCAAACTTGGCAAGTCAC
TAGTGAAAACCAAAGGGTTCCTAGACACCGACATGAAAAGTTTGAACGAGAACAGTAAGT
TCTGCGATACACTCACAAATTTTATGCAAAATGCGGACGATGAGATCAAGTGGATACTAG
AAGAAGAGAAAAGGATAATGGCTTTGGTGAAGAGTACAGGAGACTACTTCCATGGAACTG
CAGGGAAGGACGAAGGCTTGCGTCTCTTCATCACTGTTCGCGATTTCTTAGTTATGTTGG
ACAAATCATGTACATTGTTGAGAAAATCTACCAAGATGCCGGCAAATACCTCTAGAAAAG
GAGCATTAATGGTATCACCTTCTCAGGAAGCCCATCCAGATTCTTTGCCAGATGTTCATC
AACGACTATTTCCTGCAATCCAGGAGCGACGGATGGATGATGATTTTAGTTCATCAGATG
ATGAGAGCTTATCCAAATAG
>StFH6
AAATACCGGGAAAAATTAACTACTCCCCTTTTGAAAGTGTCAGCAAGAAAACCATATACC
AAATCCAAGAAAGAGAGAAGAGTTTTTCAACAACAATGCTCAACATAAACCAAAATTCTT
CTTCTCAAATTCAAAAAACTCTCTTTACAATATGGCTATCAATTTTTGCCTCTCTATGAT
TCTTTATCTCTTCATTTTTTACATTCTTTCAATTATTCCAAATGTTTCATCTCAATCACA
AAATGTAGAAACTTTCTTTCCTTTTCCTTTGCCTAATCTTCTCCCTCCTCCTATTCCACC
CGTTCAACGATCACCACCGTCATCATCATCTCCTCCTCCGCTACTTCCACCGGCCCCCAC
TGATACGCTTGCGCCACCGCCTTCCGTGTCAACACCAAATACATCATCAAACAAGGCTGT
TGGAACAGCTATTGGTGTGACTGCTGCTAGTACTGTTGTATTATCTGCCCTTTTGTTCTT
TTTCCTTGTTAGGTACTCTAGGCGTAGGAGAAAACAACAAGAAGGTAGTGCGATTGGTGA
TCCACGAGGTGGTGGTACTAGTGGTGCTGGTGCTAGTGCTACACCTGGGGTTGTTCAAGA
TCAATTCTTGAAATTTGAAGGGAATTTAAAAGGGGTGATTGTTGATGAAAATGGATTGGA
TGTGCTTTATTGGAGGAAATTGGAGAGTGGTGAACAGAGGAAAGAGAGTTTCAAGAAGAA
GAAGGTGTTTGTTAATGCATTAAGAGATGAAGAAGAAGAGAAGAGGATGATCAGTCGAGG
CGTCGGTGGAAGGAAGAAATCAGATCATCCAATTCAAGAATTGCCTCTGCTTAGAGGCAA
ATCTTCAACTTCTCAAAGCCCTTCTTGGCTTGATTTGGAAAATAAACAACCAACTCCTGA
TGATGGGATTGTTTTTAAGCCTATGGAGAAACAAGAATCATCAAGTCAACTCGTATCACG
AGCTCCTCCACCACCACCACCACCAGCACCGCCATTGTCTCTATCAGCGATTCCAAAGGC
GCTTGGTCCACCACCACCACCGCCACCAGGACTAAAGAAAGGCCCTCCACTACCTACTCA
TCCTAGTGGATTGCCTTCATCATCAAGTGCAGGGGCTTCAGGAAGTGGAAATGATAAAGT
GAAACTAAAGCCATTGCATTGGGATAAATTGAATGCTAATGTTGAGCATTCAATGGTCTG
GGACAAACTCGATCGTGGATCGTTCAAGTAAACATCTTTTCATCTCTCCTTTTTGGGTTC
CATATGTATAATTTGTACTCAATCATTGTTTACCTTTCATGTAGGTTTGATGGAGATCTT
ATGGAGGCTTTATTTGGATGTGTTGCTACAAATAAAAAGCCCTCAGGAACAGAAAGTAGA
GCTTTGAGTCGAAGAGCAGATATATCAGGTCCACCTTCTCAGATATTCATTCTTGAAACC
AGGAAGTCACAAAACATTGCAATTGTACTCAGGTCACTTGGTGTTACTCGTAAAGAGATT
ATCGATGCACTTGTCGATGGACAAGGTTTAAGTGTTGATACTCTTGAGAAACTCTGCAGA
ATAGCCCCAACAAAAGATGAGGAAGCAGAAGTTCTTGCATTTGAAGGAGATCCCACCAGA
TTAGCTGATGCTGAATCTTTCCTCTTTCATATACTCAAAGCTGTTCCATCCGCCTTTACT
CGTTTCAACGCCATGCTTTTTAGACCAAATTATGGGACAGAAATTCAGCATCATAAAGAG
TACTTACAAACACTTGAATTGTCTTGCAAGGAGCTTAAAGCTCAAAGATTGTTCTTGAAA
CTTCTTGAAGCCATTCTGAAAGCAGGGAATAGAATGAATGCCGGAACTTCAAGAGGAAAT
GCACAAGCATTTAAACTTACTGCTCTCAGAAAACTCTCTGATGTGAAAAGTATGGATGGT
AAGACCACGTTACTTCACTTTGTTGTGCAAGAAGTAGTCAGAGCAGAAGGAAAACGTTGC
GTTCTCAATCGTAATCAAAGTATGAAGCGTAGCAATAGCCAGACTACTGCGAACAGCGCC
ATTCCAACATCAAAGAACACTACAGAAAATGATGAGACAGAGAAGGAGTATATGATGCTT
GGCTTACCAATTGTGGGTGGCTTAAGTTCTGCATTTAGTAATGTAAAGAAAGCAGCTGCA
ATAGACTACGACTTGCTGTCCAAAACATGCTCGATGCTAACAGCTCAGATATCTGAAATC
AGGACGCATTTGGCACAACGCGACAATGTTAAAGGACTATTCGGAAAAGAGATGAAAAAA
TTCCTGGATGCTGCTGAAAAAGAAATGAAAACAGTAAGAGAAGAACAAGATAGAGTAATG
GAACTCGTAAAGAAAACAACAGATTATTATCAAGCAGGAGCTTCAGATGATAAAGGATGG
CAACCACTTCAACTATTCGCCATCGTTAAAGATTTCCTAGAAATGGTTGATAAAGTTTGT
GTAGAGATTACAAGAAACATGCAGAAGAAGAAACCCCTTGTAGCTGTTGGAGGATCATCA
TCACCAGGAATGGAAAATAGTAGAGCAGTCAGATTCCCAAAATTGCCTGCTAACTTCTTA
TCAGACATTTCCAAGAGCAGTTCGTCTTCTGATTCTAGCGATGATTCATGAATATACCAG
ACAAAAAATTCGAAAGGGATCAAGTTCTGTACATAGAGAGGAAAGTATAAAGTATTTTTA
AGTGTACACACATTTGTTTCACTAATGATTTCAACTTTTTGAGATTCTTTTCCTAGTGTT
TCATGATTATGTGAGATGAATTTCAATTTTTTTCCTTATCTGCGTTTTATCAGCCAGATG
CTACTTTGTGCGGTTACACTGAATATGTTGTTGTAGTATCCACGTTTCAATCATCCATGA
GTTTTTAGGGAAATCCACACTTTCAATATGCACATAGCTGCAAATAGATTATTATTCCAA
AAACTTCTTAGTTGTATAGAATGTTTAAGGCTTCTAGTGTAAGTACAACAATGTGTTAGT
CTCCCACATCAGTTGATCGAATGATTTGTGGTCTCCTTATATGA
>StFH18
CCAAAGAGTTCAAATCCGATATCAGAAAAAAAAAATTCATACTAAAATCGGAAAGCGCAG
GTGAAAACTTTACTGGCAACACTGTCGGTTCTTCACCTCACATCTCGAATCCTTCTTCAA
CGGCTTCTGTCGGTTTGCTTCAGTTCAAAGATTTCCTTTTTTGGTGTTTTGTGCATATAT
TTCTATGTGAGTTTTGTGTGTTATCTTTCAGTCTTGTTGTTGTTTATTTGGTGTTAAGTT
CCAATTTTTTCGCCTGAAATATAGTTCAATCCCTTTTTAGCTTTGTGGGTATTCTGAATT
TGAGATTAATTTTGAGTTCTTCTTCTGAATTTCACATTTTCTTGAATTTGTACGAGCTGA
TTCTTTGACCCTTTTATATTGGGACACTAAATGAATGAAAATGGGTTTGAATTTCTTTGA
TGTCAGGTAAATTTAGGTGATATATTGGCTCAGTATTATGTCGCTGTTAAGTAGATTTTT
CTATAGAAGGCCCCCAGATGGGTTGCTGGAACTTGATGATAGAGTATATGGTAAAGGAAC
CAGCTTTGACTTTATAATATGTTTTTTTATTGAACATTGGAAGTGCATTGTAGTTTTTTC
AACATCTTTTTATCTTGTGTTGAATATCTGCAGTTTTTGATTCTTGTTTTTCGACTGAAG
TACTCCCTGAGGGAATTTATCAGCTTTACTTGCACGAAATCATAAATGAACTACATGAAG
AATTTCCAGATTCCTCCTTTCTTGCTTTCAATTTCAGAGAAGGCGAGAAAAGGAGCCAGT
TTGCGGAGATTTTATGCGAGTATGATGTAACTGTAATGGATTACCCAAGGCAATATGAAG
GCTGTCCTGTACTGCCATTGTCTTTGATACACCATTTTCTATGTATCTGTGAGAGTTGGC
TTTCTCTTCAAAATCATAACAATGTAATTTTGTTACACTGCGAGAGAGGTGGTTGGCCCC
TTCTAGCCTTCATTTTGGCCAGTTTCTTGGTTTTCAGAAAGTTACAAAGTGGAGAGAGAA
AAACTCTCGAGATGGTTTATCGTGAGGCACCTAAAGGCTTATCGCAATTGTTGTCACCTT
TGAACCCATTCCCTTCTCAGCTTCGTTACCTGCAATATATATCAAGAAGAAATATATCTC
CCGAGTGGCCTCCTCCTGAACAAGCTCTTTCTTTGGATTGCCTCATTCTTCGTTCCATTC
CAAGATTTGACAATCAAAAAGGGTGTAGGCCAATTGTGCGCATTTTTGGAAGGAACCTTC
TCAGCAAGGATGGATTGTCAACTCATATGTTGTACTCCATGCCGAAGAAAGGTAGAAGCC
TTCGACATTATCGCCAGGTGAAAAATTGCTATCACTGCATCTTGTTTATTGTCTTCTTCA
ATTCTGCTGTGTGGCAATATGATTGATATCGTTTTGCAGAAGGACAGTGATGTCATCAAG
ATTGATATTCAGTGTTTGGTGCAAGGAGATGTAGTTTTGGAGTGTGTCCACTTAGACCTG
GATCCTGAAAGGGAAGTCATGATGTTCCGTATTGTGTTTAACACCGCTTTTATTCGGTCT
AACATTTTGATGTTAAACTGTGATAACCTGGATATTCTATGGGATTCAAAGGCACGCTAT
CCAAAAGGTTTTCGAGCTGAGGTGAATACTTTCTTACAAACTGTCTGATTAGTGTTGTTT
TATTGGATCACCTTTGCTCGTCATATTTCTCCTCTAACTTATACTTCCTGCTTTGCAGGT
TTTATTTGGTGATGTTGAGAGCATATCTCCACTAAAAGCTCCCACTGCAGCTCTAAATGG
TGAGGAGACTGGTGGACTTCCTATTGAAGCCTTTTCAAGGGTACAAGAACTTTTTAGTGG
AGCTGATTGGGTTGATACTGGTGATGATGCTGCGTTGTGGTTGTTTAAACAGCTATCGGT
GCTGAATGATATGAAAGATTTGTCAATTTTGCAAAGTAGGATGAGTGGGTATTCGTCCCC
ATTTGATTCTGAAGAAGAAAATAATGCATCGAGCATTGCTGACAGTTTGGATTTTCTGGA
CTCGGAGAAAGCTAGTAGTCTTACTTATGCTAATACAACAGATGTCAATTTTTTAGATGA
ACAGGATTCAGCTTCTGATGGAACTTCTGATCCCAAGATTTCTGAGGGTCAAATGAAGCT
TTCAAAGTCAGATATTGGTCCTGTTCAGTCTCTTTCTGAAAGTAACTGTCAATTGGATAC
TGCCATTGCTCCTGAACATTTAAAGGGAGTTCGAGTTTGCGATACAAGGACTTCCTCTTC
TTCTCTGCTACCTTCACCACCTCCGTCACCTGCCCCTGTGATTTCTAGTATAAAAGTCAC
TCAATCATCAGCTTCATCTCCCCCTTCACCACCCTCTATGTTTGGTTCTCCTAGCAAGGA
GGTCTCATTACCTCCTCCGCCTCCTCCACCACCACCACCTCCTCCTATAATTGGTGGCCC
TTCTTCTGTCCCACGTACTCCTCCGCTTCCACCACTTGCAAGTTCTAATAGATCACCTCC
ACCTCCACCTCCACCACCACCACCGCCTTCAATTGGTAGCCATAGAGAACATTCACCGCC
AAGACAACCTACTTCTTCAGCTTCCCCTGATAGCTTTTCTAGAGGACCTCCGCCACCTCC
GCCACCTCCGCCACCTCCACCACCTCCACCACTTCCTAATAAGAGCTTTTTATGCTCTTC
TGCTCCTCCACATCCACCTCCTGTCCCTACGTTTTCTACTTCTAGAAGTGCCTTGCCTCC
ACCTCCACCACCTCCTCCTCCTCCTCGGGGGCCATCTAACTGTAATTTATCAGCTCCTCC
TCCACCTCCCCCTTTCATGTCATCTAAGTGTTCACCCTTGCCTTGTGTAACTCCCCTGCC
TCCCCCACCTCCCCCGCCTCCCCCGCCTACCCCTTCAGCCCTTTTCAAAGGCCCTCCACC
TCCAGCACCACCTCCACTTCCGTCCTCTACTTCAAATAGGCAAACTCCGTTGGCACCTCC
ACCGCCACCGCCTCCACCTCCATCCTCTACGTCAAAAAGGCCAACTTCGCTGGCACCTCC
ACCACCACCACCTCCACCTCCATCCTCTACGTCAAATAGGCCAACTCCGTTGGCACCTCC
ACCTCCATCTTCTTCATCAAATAGGCCAACTCCGTTGGCACCGCCACCGCCACCACCTCC
ACCGTCAAGCAATTCTACAAGGCCACCTGCACCTCCTCCACCTCCTTTGGGAGTTCCTAG
GCAAGGTTCCACTCCACCAGCACCTCCACCAGCACCAAAGGCTCCTAATGCTCCACCACC
CCCTAGGCGGGGTTTGACACCCACTCCACCTCCCCCGCCTGGTGGAAAGGGCCTTAATGT
GCCAGCGCCACCACCTCCATCTACTGGACGTGTAAGAGCCTCTGTAGGTTCAACTGCTCT
AGGGAAAGGGCGAGGTACAGGAGGTACTTCAATTCCTCCTAAAAAAGCTTCATTGAAGCC
CTTACATTGGTCGAAAGTTACACGGGCTATGCAAGGGAGTTTATGGGCTGATACGCAAAA
CAAGGAAAATACTTCCAGGTATGAATATTCTATTTTTGGGGATGAAAAATTACAATGAGA
ACTTTCTGTGTCATTTCAAGTTAATATTCAGAGCTAAGTTGTTTTGCTATTTCTTGTGTC
TCGTGAAACCCCTTTACAGGTTGTCATAAGCACTATCATTCTCATGGTTTCAACTTCTAA
TGCTTAATAGATTGCAGATATACTAGTTCTGAACACTTTGAGCTTAACCTAGTTTGTGTT
GAGTTCTGCAATTTTTGTTTGTTATCTGTCTGTTATGGGTAGTTCTGATAAGATTTTATT
AATGTACATGACAGAGCACCTGAAATTGATATTACGGAGCTTGAAAATTTGTTTTCAGTG
GCTTCAGCTACTGATGGCACTAGCAAAGGTGGAGGCCGACGTGGTTCAAAAATCAACAAA
CCAGAAAAAGTGCAATTGGCAAGTTATATATGCTTTATCTTGTTTCCAGTCTCTACAACT
GTTATTCTCCAGTAGGCATTATCTAGCAAGTCTTTCATGTAGTAAAGTGAGTGTTGTAGG
ATGAATGTATCTCCTTCCTTTACTAGTTTAACAAAACAATTAATATTAGATAGGTTTTAA
AGAGGGCTTTTTGTGGTAACTTGTGGCTAACAAGGTGGAAGAAAAGAAGTGGACAGAAAG
GCTTAAATGGGTTTAACATAGGTGACGTTTTGAAACAAGCATGCCCATATAGAGAAGAAC
TTGTGTCTTTTCAACCTGGATGTGGGTGATTACATAAACTTTCGGTGGAAAAGTCCTACT
TTCTCCATCCTGTATATAACACCATTTCTGTTTCATGTAAGTTAAGATAATTATCTTTGA
CTGGAGGGATATCCTAGGGTAAGATCCTTCATCTCCAACCATAAGGTTGGGGGTTTGATT
AACCAAGGGATAAAGGGGGAAACCATTCTTGGGCCTCCTAGGCAGAGGGTTTAGTGGATG
GGGTCAATCATATAAAAAAAATAATGGTTGCCTTGAAAAATTCTTAAAGGTTGTGTTAAT
ACTTTGAGATGTAAATTCATGTAACAGAGTAATTTTATTAGGCTGCGATACATGTCTAGA
TCTAATGAAAGAGTTGCGGAGGCTGTGCTCATGATGGGCACTGTGTCCCATGGGGATGGC
CATTGACCACGAATGAATTGCAGTTCACTTGCTTCTAAATTTATCTGTTAGTGCTAAATT
GGGAAAGATATAGAACACTTCTACAGAAAGAAACTATTAGTTTTCAAAGCTTTCACTATA
CAATATGAGATCACTATGGACTAGTTGGTGAACAGTCTATTGGTGTTGGCTTCTTTTTCT
TCCTGAGGTATTGGAGGCATATTTTACAGAACTCCCATTATTTATACTGAAAGACTGGAA
GTGTTACATTTTGGTCTAACTGTTAAAAGATCGGGATGATTTCTTAACATATGCTTTTGC
CAGATTGATTTGCGCAGGGCATACAACTGTGAAATCATGCTTACAAAAATCAAGATTCCC
CTGCCTGATATGCTTGTGAGTTCTTTTTGTGTCTTCTTGTTTCTACTATCAGCTTCAATA
CTTTTATCTATTGCACTAATTTATGTCTTCTAGCCAACAGGTGGCTCTTTTGATAATAGC
CTTTTATTGTTTATCAGCTGAAACTATTAGATTATGTGATCTTTACTTGGGCTTTAGGAC
AATCAGAGATTTTAGAAATTGAGCTGCTTATAATTTAAAAAGTAACACAAACTAAACAGC
CATTAAAATTAATGACTTCCGACATGTTTATCAATTGAAATCAAGTAACAAATAACATAT
ACAATTGAATGCATATGTTGTATGACTTTATTTTCAAAAAGATTACAATTTGTATTATAG
GTTTTTCAATCCCTTTGTACATTTGCTAAAACTATAGAAGTATGTATCTGATGAATCAAA
TAGATATGCAAAATTATTGAATCAGCTTAATGAGTTTGACTAAAAGTCAATTCTCAACAA
AAAAAAAGAAGGAAAAGATTGTTGTATCTTGTATGTATTGAAGTCTACATGCTTTAATCT
TTTTACTTGATCAAAAAGATTATATTATGTATTAAACTCTAAATTGAAGTATCTTCATTT
CTGCTTAATAAAAGTACAATATATGGATTAACTATCTATATTATTTCTCAACAAAGGAAT
GAAGAACGTACAGATCGGTTAACTACACATAACATTTAGGTCATACTCAGAGGAGTTTGG
TAGTTTGACTATCTTTATGATAGCCGTTAACCTATCACAGTTCTCCTTGTAATTCAGTTT
CGAGTTAGTTATGCTTTTCTCATATTTGTGGAGTTTAATGAGCACTTTAGAGTGTGGCCA
AGTGGTTTTTCTAGTAGCGACCAAAACAAAGACTAGGTGGTTTTCCTCATCTGATTGCAT
TTTGGAGGGCATAGTTCCCCGTACCTATGTTGGTAGGAGGTGTCAAGTACCCTATAAATT
AGTCAAGATACGTGCACAAGTAGGATCGCACACTATCATTATTTGAAATATTTTTTAGCC
GGTGTTCAATGAAATGAATAAGGAGACCTTTCTGTTGTACAAGGAGAAAATGAGCTTTGT
ATGGAAGTAGAAGTTCTTGTAAAAAGAGCTAGCTGTAGAACTATTAATCCAAAAGACATT
TTTATTCTTTATATTTTTTATAATTTTATTGAGTTGAAAAGATCTTGTAATTTCACCGAA
CTTGAAGAGATCAAAATTAAACTCTTATGGATATTTTTCTGTTGAAATTCAAAGGAATCA
TGATACAAATTGTATAAAATATTCTATCCTTTGGCTTTGTGGTCAAAATCATGTTTCATA
ATGCACAGTATCAATATGCTGATTCATGCATGTGTTCAATAAGTGTAATGACTAATGAGC
ATTTCTTTAGGATGCTCATGCATGGTTTTTTTGGAAGTTCTTTTTTCTTTATTTTGAGTT
TTAATGGAGGTACATTGAAATGAATGAAATATTTGCCATGGATTTCTTTTTACTAATATT
ATAACAATAGCTGCACCTCAGTTCCAAACAAGTTGGGGTCCGCTATATGAATACTCACGG
CCAGTATTATGCAAATAAAATTTCTTTTTACAAAGGAAAATTTACCCTGGATTTCTTACA
AATTATATTTGTATGCATGTCTTACAGAATGCTATTTTGGCTTTGGATTCATCAGCTCTG
GACATTGATCAGGTTGAAAATCTGATAAAATTTTGCCCAACAAAAGAAGAAATGGAGACA
CTGAGGGTATAATCTCTTTCTCATCCTACAGTGCTTGCCTATCATGGCAAAGTTTAAGTT
ACAATAATATTCTTATAATGTGTGTCTAGTCATTTATTTTGAGTTCACAAGTAATATTAG
AGATGTGTTCTAAAGTTTGCTTCGATTCTTCTTTTAACTTTTGTTGTTTAGAGAAAATAC
ACCATATTGAAGTTTTTTGCCAATAGTATTTGGAAACAAGAGTCAAAACCTTCACATTTT
GCAATTGTATTTAACGTTAGAATACTAGTTAAGTGAGTCATAGGAACAGCAGTAGCCTAT
AATTTTGTTGATGTGCCATTTGTTGTAAGTAGCTGTGCAGATTGATGCCCATAATTCGAT
GACCCATTTGGCTGTTTCATGCTTATACAGTATGTACTTGCATCTATGCTGTGCGTGCAT
GCTCATGTGTCTGTTTCAATATCTAATCATGCAGATACCTATTTCTGATGACTTCCTTTC
CTGGTGGGTGTGGATGTGTATAAACATAGGCATATATCATAGTCTTTTGTGTATGTAGAT
CCAGCTGCTTGATTTCCCCCTCTCTTTGTGAACTTAGTTGTGCTAGTTTCTTGACAGTCT
ATACTTGCCATTTGAAATTTAATTGTTATTTTTGATTTCACAATTTGATCTTACTGGTTA
TGTTCTATTTTCCAGAACTATAATGGGGACAAGGGGATGCTTGGAAAGTGTGAGCAGGTC
TTCTCCAATTTGACCATATATGTGGGGAAGTACAAATTTCTCTATCCTTTAAGTTATAAG
TAATTAACCGGATTAGTAATACCTGTTTCAGTTTTTCCTGGAGCTGATGAAGGTCCCACG
AGTTGAGTCCAAGTTACGAGTGTTTTCATTTACTATCACTTTCTCTAATCAGGTATTTGC
TCTTGTACTTGTTAGTGATCTAATGTCTATGGATTCTGCCATTAATTTTCTGTTGACTAT
AATATGTTGACTTGTTCAGGTGAAAGACTTGAGAAGTAACCTGAGTACAATTAATGATGC
TACTAGAGAGGTATTTTTAATACCTTATGAATTTTGATTTGGCACATTCCGATTTAACTA
GCTTCTAACTGTATTTCCTGGTCGAGTAGGTGAAAGAATCTGCCAAATTACGTCAGATAA
TGCAGACCATTCTAACATTGGGAAATGCACTGAATCAGGGTACAGCACGAGGTACAGTTT
TCTAAGATCTAAATCTCTACAAGAAAACAATCAGTTGTTGGGTGGAGGCACTGTGACTAA
CATCTTTGTTTCCTAATTACATTGCAGGATCTGCTGTAGGGTTCAAGTTGGACAGTCTTC
TTAAGCTTTCTGACACTCGTGCTAGAAACAACAAAATGACCTTGATGCATTATCTGTGCA
AGGTAGAATTACTGCATTATGATGCCTTTCTGTTTTTACCTTTATGTACTAGTTTTGATC
AATTAGCTCTGAATTGGGAAGAATCGAAGGTGACTTAAGCGTAAGTTGAATCAGATTAGT
TTTGGTTCAATGATGATTGTTGAGTAGCTCATGATTGGATTGAAAAGTGCCAAGTTTATT
TGAGGTCTATGTCATAACCCATCTAAAACTGCCACAGTTCTGCTCATGATACAAGGGCCA
TAAGGTAGCCATGAAGGGGGTTACTTTAGAGGAGGCGAGCGCTTTCAAGGTTTCAACACT
CAAAGTCAAATGATTCTTTGTTTAAGTTTTAATAAGAAAGTTAAAGAAATTGGGGAATCG
TTCCATGTTAGGCATGGCTGGTAGGCGTGGTAGTTTTGGCACAAGAGGATGCTACGAAGA
TGAAGCATGCATGAGGCATGGTGAAGAAGCACTAGTGGGAGCCATAGTGTACAAGCACGG
TTCACAAACATAAGTGTGGCATGATGCGCAACAAAGCCATGGACCAGGCTAACAGAGAGG
AGGCAAGGAATTTCAAGGTTTTGAAATTCAAGGTCAAACGATTCGTTGTCTTAGTAGTAA
CGGAAAGGAAATTAGGAACCGTTTCATGGAGGCATGGCTGGTATGGGTGATAGTGTTAGC
ACAAGAGTATGGTCTGATGATGTAGCATGCACAAGGCGTGGTGAAGCACAAGTGGGAGCC
ATAGTGCACAAGCAAGGCTCACCACATAAGTATGGCATGGTTCTACACAAAATCAAGGAA
GATGCGTGAGGTTTTAGAATGCTTGGTAGTACACTTAGTAGTTCAGGAATTACTAGAACT
ATTGGTGGGTTGATTGATCCATATCATTTACAAAGGAGAGATTACTCCAGCAAAAGAGGT
TAAGCATAGCTAAATGCCACACCTGCATCTAATTCATACTTTGTCTAAGTGTAGTGCCTA
TCATTGGGGATTGTTGGCTAAGTGCTGCACTTGACGCTAGTACGACAGTAGGTCGGTGAT
AGCTAGATCCAGTATCAGCTCCAATACTCTAAAATGAAATAGAAGATCAAACATGAAATT
AGGCATACAAGACTATCTAAATAAAAATTAAAAATTTCAAGCTTAGTATCTTGCCAAATG
AAACAATTGGAAATAAAATACACACAAAAAATCTATTAAATCTCCCAAAGGAAAGTCCAA
GTGTGTATAGGTGCTTCTGTTGAGCACTCAAACAAGAAGGCGGCGTCAAGGCGGTGTAGC
AGATTTTCGAGAGAAGGATTTATTCATTATTAAGGAGACCAAATTGCAATAAGAGAACTC
AAGGAGAGGAAAGTCAGCTCTTAAAGATTATTATAAAAAAAAAAAGCTCTTAAAGATGAA
AATCTGAAAACTAATCCATCTTATATCGTTCACTTTATTTTCAACATTTTTCCAGTTGCA
TTGTTCTTTATTTTGTTCTACTTCTCTCTTCTCTTATATTGAAGTGCCTAAGGTTCATTT
TCTTAAATTGTATCTCCAAATCCATCCCTGTTCATTATTTCGGGGCGTCAAGTATTTATG
AGCCTATCAGCTGTGAAGTACGCTCAAGTGGGAATAGGCTAAAAGGAAGGTTATATGATG
TTTATATCTTAAAATTATCGCTCCCACTGGTTGACTGGTGCAAATAGATTGACTGCCGGA
AATGTTCAAGTTATTTCATCTGCACAGGCTTATACAATAGTGCGAGAGATATTACCGGAT
ACTCCGTAAGTTATAAACCACTTCAAATTTTGTTTTAGAGAAGAGATAGAGGTATCCTCG
CTCACAGATTTGAATTGAAAAAGCAAGCCCAGGTTCTTTTTAGCTAGACTCTATAGTCTG
GTCCCTGTCTTTGTTAAGGTTTGATTGTTATCTAAGTTTCATTTTGGCCGCCTAAGGATA
AATTTGATAAAGTCCTTTTATTTGGACAAATTTTTGATCAATGAGAAGATAGCCTTCCAT
ATATTTCGATATGGATTCCTAAGGTACTGAGAAAGGTGGGTTTTTCCACTTGATTAGCAA
CAAGAGGGGTGATCTTGATGGATGATAATAGAATGAAGAGGAGAATTACTTATGTTGGGT
GGTGTTTTATGTGTAAGGCATCGGGTGAAGACGCGAATCGTCTTCTAGATTGTGCGACAA
CTTCTCAGTTATGGTGGGAAATGTGGTGTTCGTTTGGTACATTTGGGTGATGCCCGTCAC
TGTATAAGTAATGATGCTCAACTGAAATGGTGGAAGATGAAGGAGGAGACACAAGGCGTG
GAAGGTATGCTCCACTTGCAATTATGTGGGTTTTGTGGAGAGTGAGAATTAGGAGAGTTT
TTGAAAGGATAGAGTGTAATTTGCACAGTTAAGGAATAACATCTTGTCCCTTATTGCTTT
TTGGTGCACCCATGAGGTATTGTAGAAGGTTGAGTGTCGTTTGTAGAGAACTATATGTTT
TTGTATATATTTTCTACTTTCAGTATACTACGTGTATGCCGTTCTTTTGCCAACTATCAA
TAAACTATAGCTGGGTTGACCAGCCTTTAGTCTTTACTCTTCTGCATATATGTGTTTGCA
CTTTCCAATGTGATGCCAAATATGTAAATTCGTTGTTTTGTCAGCTCCTTGCTGAGAAAA
TGCCAGAGTTGCTTGATTTTGACAAGGATCTTCTTCACTTGGAAGCTGCTTCTAAGGTAC
CCTTGCTATTTATTATGGTCTTCATTTGAAGTACTACTGGTATAATGGTGAACTGAAATG
TTTGTTTACGTCATATTATATGGTTAGATTCAACTGAAGTCTTTGGCTGAAGAAATGCAA
GCAGTGAGTAAAGGTCTTGAGAAAGTTGAACAAGAACTTACTGCATCCGACAATGATGGT
ACAATATCTTCGGGATTTCAGAAGGTGAGAAAAGAGAACGGTAACATGTGAATTATTCCT
ACTTACCAAATGAGTTAGCTCATTGCTTGTACTTCCAAGATAATGTTTCTTTTTAGTTTT
AAATTTTGAAGGTCATATGATAATGTACTTTAATACACAATAGAGTGTATAACTAGCATT
AGTTATACAGAGTATAGAAAAGAGTACCAAACAAGGTACTAGCAATACACAAGGTTAATG
CATGCATTATTTTTCTTAATACACTCTACTAAACGATCCCTAAATGTATTATCAAATTCT
CGAGATTTTCTTACGCCAAATATGAAATGAATGGCATTGTGCGGATTCCGCTTTCCCCAG
GTTTCCTTCATTATACATTACAAGGATCCCTATTTACTATTAAAAAGCTTTATTCTAGAT
AGTTTGAGAAGACAAAGTAAGGAAGCAGTGTACCGCTGTTTTAGAAGAGTGATAGGTGTC
CCCAATGGATGACATTTGTGTTCTTAACAAAATCAAGTGAAAAAGGCTTGCGCTGGGAAG
ACTCCCAATTTGGTTTGTGTTGGACATGGTTTTAGAGTGGAGTCTGGTGATGCAGTCAAA
CTTGATTGCGATGTCTTCGATTTGGTGTACACATAATTTTGTTAAACATCTGAAATATGC
GGTTAGTGACTTGTGCATTCCTTCTCAGGTGTTAAAGAATTTCCTTGATACTGCTGAGGC
TGAAGTCAAGTCTCTCACTACTCTTTATATTGAAGTGGTGAGTTTCTTGCATCCATTATG
TCATATTTTAAATCCTCCTGGATGTCTAAGCCATGCCAAGTTTGCTGATTGTTTTTCTAT
CTTGTAAATCTGCAGGGAAGGAGTGCAGACTCCCTATCCCTATATTTTGGCGAGGATCCA
GCTCGATGCCCCTTTGAGCAAGGTTAGAGATACATATGTTATAATTTTTCTTGCTGTATT
ATCACTTATCAGTCATCTGGTAAGATTTCTGGAAAAGAAAAAACTACAGTCGTTTGGTTG
TTTAACAAACACTCTTGGTAATATAGCTATTCCAGTAGCGTTTATCAGTGATACAATCTT
TTTAGTTGTCTGTCTTTATGTGAAGATTATGGGATGCACCATTTATGGCCTTTGTAGCTG
TTGTTGAGTGCATATTGCCATTGGCTAGATTTCTCGAATTACATTTGTCCTTAAGATCTT
GTTTTAACCGGTGTGAAAATTGCTTTAACAGATTTTTCCTCACCAACTCTTTAACCGGGC
ATTTCTTTAAATCTCGTTTTGATGTTTGTGACAAACTTTGTCAGTCTTCATTTCCCTTCT
TTCTGGATGCAGTGACACAGATTTTGGTGGTGTTCATGAAGATGTTTAAAAAATCACGCG
ATGAGAATGAACAAGCAGCTGATGCTGAAAAGAAGAAACTGGAGAAGGAAGCTTTGAAGG
AACAAGTGGCTGCTAGTTCTTCTGGGAAGAAAGGAGTTGGTGATGGTGATAGAGTAAAAC
TGAATTTTTTAAATCAGTTACATGCTGTGTGATCAGTTCAAATCGTCCGAAGCTTATAGT
ACTCCATAAACTGCCAGAATCAGTCAAACTTTCTTGATGATAGCAGCAGAGCCTCGGAAG
GCTCTGCTCATATGCCACTGTACTTCAGTGTACGATTTAAGTTTTATAGTTAGTTATATC
TGTACATAATTACCATAGTTAAATTGGCATTATTTTTTTGCCATTTTAGAATCGCGCACA
ATTGCCATTGTTACTACATTTTTGTGTCCGAATGTGGTAAAAACTGAGACCTTAAGCATA
GAAAGGGTTTCCAAGTTGTACATATTGAAGTTCCATATTGTACAAGAGAAATTCAAGATA
AACTTATCTGGAGTGGCAGATTTGTGTACCTATGTAATTTTTTTTTAAATTGCAGATTCT
ATTTAATAGCAATAGAAGTTTTTACTCTTAATTATTA
>StFH17
ATGAAAATTTTCCATTCACAACTCACAATTGATAATGTACTCTCCACTGTTCAGTCTTTG
TCTAATCTTTACCTTCTTCCTTCTCTCCTCTGCTACTCATCGTCGCCTTCTCCATCAACC
ACTTCCTCCAACTTCAACTCCATCCATTAATAAAGCTAAACCTCCATATCCTCATTTTCA
TCCATTTTTCGTATTTTTTCTTCCTCCTCCTCCGCCACCTTCGAATGACTTTGCCACTTT
CCCTGCTAACATTTCCTCCCTCATTCTTCCACGTTCCTTGCATTCCTCTAATAATTCCAT
CACCAACAAATTCATCGCCATTCTCGTATCTGCATCCATCCTCTCTGCTACATTCGTCAC
TGTCCTTGTTCTTTTCTTCTTCCTTTACCATCGCCATCCCCACCGAGAAGATGAAAGCTG
TGATGATGATCACGAGAGGAATGATACTCTCCGGCTTGTCTCATCTAATACAACCCCTTC
TCACATTGAAATTGAAAAGGAAACGTCGTCAACACTTGTGAGTTGTAGGGAAGAAATTGC
TCAATCTTCTACAGCCTCAAATGACTATGTCACGCTAAACTACCAAAGAATTGGATCACC
AGAACTCCATCCTCTCCCTCCATTGCCACGACACCAATATTTCAAGCAACATCTTAATAT
TGGATCATTTGAAGATGAAGACGACGGATTCTTCTCCCCCAGAGGATCCTCTGGGGGTAG
AGGAAGTCCCGATTTCATACAAAGGAGTTTCCGGTATCAATATCTGAATTACAATTCATC
AAATGATTCATTATCCAATAGTCCTTCCGGAGGATTGAGTTTGGTTAAATTTCCAGCACG
GCCGAGGTTTATTCTTCAGCCAGTGGAGCATAGGCCAATGTCATCATCTTCAATATCTTC
TGGTAGTACTCATAATTCCCCTGCTTCGCAAATTCCAAGTTCCTCACTACAGAATCCCGT
GTCTACTATGAGTAAATTCGGATATCCTGAGAGGTATGTATCGAGAAGACTTCCACCTCC
ACCACCACTGCCACCACCTCGAGTAGTAATCGAAAATGATGGGCCATCGATGCCCGTTTC
ATTCCATAGTGCTGATGGAGAAAATATAAAGCCAAAGCTAAAGCCTCTGCATTGGGATAA
AGTCAGGGCCAACTCAGATAGAGCAATGGTTTGGGATCAACTGAAATCTAATTCTTTCCA
GTAAGATTTATGTTTTCACTCCAAGTATTTAAACCAATGTTGCTCAGACTCTCCAAAAAT
GTTGCAGCACGTGTCAGATCCTCCAAAAACACACTACTTTAGGAGAATTCGGCGTGCACC
AATCAACACTTTAAAGAGTCTGAGCAAACATGGATTTAAATTAATGCATATCTTTTTATT
TAGAGAGATTATTAGTAGTATGAACTTGTTTGATCTTCTAACCTTTTCTTTTTTAAACTA
GTTTGATCTTCTAAAGTTTTAACAGCTTGATGGTTCAGTATATCCTTTTTGTCAATGGAT
TTTAGTTCATTTCATTGCTACACCATCCCAATGGCACCATTCGAATTTTGAGAGTCAAAT
ATTTTAATCTTGATTGAATTCAAACATGGAATCCTTATTTTTTTTTAAATAAAAAGTTAC
ATATTTGAAAATTACTGTTAAGTCACAAAAATTGACAATTCAAGATATTTAAAAGGCATA
TGAAAAAATCGCAGTCAAAGAAAAACTCATTTGACTCTCGAAACTTGAACGGTCCCTGGG
AGGAATATATATTTCCTAATCAAGATAAACAAAAATGTTTCCTAATCTTGAAGAATGGTT
TTATTTGTAAATTTTTTATTTTCCCACTTTTTTTTTATTGCTATTTTAGGTTAAATGAAG
AGATGATTGAAACATTATTCACTATAAATTCTTCAAATTTAAATTCAAAAGATGGTGTAA
GACTCCCAATTATTCCTGTGATGAATCAAGAGAAGCAGTTACTTGACCTAAAGAAGTCTC
AGAACATTGCAATTTTGTTGAGAGCACTTCAAATTACTAGTGATGAAGTTTGTGAAGCAC
TTTTAGAAGGTTCGAAACTATTTTGTTTTGTCATATTTAATTGATGTCTCATTTTTTTTA
ACTAAGAAATCTCCAGGCAAGTATCGCAAGGTTCGAAACTCGGTGGATATAATAGGCTCA
CTTCTTTGCTTATTTCTGCTTAAATACCAAGTTTTTATAAATGAGGGATTTCATACCTTG
ACATGCACTTAATCCACACATCATGCGTTGCACTCTGACCAATAGATCAAAGTCATGCTG
GTTTCTTTTGTCTCATTATTGTATGAATTTTATGAAGAAGTTTAAAGGCCTTTTAATGTA
TTTTGGCTGTGGTGATTTCACATTCTAGTTTTAAATGATGAACTGCAAATTGGCACTACT
ATAACATGGTGACATTAAATTCTGGTCCTACCAAGTGATGTGTCCATTATTAACATCTTG
AGCCATAGCTAGCACTCTTCCTCAGACACTTTTTGTTTTTCGAGAGTCGAATAGTTTAAG
TTTGACCGGGAATTTGCGCATGGAATATTCAATATTTTTTAAATGAAATTTATGTATTTG
TAAACTATGTAAAAAGTACTATAAGTCACAATAATTGATAATTCAAAATGTTTAAAAGAT
CTATGAAAAACTTACGGTCAAAGATAAACTTGTTTGAATCTCGAACCCTGAAAAGTGTCA
CATAAAATGGGACGGAGGGAGTACAATTTTGTTGGGATGTCACATTCATGTTTATGAATG
AGCTCTGATGCTCATCAAACCTTTTGTTTTACATATTTACTCATTTAACATATTCTCTTT
GCCCCTTAAACCTCCTCCCCAGTCTAGACCAAAAAGTGAAAATTAAGATGCTTTTGCATA
AGGAACTACTTATGTATCTTCTTTATCCTAAAAAAAACAAACAAACCAGGTAGTGCTGAC
ACACTTGGAATGGAGCTACTGGAGAGTCTGATGAAGATGGCTCCCACGAAAGAAGAAGAA
CGGAAGCTGAGGAACATCAAAGATGAATCGCCATTCAAACTAGGCCCTGCAGAGAGATTT
CTCAAGGCAGTGGTTGATATACCTTTTGCATTCAAGAGGGTGGATGCAATGCTTTACATA
GCTTGTTTTGATTCTGAGGTCGAATACCTTAAAGGGTCATTTCAGACATTAGAGGTAAAT
TATGCTTTCCATCCATGAACTCGCGTACCTAGTCTGCATTGATGGGAATGACACTACATA
CACTGCAGTTGTATGATGATAAATCTTGTGGGATGAGTAAACTTCAGTCTGGACTGAAGT
TTACCTTTTACTCTTTAGGGGTTCACTCTTCTACTTAAGTTCCTAACTTGGTTGATTTTG
ATCCCTTTGCTGAGTCTTAAACTCCGACTCCCCAACTCAAAACTGGCTGGAAATGCCCGT
TTTGAGCTTGCTCAGGGCGGAGGTTTTCGCTGATCTTGACTTTACAAATAGTCAGCTTCT
GTTTTTCCATATGGAGTCTCTTAGAATTAGGGACCTTTAGTTATTTAAAGTTTCACTTCT
ATCACTTTCTTTTTGTTGTTTCATTGTTGCAGATTGCATGTGAAGAGTTAAGGAATAGCA
GAACATTTCTAAGGCTTCTGGAAGCTGTACTCAGAACTGGAAACCGTATGAATATGGGAA
CAGACAGAGGAGATGCACGTGCCTTCAAGCTCGATACACTTCTTAAGCTTGTAGATATTA
AAGGTGCTGATGGGAAAACCACCCTTCTGCATTTTGTTCTTCATGAAACTATTAGAGCAG
AAGGTTCTCATCTTTCTGATGCTGATCTAACGTCTCGCGATGAGGCTGAGTTTAGAAATG
GTGTTCACGTTATTTCTGCCTTGAGCCACGAGCTTGCTAATGTGAAGAAAGCAGCTGTGA
TGGACTCAGATATTCTTAGCAATGAAGTTGCAAAACTAGCAGCAGGAGTTGCTAAGATTA
CTGATGTTATAAAGCTGAATCAGGGGTTGGTTTTGGATGAGAGTAGCAGAAAGTTTTCCG
AGTCGATGAATGGATTCTTGAAGAAAGCTGAGGGAGAGATTATGAATATACAAGCCCAGG
AGGAATTTGCTCTATCCATGGTAAAGGAGCTAACAGAATATTTCTATGGTGACTTGGCTA
AGGAAGAAGCTCGACGGATCAGGATATTTATGGTAGTTAAGGACTTCCTCTCTATCATTG
ACCAAGTGTGCACAGATTTGGGAAAATAACAGAGAAAACATTGTACTTTTCACAAGTTTT
TCGCGTCGACAGTGAAGGCAACAAGGTAACTGAAGATAAAATATCCTGGAGTTCTTCATC
CCTATATGTATTTTATATGCATTATACAGAGATCTTACCATATCAGAAAAAGTTATATGT
ATTATATTGAAGAAGTGAATAATATCGTGATTTTATCATTTATGGGATGGTTGGAGTTAA
CGAGTTATGTTATTAGCGTATGCTCTTGA
>StFH5
CTTACAAACCCTAAACTCATTTTCACCTCGATCTCACTTCTTCTGCTGTTTTCTAGAGTG
TTTTATTGGTTGAGCTATCGTAGTTTGAAGAAATCCAGCTGTATTTTGCATTCTGGTGGT
GATTATTCTACTACATTAAGTGAATTATTGATGTATTTGTAGAAGAGAGTTAATTTGAGA
TCAATTGAACTGTTGAATTGGGAATTTTGTCTAGAGATCTGTTTTACGGGTGAATTTGGT
GTACTTAGAAGTGAAGGGTGGAATTGGGGAGGTTTTGGATCCGATCAGGGGAGAAACAGC
GCCATTAGATGGCGCTGTTCAGACGGTTCTTCTATAGGAAGCCACCGGATCGGCTTTTAG
AGATCTCTGAGCGGGTTTATGGTAAACTGCTGTTTTTCTAGCCTGGAAGTTTGTAATTTT
GTGTTTTATTCTGTTGTTGAGCTTATGAACTGTGTTAAGAATAGTTTCCAGTAGCTTCTT
GTTTCTGCATTTTACTTTACTTTTATCATGTTTCCTTATTGATCAATATCCCTATTAGCT
ACATTTGGAATATCAGCCGTTGCTTTTCGATGTAAGTGAAGTCCTAGACTAGAGGAAATG
CAACTCCTTGCGATAAAATGTGCTAGTACCCTACATTTTAGTGTTGCAGCTTCTTTTAGA
TTAGAAGTTGAAGCTTAGATGTTTTTCTGCGGTTATTCTTCTTGAAGAACTATATTACTG
TCTTCATTATCTCAAAGTAGGCAGTTCTTTAGAGCTATAGCTTCTTTGGGTTGAGAGTGT
AACTAACTGACATTTTCTCTTCTTTTCCTTTGTACGTCATACTTGCAGTGTTTGATTGCT
GCTTCTCCACTGACGTGTTGGATGAAGATGAGTACAAGACATATATGGGAGGGATTGTAG
CTCAGCTGCAGGACCACTATGCAGATGCTTCTTTCATGGTTTTTAACTTTAGGGAAGGTG
ATAGGAGGAGCCAAATATCTGACATATTGTCTCAGTATGATATGACTGTGATGGATTATC
CTCGGCAATATGAAGGGTGTCCACTTCTGCCTCTGGAGATGATCCACCACTTCTTGCGCT
CGAGTGAGAGTTGGCTTTCACTTGAGGGTCAGCAAAACGTCCTGTTAATGCACTGTGAGA
GGGGAGGCTGGCCTGTACTCGCTTTTATGCTTGCTGGCCTTCTTTTGTACCGAAAACAGT
ACACTGGTGAACTTAAAACTCTTGAAATGGTATACAAGCAGGCCCCTAGGGAGCTGCTCC
ATCTTTTGTCACCTCTGAATCCACAGCCATCTCAGCTTAGATATCTCCAGTACATCTCCA
GAAAAAATTTTGGTTCAGAATGGCTGCCATCAGATACACCTTTTGCCTTAGATTGCATCA
TACTTAGTTTTCCTCCTCTATTTGATAGAGGGAGAGGCTGTCGACCTGTACTTCGCGTCT
ATGGACAGGACCCTGCTTCAACAACTTCGAATAGGAGCTCTAAGCTCCTCTTTTCAACTC
TAAAGACAAAAAAACATGCTCGCTTCTACCAACAGGTAATTCCCAGCTTTAAAGTTGAGA
CTTTTTATGAAGATAAGTTAGCTGAAATCTCAAGTAGTCTGCTAATTCCTCACTGCAGGA
AGAGTGTTCAATGGTGAAAATTGACATCCATTGTCGTGTCCAAGGAGATGTTGTTCTCGA
GTGTGTCCATTTGGAAGATGACCTAGTAAGGGAAGAAATGATGTTCAGGGTCATGTTCCA
CACCACATTTATTCGCTCAAATGTTTTGATGTTAATGCGTGATGATGTTGATGTCCTATG
GGATGCAAAAGACCAATTTCCTAGAGGGTTCAAAGCAGAGGTCTGGTATTTATTTCTCAC
TTTAGATCTTAGTTCCCCCTTAAATATCTACTATGAAATTGTGAAGTTGAAGAATACTCA
TATCTGTACCAGGTACACTTTTCGGATCCTGATGCTGTTCCATCTGTTGTCACTGAAGAA
GTGCCAAGTGAGGATGAGAATGGGACTGAAGGTGCTTCACCTGAGGAGTTTTTTGAAGTC
GAAGAGATATTCAGCAATGCCGCTGATGGGCAGGATGGAAGGGGGGAATCTGGAGCCCAC
ATTGTCAAGGAAAGTTTGCTGGATGATGATAGTATTGAAATGATCTGGAAAGAGGAGGTG
GAACATCATGCATTTCAAGATTGTGCATCAGACGAAGTAAATCACAAGCAAGAAGGAAAG
ATTGATTCTAATCGCTCTGCATCAGAAAAAAATATTTTAGGAGATAGAGACAACTCTATA
CCCTCCAAGGTTGTAGTTTCCAATGGTACTAGCAACATGGAATCAGAACAGGTAATATCT
GGGGATTGTGTTGCATCAGAAAATGGGGAGCTAAAGCAAGATAAAGAAGACACTCTGAGA
CAGAAGAAGTTAGAGAGGGAAGGTTCGCAACAGAAGGTGAGTGCTGATACTAATAAACAA
AAAAGTGACAAGACAGCCTCATCTCTAAAGAAACAATTGTTCTCCAACACTAAACCTGCC
ACTGATGGCGTAGGTCCGAAAAATAAATCTAAACAGCAGGAAATCCAAGGCACTGTTTTA
CGACCGGCAAAGCCTAATGCAGTGTCCCGGTGGATCCCTCCCAACAAAGGTTCTTACACT
AGTTCAATGCATGTATCGTATCCACCATCAAGGTATAACAGTGCTCCTCCTGTGCTTGCT
CTCACCAAGGATTTTCAATCTGGGGTTAAATCAAAGTCACCATCTCCTCAAGCTTCTTCA
GAAGCTATAGCTTCTGCTGAAGCAGGTCGTGTTTCAGGGAAAGACTCTTCATGTTCTGCA
TCGGGTATGTCAATGGTTGAGGGATCTGTTGCTACAATGTCTGCCCCAGAATCAGTTGAA
AGCCACGCCCTTCAGCTTCATCCATCTCCTCCGAGTCCGCTTCTTTCGCCATCTCCAATC
ACTTCATCTCATGAAACTTCTGATACTGAGGTAGCAGGAACTAATTCACCATCAGCGACT
TCAGCTTTGTCTTCACAGGGGAGCAATATTACGACATTTTCTTTGACTCAGACGAACCCT
TATTCTTCACCTGCTCTGGCCGCACCTTCCCAGCCACCTTTGTGCAGGCCATCCCTGTCA
CTTTCAAGTAACATCCGGTCATTTTCACCTCCTCCACCTCCCCCACCCCCTCCGCCTCCA
CCATTAACTAGCTCGAGGATGACTTCACTGGGTGCCTTTTCTCCTCCCCCACCACCACCA
CCTCCACCTCTGCCCTCATCATCCAGTGTAATAAATGTTGGTAGGGTCCCTCCACCACCC
CTTTGGATGGGGTATGGGACTACCTCAGAAGTAGTATCTAGTTCATCACCACCTCCACCT
CCACCTCCTCCACCTCCTCCTATATATACATCCAATTTACCAAGATTGGCTAGCTTTGGG
GGTTCCACATCGCTGCCACCTCCTCCCCCTCCTCCCCCTCCTCCTCCTATGCGTACTGGC
TATTCTCTTCCTCCCCCGCCTCCTCCACCACCTCCTCCTCCTACACCTCCTACTCTTTCC
CCACGAATCCTACATACCTCGCAAGTTGCTCCACCTCCACCGCCCCCACCACCACCACCA
CCTCCTTCAACATACGTTCCCCCTCCTTTATACAACACTCAATCTGCACCATCTCCACCA
CCTCCCCCTCCTTTTTCTAGAGCGCCAACTCCACCACCTCCCCCTCCCCCTCCTTTTTCT
AGAGCGCCAACTCCGCCACCTCCCCCTCCCCCTCCTTTTTCTAGAGCGCCAACTCCACCA
CCACCACCACCGCCTCCTTTACGTGGTTCTATACCACCACCACCACCTCCATTGCCTGGA
GCTCCACCTCCTCCTATGCGGGGGCCTCCACCTCCACCTCCACCACCTGGAGCACCTCCT
CCAATGCGGGGCCCTCCACCTCCTCCACTTCCTCCTGGAGGTGGCCCTCCTCCACCACCT
CCACCAATACGTGGAGCTCCACCGCCTCCTCCTCCTCCTGGAGGTCGTGCACCTGGTCCA
CCTCCCCCACCTCCTCCGGGAGGACGCGCACCTGGTCCACCTCCCCCACCCCCTCCTGGA
GGGCGTGCACCTGGTCCACCTCCCCCACCCCCTCCGGGAGGACGCGCACCTGGTCCACCT
CCTCCACCGGGAGCTCCAAGACCTCCAGGTGGTGGACCTCCCCCACCACCACCGTTTGGT
TCTAAAGGACCTGCAGTTGGCAGAGGCCTTCCTGCTGGGAGAGGGCAGGGATTTTCACGC
GCAGCTGGTGGTGTAGCCCCACGAAGATCTAACTTAAAGCCGTTGCATTGGAGCAAGGTA
ACTAGGGCACTTCAAGGAAGCTTATGGGATGAACTACAAAGAAATGGAGAGACTCAATTG
TATGTTTCATGCTTTTGAAGTTTGACATTGCTTATACTCTACTCAATCAAATTACTAATA
TTTTTGCTTCAAATCTAGGTCACCAGAATTTGATTTTTCAGAACTTGAGACTCTTTTCTC
TGCTATAGTCCCCAAGTCAGATAATGCGGGTAAATCTGGAGGGAGAAGGAAGTCTGTTGG
GTCTAAACCTGACAGGGTTCACCTGGTAATCAATATGATATAACAATATGAGTGCTGAGT
GTTACTGACCCAATTCTTTGTTCTTGTAATCTTTCCTGCTTCTACTTGATACATTCATTT
CATGTTTCTTTTTACCTTTGCTTGGTACCTGCTAGATGAATGCTTGTAGTGGCTTTACAT
GCGTGTTTAATTTTGGTGGTTGAAGGAATTCCATTTTCTTGTTTTCTGTAAGTTCAACGT
CTCTTCTTTAAGTAATTTTTTTTTGATAGGTTGACTTGAGGAGGGCAAATAATACTGAAA
TTATGCTCACAAAGGTGAAAATGCCACTGCCTGACATGATGGTAAGTTTGATGTTATTCT
CTCCAATATTTCTTTCTTCTTTGTTTTCCTTTTCAAATAGGCCTTTTTTTGGTTCTTTTT
TCCAAATAGAAACATCCTCTCCTGATCGCTGCAGAATGATAAGATCCTGATTGTTAGCTT
GTTCAGACTACAGCCAAGAATTATATACTGTGTTCTGAGATAGGAGGAGCTTGAATCCTA
AAAGTTGTAAAATCCGCTTCCATGTTAGCTTGGAATACACATGAGAAAGCCCTTATTTCT
TGTTAAATTTAAAATTGTGGAAACAACAAGAAGAAGTCAACAACAGTGAAATTCCACAAG
TGGGGTCTGGCGAGGGTGGTGAGTACGCAGCCTTACACCTAAATTGTGTAATGTTTTATA
ATATGTCAAGGGCCCACTCGAACCACCATTCTATGTCAATTTATGTCGCAAAGGATGTTA
AGACTGAAAACATATGACAGTATACTTTTTTTCTGGATAATTTAAAAAAAAATAAAAATT
GACTTATTTTTTGGATAATATTAACAATACACATGAAGTAAGAGTAGTAGAATTTCTCAT
GCTGTTGGAATCTCCGCTTGAAAAATGTGGTATGTGGCTGTAGCTGTCCATTGTTAACTG
AGATGCTTTATTGTGGTTCTAATGGTCCAGGACAAAGGAAAGATGCTTAGTCCTTGTAAT
ACTTCCCTTGCTGTTAGAGGACCTGCATTTTTCTGCTATTTCTTTTCGCTCTATTTTAGC
ATAAACAATGTGGAAAGATTCAGGTTAGACTGTTAGAGCCTGCCCTTTGTAAGCCAAAGG
TTTGTAGAACCTCAAATTTAGGTGAAAAGGATAGCAGAAGTATTAGTAATGAATTATTCA
CCATGTGGTGTTCCTTGTGGATAGTTACAGGGTCATATTTGGTGGATCTAGCAGCTAGTT
CTTACTGTGATGTATTTGGTAGACCTAGGTGATATCTTTATTCTTGAATATTCTTTCTAG
TTTGTTTGATGTTCTCTATGTTCTCAACATGCTTGCTTGCTTTCTATCGCTCACCTAATA
AAGTATGGTGGTTGGTTTACCTGACATTATCAAAAAACTTCAGTATGGTTGTTGGTTGTC
TGTAGGCCGCTGCCCTTGCAATGGATGAGTCAATTTTAGATGCTGATCAGGTGGAGAATC
TTATCAAGTTTTGTCCTACCAAAGATGAGATGGAACTTCTCAAGGTGAACTTACGTACTC
TGCTGCTTTTCTATTGGCTGTAACTTTGTTTTCTTGCTCCTTTTCCTCTGGCTCCTCTAC
CAATTGACTTTTTCACTTTTATTTCTGCTAAATGTTTGCTATTACAACTGCTCAGAATTA
CACTGGCGACATGGATCTTCTGGGGAAGTGTGAACAGGTTAGTCAATCGCGTTCTTATAG
TTGTCTCCTGAGTCCCTGGATGTTTCAGTTTTGCTCTTTGATTGATATTCTTCATTTGCA
AGTTCCATTCTTTACTGTGATATGTTGTCATATGTACTTTTGTATAGTAAAAAACAGGGA
GAACATCTGAATATTTTGCAGCAGCTACATTTGGCAATTAAAATTGATGCCCAATAGTGC
TTGTGAGTTTTTATCTGATGCATGGACCTTGGTCTTATTTTAGGTTTAGCCTTGGTAGGT
GCCGTTGAGTTACAATTTAAAAGTAGTGCAATCTCACTAACAAAAGGCTTGTTTTACCAT
TAGCCAGCATCAATAAATTCAAATTTCCCTTCTGCTTCTCTTTTGGATGATAAATATTTT
TAAGAGGACTTTCCTTCTCAATGGTAGGTATGTGCAAATTGACATTGATATATGATTTGG
TTATTACTAATTAGGGGTAGTTCTTTGGTAATTCTTCTTACTCCTCTAATAATAATTACT
GAGATGGAGAACCTTCGGGGTGGCCCAGTGGTTCGGGCTTGGGACTTCCATGTTGGAGGT
CTCAAGTTCGAAACCCCTTGTCATCGAAAGCAAGGGGTTTGCCTTCTAGGTCGAGCTCGT
CGCACCGGGCTTGCCCAGTGCGGGTTACCTCTCCTATGTGGTTTGCAAGCTATTGCATAG
GAGCGGGGATTTTACCCTGTGCTCACCCAAAGGGTAGCGGCTGCGGGTTTCCCTTGTCAT
AAAAAAAAAATTACTGAGGAGGAGGTTCACATCTTCTGGTATTCATAGAGAAAGCATGGA
AGTAGACACTGTTGCTTGCTTGTAAGACTGTCTTTAATGGCAAATGTTCAAGCTTAGCAA
AGGTCTGTCAAGTGACAACGTTGAGGTTCAGCCTCTTCTGCTATTTGATTGAGAAAGCAT
GGAAATTTGATACTTGTTTGTATCTTTAATGGCACAATGTTCAAGATGAGGAATGGATTA
GTGCTTGAGTGAGGAAAGGTTTGGCCATTCCAGATTTTAAGAGAAAGTTAGGTGAACCAG
GGTGCAAGGTTGAATATATTGTGTACATTGAGGGTGTTGAAACCCAAAAATTAAAATAAT
TGCATGGTTACTTCACACCTATATAGTTTGGCAACTGCAGTCCAGTTATAATCCCACAGG
TAAGAACTAAGAAGAATAAGATAGTAGGAGAGTAATAACCCTCAGGGGTTGGCCTGCTGG
CAATTGACTTGAGCCTTGGGGTTTGCTCCCTTTCAAGGTCTCAAGTTCGAAACCCACTGG
GTGCAAACAATTTCTGAGGGCCATCGGACTGGGTAAAAACCTGAATTAACCGTGGTGCAC
TTGCGGGAAACTCCTTGCCGAGGGCCTGTGCACCCCCGGGATTAGTCGGGGCTCAAAGAG
ACTCGGACACCCGGTGCAAATCAAAAAAAAAAAAAAAAAGATAGTAGGAGAGTAATAATA
GTAACAATACTGATAAGGGAAACTAGACAACACTCGACTAGCTACGAACCTCTACCCTAA
TCCTCGACCCCTATGCCCTCCTGTCTAAGGTTTTGTCCGTGCTAAGCTGCAGGTGTGCAT
CCATCTTCAACTACAATTCCAAAAAAAAAAAAAAAAGAACGAAAAATACTTGGAATATAT
GGCCAATGCCTACTTAGTTTCAACCTTGTATCACTCTGTGTATAACCTGTTTACTTAATT
ACAAGTAGGTGTTTTGTGTCTGATCTATCAAACCACCACCACAAGAACCAAAAATTGTGA
TACCACACAAAATGAGAAGCAAACTAAATTTAGCTTCTATCCATCACGACATCCTGTGCT
ATTCCAGATGAGAAATTATGGCATTTTTATATTCAGCGTCTCAAATTAATTTCTCCGAGA
CACCTGAATATTTTTGCCATTTTTTTTCAGTTTCAAAAAAATATTCAGTCTCAGAGAAAA
CTAATTTGAGAGGCCGGCACACATCAGATATTCATGATAATGAATTGTACCCTGTTGTAT
TGTTGTCTTTCTGTAGAATATTTTGAATGCTTTTGGTTTGGTTGATGTTAGATTTGCTTG
TTCCATTACCCTTGTTCAGAAAATACTTGTAACCATGGGATCTTTTCCCTGCCTTGATGG
CTCTTTTATGTTTTAATGATTTGAATAATAACTGTTTCTCAGGGTGATATGATACTACCT
TATTGCTCAATCTTATTGGTGGTATTTCTGATATTGTGTGTCTTCCAGTTTTTTCTGGAG
CTCATGAAGGTGCCCCGAGTAGAGTCAAAACTAAGAGTTTTTCTCTTCAAGATCCAGTTC
AACTCTCAGGTTTGTTTGCATCTAGTAATCTTCTGAAATAAGTATCTTCTATCATCTGAA
ATTAACTTTATCTCAGGTCACGGACTTCAAAAAAAGCTTGAACACAGTGAACTCTGCTTG
TGAAGAGGTACTTCTCTAGGTTCTATATTTAATTTCTTTATTTTCCCTGTTTTCTTAGCA
TAACTCAGTTTGCTTGTAGCAGGTCCGACATTCTCTTAAATTGAAGGAAATATTGAAGAA
AATATTGTATCTAGGGAATGCATTGAACCAGGGAACTGCCAGAGGTAAGAATCTCCATCC
CTCGTATAATTCTTCAAAATCTCAGCTTTCTGACCGGGAAAGTTTGATAAATATGTATGA
CAAATTCTATTGCCTCTATGTGGAACTTGTGGCTTTTCAAATTTATAAATTAAATACAAT
GATTGCCCGACAAGATAAACTAGGAGAAATACCACAACTAGAGGTTTCAATTGTCTATTG
TAAGTTTACTATTGAAGTGAGTGGGACACAATCTTTTACCCTGAAAGTGGTGGATTGCTT
AGGTAAGTTAATAAAGTCACAAAATTGATTCTTTTTTGTTAAAGTTTGTTAATTTTGCAT
ACGAGAAGTTCAGATAAATTGAGAGATTCATCAATGTGCGGACTACTAGTATAGAATATA
TGCTGCTTAGACTATTTATTTAGATGACGAGTAAAATTGCTAAAATGGGTACCAAATGGA
CCATTGCTATCAGTTACAAGTTGTGCCTGGCTTACGTTATTCCTTCATGGACTTGGATCT
TGTTTGGGTTGGCTTATTTTAGGTGCTTTTAAATCAAAATAGCTTTTAAGCATCTTTTGT
AGTGTTCAGATACAATTTAAAAGTGCTTTTAAGCATTTGTTTTAAAGCCAAAGTAACAAA
TATAAGCCAAAGGCCATAAGTTAGAAATTTAACTTATGGCTTTTTGCTTATAAGCTATAA
GCCCATCCGAACAGGCTCTTAATCGTCAGATAAAATAATACTTTTCTGTTGATTCATAAA
TGAACTATGTTACCTCACTTTTTAGCTGTTTCAAATCAATTAGAGGACCAACACATTGTT
TTATCTGATGGAACTAGAGGGTTAACAAATTTTGCTCAATAGTTTTGGTCATGAGCTAGA
TGATTTTCGCATTTTGAAAATCTGGAAAACTAAAGCATATGTTCTTACATATAAGTGATA
GTAAGGTTGTGTGTCTTGACATGGATAATTCAGTTTCTTGGTATTTGTTTGTCTATAACA
TCTTGCTCGATATATTATGTTTATTTCAATGGAGCTTGTTCTTTTTCATATAAATTAGTT
CTAAATAGTTCTTAAGGACCTTATCTCATACTATGGATTCTGTAATGTACGTGCTCAAGC
AGTTCAAAATTTTGATTTAGAATTCCAGCGCTAAGTTCGGGAATTTTCTTTTATTCAGGT
TCTGCCATTGGATTTAAGTTGGACAGTCTTTTGAAGCTCACTGATACTCGTGCTACTAAC
AACAAGATGACACTCATGCATTATCTTTGTAAGGTGTGGATGAGTCTTTCAGTTTCACTT
TTTCTGTTTCGAAGTGATTATGTTTACTATTTCAGCCTTCTTTCCAATTTCTATACTTAG
AGAAATGGTACCCTTATATTATGCTTTTCAGCAATGTCACCTCATGAAAACAGTGGTGAT
GTTGAATTTCTTTAATGCTTCCTTTAATTTTCCTTTTCACCGGTTGACTGTCTGAAAAGC
AATGTGAAAAGACTATCTTCAGAGGATTGAAAAGATGAGATTCTGGAAAGACGTGTTGAT
TTGCAAGCAGCTCCTACTATGGACTATGAAATGAAAATGTTTCATCATTTTAACATTAGT
GCTTTGTTAGAAATGCTGTGAGGAAAGTCCAGTGCAAGAAGATTGATCAATTTGATGCAT
GTGCGGTTTTTCTATTTTGTTAATTATATATGCAAGTGTGTACATTTCATTGGGATTGCT
ATAGAGGTTGAAAATGACATCATGTATACTTCATTTTAAGTTACAAGCATTTTACATGTT
AGACGTGGCACTGAAAGAAAATTGAAGTACAGCCTAGTCCCAATAATGTGGATAGTATTC
AGTTTTACTTTGTACCACATTAAAGACCAAAAAGGATAAATGATATATCTAGCTATATAC
CTATTCATAGTTAGTACGGCCTCGTCCAATTTATGTGGTACTTCTTTATTTATAGTCTGA
CCCAAAAGAATGATATCTTTCTATATTTACAAACAATTTAACTTTGAACTTCCCTTTGTT
GAGATATTATGTAATTAAGTAAATAAATATTTGATGTCTCTATTCCAGTAAATAAGTGCT
CAAATGTGATCTTACTTTCTATAGATGGTCCGCTTGGGAAGTATATTTTGGAAATATGAA
ACACAAATTATTCCTTCAAAGACCTTGACCTTGGCTTCTGATAGTTTGCTGCATCTTGCC
AAAGTGCTACAGTTTTAGGCATTATTTGGTGCAAGATTGATTATGTGTAACACTATTGGA
AAAGTTCTTAAACTAAGGCACATTTTTAAAAGGTTACTTCTCCTTACACATCGGTGAGAC
ACTCTTTTGTTTGTAAAGGATTTTGAGGTAGCCGTTCCTTCTATTCTTAGTTTTATTCTC
CTGGCATAAGATGCCTCTTTTCTCAGTTGTCTGAACATTTCTGTAGCTGAGAAGTATTTT
CTTTAATTTTACTTATTTGTTTATCTACCTGAATATGTTATCTAATTGATAAATGTAAAA
GGCCTCTTAATATCTAATTGCTTTTCTTTTCTTAGGTTCTTGCTTCCAAGTCACCATCAC
TTTTAGACTTTCACGTAGATCTTGTAAGCCTGGAAGCTGCGTCAAAGGTTACTTGTCTTA
TCTCTATATGATTATATATCTTTAAATTTATCAGGATTGGTGAGAAATTCGTTTCTTCTT
GCAGATACAATTGAAGTCTTTGGCTGAAGAAATGCAAGCAATCATCAAGGGTTTGGAAAA
AGTTAAAAAAGAACTGGAGGCTTCGGAGACTGATGGCCCTGTGTCTGAAATTTTTCGCAA
GGTATTGTGGTGGTTGTATTTCTTTTCAACTGTCTATGTTTTATGTGTTTATATGTGCAA
CTATCCTACATGGGTGTTAGGATGTCTGAGAGCACTCCTTTGATCATCAGGTTAAGACGT
CACTTCTTGCTCGGACATAATTTTTAGGACTACAAATATCCTCCTAATGTCTTGTGAGAT
TAAAAAAATTAATGAAAAGATCTGCTTCTGAAGCAATTGTCTCAGTTTTGTATCTTATAT
TTTCCTCCGATTCTTAATATCTTTATTTGATTATTTCTTGATCTGATGGATAGATTGTGA
ATCAAGATATATTTTTACTTCACTATGGCATAAAGCTGCTGCAGTAAAATTCCATGTATC
TTTTGATGAAAAGAGTCTGAACTCCTGTGCCACCTCTTCTATCTCTGGAAATTGGATGAC
TTTATTTACCTTTTGTCTCCTCTTTTTCCTTTATTCATCTAACAAAAAGGTGATGGAATC
ATTCAATAAGCACATCAAGGCTCTATTTCTATTGTTTCTTAAAGTGTACTAAGTTTCTGT
GCACATTATTATCATTATCATTCTCTGAAAGACATAAGTGTACCCCCTCCCTCAATGAAA
AGGGGGAAAAAGAACAATTTTTTTGTCCCTTATAGGTTTGTTCTTTTGTCTTACAAATCA
GACCTTAAAGGAATTCGTTGGTGTGGCTGAAGCACAGGTTGACTCTGTCAAGGATTTATA
TTCTGTTGCGGTAATTTCCTTCGTGTTTTATTATATCTTTGTTATATTATGTTGCAAAGT
CATCTTCCTATGTGCCAATATAATGTTTAATTGTCATACCTTGCACAGGGCAGAAATGCA
GATGCACTTGCACTATATTTCGGTGAGGATCCTGCTCGTTGTCCATTTGAGCAAGGTAGC
ATATGTACAATATACTTTTAATCCCCTCCACACTGCTAGCAAAATTGAGCGGATGAAAGT
TGTCTCCTTCAAGAGTTTTGAACTATGCTTTGTTGCCTTCAATGACTTAGTCATTTTCAA
TTCTAACTACAAGATGTGAATTAGGTGTGTTAAAGTTAGCCTAGTGTTAATCCTCTTAGA
CATAGTAACTGCTCCACAATTTTATGGAAAGATATGACTGCATTTTTTTTAGCTCTTTGT
TAGAGCTGGAATTGATAATCAGTATGCTAATTTTACGAGATTTGATTGATCTGGGATACA
TATGAGAGTCTTCCTCATCAAGGTTTCCAGTGTCTGAGGGTATAGTAATATGAGATAGAG
CTTAAGCTGTCGTTTTGTGTGAAGTGTTTATTTTGTCCTTTATGACCATTCTATATTTTC
CTCATGTCTTTGCCATCTAGTACTTTCTAACTAGGTATCACTTTCAAACGCATGTCTCCT
TGAAACCACTGCGAGCTTACTGTCCAGAGATAAACAAGTCTCTTAAGAAGAATTGTTCTC
TGTACATGAATGAAGCATGAATCACCTTTTTTTTGTTGCTATGTGTGAATGATTACTTAA
GTACGTGTACATATTACTGCATTTTACTTCAATTGGAGTTGCATCTGATGGATCTGTTTG
TTTTTTGTGCATCTGTTTGACACTGTACAGTCACGGCAACCCTCTTAAATTTTGTGAGGC
TGTTCCGCAAAGCCCACGAAGAGAACTTGAAGCAGGCTGAATTAGAAAGGAAGAAAGTTC
AGAAGGAGGAAATGGAGAACGCCAAAGGAGTTAATCTCAATAAGAAGGGTTTCAAGTGAA
TTGGGAATGATTTCATTGTTTCAGGGAATAGGTGTCGAACGATCTGTCTGTTGGTTGACC
ATGTTAACTGAAGATATCTACCGAAGACAGACCAGAAGGCTCCTAATGTAAGTGCTTTGG
CATTCTTTGGATTCAAGAAAGAATGTTGAGGCTTGTAAACCAGAGTGCAGTGAATGCTTT
GCAGATAGGAAGCTGAACCGGACACATCATTGTCGGGGCTCTTGGATGATGCAAGCAACT
GTCGCTCCATAAATTGATCGCCTTGAATTTTTGTTATTGCCAGGTGATCATGAATGCTAT
CCAAACTTGGAGAAACTTGCTACATGATTAAACAGATGCTGCAATCAAGAGCGCGGATAT
GGATAGAGCCAACATGCTGGACTCGGTGTTGCCACAATGTCCAGTGTTTACCAATGACCG
CCCTTACGCCATGCCAACTGTAAATTAGAAGTGTAACATCAGTTTGTATAAAGCCTAACC
AGTATATCTAGATTCAAAGTTAATTCTTTTCATTGTAACATAGAAAAAAGGGGTTTCCTA
TTGTGTCAGTTTTGATGGGAACCTGCCACGAAATTGATTGTACAGAAAGCAGTATAGGAG
AGGATATAGATAGATTCTATTAACAAATAGTATTGTATCAATATGTAGGTTTTAGGATTA
GTTCCCCTTTCCTAAATACAAATTTTGGAAAATATTCTGATATCTTCATTTTTTTAGTAA
CACAAGCCTTCTTGACAATTACTCATAAATTTGTGGTCA
>StFH3
AGCTGCTCTTAGAAGCTTCTCTCTACCATCTCAAGAAATTGGAAACAAAAACCACAAGAA
GATGAATTGTAGAAAAAGAAGAAGAAAAACAACAACACAATGAGAGCTCATCCCATTTAC
AACTTTTTATTAGTACTAATTGTTATCACTGCATCTTCTATTACAGCAGCAGCAGAACAC
ACACAAATTCAACATCTCATTGACATTAATCCCTTAACCAGAAGAATTCTTCATCAACCC
CTCTTTCCATCTACTTCATCATCCCCACCCCCACCACCACAAATCAATTCTGAACCCATT
TTCCCTACCCCAGATCACCCTTTTTTCCCAGAAGTCCCAACTGTACAAACCCCAGATCAA
CCCCAACAACAAATTCAACCAAATGGGACACCAATTTCAAGAAACAACTCAATTGCTCCT
CAACCAACAAACCCAACCAAGAAATTTGCAATTGCAGTTTCTGTTGGAATTGTTACTCTT
GGAATGTTATCTGCTTTGGGATTCTACATCTACAAACACAAAACAAAACACCCAGATGAA
ACCCAAAAACTTGTTAGTAACCACAACACCAATAGTTTTCAAGAAGAATCAAGAATGCCA
CCTTCTAATTTTCTTTACATTGGTACTGTTGAACCATCATCATCAGCCACAGCAGCAGCA
GCAGCCTCACAAACCCAAATTAATCACTCCATTGTTGCTAATAATACTTCCCCTTACAGG
AAATTGAGTCCTGCTAAGAAATCAGATAGGTATAGACCAAGTCCAGAACTCCAACCACTT
CCCTCATTGAGAAATAATCCTACATTTTTCACTCCTCCTGCCATAATAAATTCATCTGAT
GACGATGAAACCAAAATTTACAAACCATATAATATTAGTAGTAGTAGTACTGGCATAATG
ACAAGATCAAATAACTCGATTCCTCATTCAAAGAGAACATCCCCTAGATTGTCTCTTTCG
TGTTCATCTCCTGATATAAAACGCGCGATAATTGTACCATCAGTTAAGCAAACTTCACCA
CCATCTCCTCCACCACCATCACAAGAAGTTACATTGCAGCAGCATAAGAAGCCAACACTA
ACTTATGTACCACAAAGAGTGAAATTCTCACAACCACCTCCTCCACCAGATATGTCCAGG
CTCAAATCACCAAACAACCAATTACAAGAGACATCAAAACCTTCAGCTCCTCCTCCTCCT
CCTCCGCCACCTCCACCTCCACTATCAACCTCTCGAGTCCTCGGAGGCAAAGTTGCCTCA
AGGGTAAGAGGGTTATATTATATATTTCTTTGAATTAGAAAGAGGGTTATTTTGTGTCTC
ATTAATATATGACTCATATGAAATGAGTTTATGATGATTTTGTTTTTAGGTCACCAATTC
TATTGAGCCGCCACGATCACAAAGAAGTTCTTTATCTGTAAAGCCTCAATCAAGTAGTCC
CACACCAAGATCAGGTTATGTTGTGAGTGAGAAGAGAAGTCATTTGGAAGAACAAAGAGG
AGAAGCCATACATGATACCGACACTAGGGATGAATCAAAGCCCAGGTTGAAGCCTTTACA
TTGGGACAAAGTACGAGCGACTTCTGAGAGAGCAACAGTGTGGGATCAATTGAAATCGAG
CTCTTTCCAGTAAGTTGATTAACAAAGATATGTTTATTTTGCATGTAGTTTCATATCATA
AATATCTTTATATGTATTTCAGATTAAATGAAAACATGATGGAGTCACTCTTTGGATGTA
ATTCTGTAAATTCAGTACCAAATGAAGTCGCTAAGAAATCAGTCCGTCCTACGGTTGAGA
AGGAGAACAGAGTTCTTGACCCGAAAAAATCACAGAACATTGCCATAATGTTGAGAGCAT
TGAATGTAACAAAGGATGAAGTCTCTGAATCCCTTTTAGATGGTATGATGTGAAATCTTC
TACTCTGCATTAATAAGGTGTGCTCTGGTGTTACAGAAGTCATTTTTCATGAAAAATGTT
TTCCGATGTTTGTTTGGTTTAGTAAACCAAACACCAGAAAATATCTTTGTCATGAAACAC
ATTTTACATGATGGCTAAATTTTATTTTGATCGTCATGGAAAGTATTCCTTCAAAATTCA
TATATATGAGAATGTATTTTGATGACAACAGGAAGTGCAGAAGGATTGGGGCCTGAACTT
CTCGAGAGTTTGGTCAAGATGGCTCCAACAAAGGAAGAAGAGATAAAACTAAGAGATTAC
AATGGGGACACTTCAAAATTAGGATCGGCAGAGCGATTCCTCAAGGCTATTCTTGATATT
CCATTTGCCTTCAAAAGAGTAGAAGCCATGCTGTATAGAGCAAATTTTGATGCTGAAGTA
AAGGATTTGAGGAAGTCTTTCCAGACACTTGAGGTATTATCAGTCCTTTAAAACTCATAC
ATATATTACTTTGATTAGTGGCGGAGCCAGAATGTTTATTGAGGGAGTTCAAAATACGAA
GAAGTTGAGAGGATTCAACATCTTCTATTTATACATAGAAAATAATTAAACATTGCATAT
ATAGTGTAACTTTTCAGCCAACCTCTTGCTCCCACATGGCTCCGTCCTTGACTTTGATTA
GGATGAAACACATTCATTATTTACTGAATTTGGATTTGATTTTAATGTCTATTGATGAGC
CATTTCTAAGAATCTTTACGACACTTGTTGCACTGGTAAATTTGAGCCAATTTTCAACAG
GAAGCAAGTCAAGAACTGAAGAACAGCAGACTATTCTTCAAACTCCTTGAAGCTGTTCTG
AGAGCAGGAAACCGCATGAATGTTGGCACTAACCGCGGTGATGCAAGAGCTTTCAAACTC
GAAACTCTTTTGAAATTAATAGATATAAAGGGAACAGATGGAAAGACAACCTTGCTTCAC
TTTGTGGTTCAGGAGATTATCAGATCAGAAGGTCTGAGTTCGGACGATAATAATTTATCA
AATATCAAATTCAAAGAGGAAGAATTCAAGAAGCAAGGGTTGCAGGTAGTTGGCGGATTA
AGCAGAGAACTTTGCAATGTCAAAAAAGCAGCAGGAATGGACTCAGATGTCCTAAGTGGC
TACGTATCAAAGCTTGAGGCAGGACTTGTTAAAGTTAGGTCGGTTTTGCAGTACGAAAAG
ACATGCATGGAAGGGAACTTCTTTGAGTCAATGAAAGTATTTCTAAAGGAGGCAGAAGAT
GGTATTGTGAGGATCAAGGCGGAAGAGAGAAAAGCTTTGTCGATGGTCAAAGAGGTAACG
GAATATTTCCATGGCGATGCTGCCAAAGAAGAAGCTCATCCTCTCAGAATATTTCTGATT
GTAAGAGACTTCCTCTGCATATTGGATAGCGTGTGCAAAGATGTCGGAATGATGCAGGAT
AGAACAATGGTTGGTGCTGCCAGATCATTCAGAATAGCTACAACTGCATCATTACCAGTC
TTAAACAGATACAACGCGAGACAAGATAGGAGTTGGGATGACGATAGCTCATCACCTTGA
TGCTAGGATCTCAAAGTTCGTTACAATGTTGCAGGAGGACAGGCACAAGTTAGATTAGCA
TTAAATCGTGCAGCTCAATAACGAGGGAACAGTAAACGGAGTATATGCATGTCAAACCAT
GAAAGCACGTAATAAGAATAAGAGGCTGCAGCATTCTGTCAAAAACAAAATGATCATTTT
AAGGTAAAAAGATTAAATTCCTTATTTCTGTGTAGAGCTAGCTTAGATAAGAAAGTTTTT
ATATTTATTCATCATTTGTATACATAGTAAAGTTGAGATTTTGATATTATTATCATTTGA
GCAACACAATTGTCTTAATTAAAGTTTCATACAGGATACAGCTGTTTAAAGGTTTTATTA
AGTGGATTCTACGAAAAGAATGTTGGAAATTTAGACCCCACTGCAATCACAAAAGGGAAA
AATCAAACAAAAGTAAAAGCATATTATTTTTTAACTTTATCAAATCTTCAAAGATACAGA
AATTGTAAAATAACAAATGACTGTAAAAGAAGAACTTTGACGTGTTAACTCAAGAAATTG
CAGCCTTTTGCATAAAGCAATAGATCTATGAAGGTATTCCAAGTACTAATGAATAAGGTA
GAAGATACTCTGGAATGTAAATTGGTTTCTGACAGGGCCGGATCTATTGTTACGAATCCA
GTACTTTTTGTTGGACTCTGTATATATATTAATAAATAATATGTCATCAAATTTTGAAAA
AAGAATTATCTATGTCATCCGTTAAAGAATTGATTTATTTATGTAATTATGTCATTTCCT
TT
>StFH4
GATCAGAAAATGGTCCAACCAAGAATTCATTCCAACAGTTCTTTTCTACTTCTTTCCTCT
GTCAACAGCAGCTTGATTGATCTTATGTATACCAGTTCTTTCACTGATTAGTTTTATCTA
CTCACTTTTTGGCTGTAATGAATACACCAGGGCCACCTCCAACAAATTCTTCTCAGAATC
AGGTAGTTCTGAAGGCTGTTATAGCTGCAGTTGTATCTACTTTGGTAGTTGCTGGCATAC
TATTTTATTTCTTCTATAGATATTATGTAATTCGTCGATGGAAGAAAAACAAGTTGAGTT
CAAGTTTTCGTAGAGAAATGCCTCATCAAGAATTCCAGCAAACTGGGGCTTTAAAAGGGT
TGATAGTTGATGAAAACGGGCTTGATGTTATATATTTGAGAAGATTCGAAGGTAGCCAAC
TAGGAAGTTGTTTTTCTAAGATTTGGGTGAATCATATGGATGAGGATGAGGATGAGGATG
AGGAGGAAGAGAAGAGGATTGATAGCGGACAAGAGCAACCAGTTTCAAGTGATCACATTC
AAGAAATGCCTTTACTGCAAAATTGTAGCAATGTAGGTAGCTATGAGAATAAAGAGGCAG
TTACTGCATCACAACAAACAACTAACTCACTCTTTGCAGCAAGCAGATCTTCAAAACAGC
CATCAACCTCATTACAGTTTCAACAAAAGGAAATCATTCCGCCTCAGCCAGAAACACCGT
CTCAACTAGCACTTGTCTCGAGTCAAAATCCGCCTCAGCCACCTATACCTCCACCAGCTC
CACCACCTCCTCCGCCTCAGCTACCAATACCTCCACCAGCACCACCACCTCCTCCGCCTC
CCCTTCCAATGAAGAGGATTGCCAAAGCACCAACACCACCTAATGCAGGAAAGATAAAAT
CGTCTCCACCACCCCCACCAAAGGGTGGTGGTTTAAGTTCATTGATAAAACCACCTATTG
CACCAAGAGGGAAAGGGAGCAGGAAAGATAAAGCAGAAGCTCAAAACGAAGAGAAGTCAA
ACGAAAACGGTGAAACTCAAGTCAAATTGAGGCCACTGCACTGGGATAAAGTCGTTGCTA
ATGCTGATCATTCTATGGTCTGGGATGAAATCAACAATGGATCTTTCCGGTAAGTGCACC
TTGGCATGTAAAATTGTGTCCCTGTAGTGCAGTTAGCGCCTATTTTGAGTCCAACTAATA
AACTGCATTTGTATGCACATTTCAGATTTGAAGATGACCTGATGGAAGTTCTTTTTGGAT
ACAATGTCACTTCCAATAGAACCCCTGAAGGAAATAGGGCGACAACAAGCTCAGGCACTT
CTAAGTTGGCTCGACCAACTCAAATGTTTATCCTCGATCCTAGGAAGTCACAGAACACAG
CAATTGTGCTAAAGTCTCTTTCAGTCTCTCGCAAAGAAATTCTTGATGCCCTGACGGAGG
GCCAAGGACTCAGTGTTGACACTCTAGAAAAACTAACCAAGATTCGCCCAACTGAAGAAG
AAACGTCAAAAATCCTTCAATTTGATGGTAACACAAGAAAACTTGCTGACGCGGAGTCTT
TCCTCTACCAAATGCTGAAAGCTGTTCCTTCTGCATTTAAACGTTTCAACGCGATGCTTT
TCAGATCAAACTATGATCCAGAAATTCTTAACCTCAAGGAGAATCTGCAAACAATTGAGC
TGGGTTGTAAGGAATTGAGAACAAGTAGAATTTTCATAAGACTTCTGGAAGCGATTCTTA
AGGCTGGCAATCGGATGAATGCAGGAACGGCTAGAGGAAATGCTCAGGGATTCAACCTTA
GTGCTTTACAAAAACTATCATATGTGAAAAGCAATGATGGAAAGACTACTCTGCTTCATT
TTGTAGTCGAACAAGTCATCTGTTCTGAAGGTAAACGTTGCCTTATCAATAAAGGTCACA
AGGATGATTCCGATAGAAAAACGGAAAAAGTAGAGAAAGATACTGAGCACCTAACACTAG
GTTTACCAGTATTGCAAGGATTAAGTTCCGAATTCTCTAATGTAAAGAAAGCAGCTACCA
TAGACTACGATAGTTTCATCAATACATGTTCCACTCTTACAACACGGGTAAATGACGTTC
AGCAGCTCATAACGTGTTGTGGAATTGCTGAAAAGGATCAATTTGTAAAAGAGACTAAAG
GTTTTCTAGAGGAATGTGAAGAGGAACTCAAGGTGATCAGAGAAGAACAAACAAGAGTCA
TGGAACTTGTCAAGAGAACGACAGAGTATTACCAAGCAGGAACTTCGAAGGAAAAAGGCA
CACAGTCACTTCAGTTGTTTGCATTTGTGAAAGACTTTCTCGACATGGTTGACAAGGTGT
GTGTTGATATCACAAAGAAAGTACAGAAGAAGAGTGCAGCAACTGTAGAGTCATCACCAC
CACCCCGATCACCAAGACCAATAACTCCTGTGAGGTTCCATAACTTGAGAACATACTTTA
CACCAGAAATAGTAAGTAGTGAATCTGAGAATGATTTCTGATGGAACTTCATTACTCATA
TTACTTCACTTTTAGAAGAGTAGATTGTCAAAAACTATTACTACTAAACTTGCCATTTAT
TCATATTTGGAATATCACATTAATATACCGGTCTACCTGCTCCTTCCCAGAAAGAGAATA
AACAATCTTACTTCAGGCA
>StFH1
GCATTACATTTTTAATAACAGAGAAGAAAAATAAAAAGATTGTTGGGTTGAATTTATATT
TACATAAAGGTTGATGATTTCTTTCATGATTTTTGTTTCAAGAAAATGGGTCATCATGGT
TTTAGGATTCTTTTACATTTTCTCTTTATCATCACCTTCATTCTTGTATCTTTCTGTTGT
ACACATATTTTGGTTAGGGATGTCTCATTGAATGCTGCAAAGTACTTGAATAGTATTCAT
GGCTTTAAAGAGCTAAATTATATGGTTAGAAATGGGGATGGAAACGAAAGTCCAATTGGA
AAGATCTATGGAGGGAAGCAAATCTTGATTGTGGAAAAGTTCAGAACTTTACTTGGACTG
AGTAGGTTTAGTCCAAGAAATGGTGATTTTGCATATTTTGCAGTATCACCTTCACCTTCT
CCATCACCATCAATTTCCCCTGAAGCACCAGCTCCTTCACCGGTGCCACGAGTTCATCGG
CATCCTCATCCACATTCTCATCACCATCCCTTTATCCCAGCTGCACACAGGGTAAGGGTG
AAAAGAAGAGGGAGGAGTACTAGAGTTTTAACAGCTGTTCTTGTTTCTGCTGGGATTTCA
ACTGTATTGTGTGCAATTGCCCTTTTTTGGGGCTGCAAAAAGTTCAAGAAACAAAGAAAG
AAATCAACTAGATCAGTGTCACTGTTCAGCAGTGAAGCAGGAAGTGTATGTAGATCAAGG
TATGGTAGCTCTCAGAATTCAGTGAAAAAGGTAACTTCTGATCCAGGCCCTGACCTTTTT
TACCTTGATTCACTAGAAGTTGCTCTCGAATCATCGGAATCGATTTGTCTAAATAAAAGT
TCTGTAATTGAAAAAATTGACTCAAATGAAAACATAGCAAACAATACATTGAGTGAGAAA
GATGAACAAGAAGAGGAAATCAGTGTGTCAATGCCTGATGATGATAATTGTTCAGGTGTT
GGAGAAATTGTCTGTGTTTATGAAAGTGCAGATTCAATGAAGTGTGATATCAATGATTGT
AACTCTTCCAGTGGTGACAAAATAGTTCCTGAGGAAGTTCATTCATCAGATGATGAAGAA
ATATTCCATTCTTTATGTAATTCGCGTTCGTCTAGTAATAGATTATCCAATGTTTCAGCT
GGTAGTCTTATAGATACCTCAGAAATTATGCCTCAAGAAGAATTAAAAACCTTAACTTGT
TCTGTATCCTCCTCAACACACTTGTCTACTCCACCCCCACCGCCTCCACCTCCACCGCCT
CCTTCGCCTACATTTCCAACTCAATCTCCTTGTAGGCCTACAGTTTCTTCAGTGAAAATG
AAGTCGAAAGTTTTGAGTCATGCTTCATTGCAAATTGAATCATCCACTAGAAATTCAGAT
AGTTCTTTGGAAAATGATTTGTTACAATCACCTCCAAATCAGGCTAAGCCTGCTGGAGGA
ATTCCACCCCCACCTTGTCCTCCACCATTTGCAAGTGGAAGTACTAGTCTTTCAAAAGGC
CCGCCCCCTCCACTGTCTTTGCCTTTCCAACAATTGGCATTAGGCAAAGATGGAAGTCCA
CTCCCAAAATTGAAACCACTTCACTGGGACAAAGTAAGAGCTGCACCAGACCGATCAACT
GTTTGGGACAAGCTCAGACCAAGCTCGTTCGAGTAAGAGTGTTTCATTTTTCTCCTTTAA
GGTTAGATATTATTATTCCTTATTTTCGTTATCAGTTCAGTCCATTTACAAATTTATGTT
CGTGGAGCAGATTTGATGAGGAAATGATTGAGTCACTTTTCGGCTACAATCTACACAATT
CTATGAAGATTGATGAAGGGAAAAGCAAAACTCCATCTCCAAGCAAGCATGTTCTTGAGC
CTAAAAGACTACAAAACATAAGCATACTGTCCAAAGCTTTGGGTGTGACTGTAGAACAAG
TTTCTGAAGCACTAATAAAAGGTAAGCAATTCTAACTTTCATCTCCCTTTGCAGAATTGT
GTCAACTTATCTGCACATTATTCTATTTCCTCATGGAATTAATAAGATTAAGTGTCATCG
TCTCTTACAACGTCTTCCTAATAGGAAACGGATTGTTTTTGCCACAACTGGAGGCTCTGG
CTAAGATGGTACCTACTAAAGAAGAAGAGGACAAACTGTCAAGTTATAAAGGAGACATCA
ATGAACTAGGGTCAGCAGAGAAGTTTGTAATGGCAATGCTTAAGGTGCCATTTGCATTCT
TGAGAATAGAAGCCATGCTTTATCGCGAGACATTTGATGATGAAGTTAATCTTCTCAAAA
AATCTTTCTCAATGCTAGAGGTAACTAACCAAAAAAAAAAAGTAGTTTTTCTCACTTTTC
ATCTGATAATAATGACTAAAGTTTACATTTTACTCTCTCAGGAGGCCTGCAAGGAACTCA
GATCAAGTCGACTGTTCTTAAAATTGCTAGAAGCAGTGTTGAAAACTGGAAACAGGATGA
ACATTGGGACAATAAGAGGAGGAGCCAGAGCATTCAAACTTGATGCCTTACTTAAGCTAT
CCGACGTAAAAGGCACTGATGGAAAAACCACACTGCTTCATTTCGTCGTTCAAGAAATCA
TTCGATCAGAAGGCTTGAAGGTCTCACAAAGCATCATGGGAAAAATAGACGGGAGACGCA
AGATTAAAACTATTGCAGACAGAGAGGAAGATTACAAAAGGATGGGTCTTGATCTTGTTT
CTGGTCTAGGCACTGAGCTATTCAATGTCAAGAAAACAGCCACAATGGACTTGGATGTCA
TCGCAACCTCAGTCTCAGATCTATCAGAAGAAATGAACAAGATAAAAGCATTAGTAACAA
ATGACTTGTCTCCATTTGAAAATAATGGTAACTTTGTGCACTCAATGACAACATTCTTGA
ATTATGCAGAAAGGAACCTAAAGGAATTACAGGAAGACGAGAATCGAGTTCTTTTACGTG
TTAAAGAAGTCACAGAATACTTCCACGGAAATGTAAGCAAAGATGAATCCAACCCTCTCA
GGATTTTTGTCATTGTGAGAGATTTCTTGAACATGTTAGATCATGTATGCAAAGAGCTTA
GAAGCTCAAAAACACCTAATAGTCTTAACCCTCTAGCCCCATTCAGATAGGATTGTGTGT
TAATAGTTTTTGTATGTTTCTTCTTTTAACAATTTTCAACTATTGTGTAAGATTTTGTAT
CAAGAATTCAAAAGTTATTTGCCTCAATAACTTGTAGTCATAATGAATAACAGTGTACAA
TAAGGTCATCAAAT
>StFH25
AATTGCTACTCTCCAAGAACAGGGCTTTTCAGTTTTGAACTACTCATACGAAAATGCTTT
CTTCCTTATATATCATTAATCTTGTTCTATTTACATTTTTCTCCTTCACAACTACCACCG
CCGGCGCCGGCGTCTACTACCGGCACCGGCGGATTCTCCATCAACCCTTTTTTCCAGTTG
TTGATTCTCTCCCACCATCTTCACTTCCTTCCATAACTCACCCACCACTTTCTTCTCCTC
AATCTCAACCTCAACCACAACCTCAGCCTAAATTTCCATTTTCTACTCTATCACCGCCGG
ATATGCCATTAACGCAAAACCCATTTTTTCCAGTCTTCTCTTCACCGCCACCACCTCCTC
CGCTACCTTCTGACAGTTATGCAACCTTTCCGGCGAATATCTCCTCACTTATTTTACCAC
AAACTTCCTCTCATTCTTCCACCAAACCCATTTCTGGTAAACTCATTGCTATCATTATCT
CAGTTTCTGTTCTCTCTGCAGCTTTTCTCACTTCTCTTGTCGCCTTTTTCCTTCATTACT
ATCGTCAAGGAAAAGTTGAAGAGAAAAGCTACTATCAACGAACAGATAGTCTCCGACTTG
TCCCTCCTAATGCCACTCCCTCGGACGGTGTTGTCATCAAGAAACACCTTCCATCTCCAC
CTCCACCTCCACCTCCACCTCCACCGCCTCCGGCGATGGAAGTGCCGCGTCACACTCCCA
CTTCCAATAGCTCGGAATTTCTTTACCTTGGAACACTCGTGAGCTCTAGAGAAGTTGAAT
CACCGGAGCTCCGACCAGCTGACGGCGTTGCAGTGAACTTCCAAAGACTTGGATCACCGG
AGCTCCTACCACTCCCGCCGTTGCCACGTCAGCATTACCGGCAGACCCGCAAGAATGGTG
CTACTGAAGTGGGGTACAGCGGGGAAGATGATGAGAATGATGAAGAGTTTTTCTCTCCTA
GAGGGTCTTCAGGTGATAAAGGTAGTCCGAGTCAAACAGTATCAAGCCCCCATGCAACAC
CATATGAAGTTCCATTACAAACCCAGAATAGATTTCTATACTCAAATTCGAATTCACCAT
CGGAATCTTCCTTGTTGAATAGTCCTTCACTAGAGTTCAACTTAAGCCCAAAAAGCTTAA
CGTCCAGATCACCTGATTCGTTGGTGAATTTTCTAGCTCCGCCACGGTTTATTCCTACAC
AGACATTTAGGGGATTTTCATCACCTCCGTTATCTTCGGGTGATACCCATAATTCCCCTT
CAATAGTTTCAGATTCATCAGCACGGATTTCTGAGTCTTCACTGAGGAATCTGGGTGGTT
TTGGGAGCTATGTGTCGATGAAAGTACCACCACCACCACCTCCGGCTCCACCACCGAGGT
TTTGGGAAGCTCCTCAAGTTCCAAAATCCGTGGAGGCGGAAAATGGAGGACCACCGGTGC
TGATGGCACCATCTATGCCTGTTTTAGGTCATCATGTTAGTGGCAATATTAAAAGCTCAG
AGGCTGTAGAGAGGAGGAATGATGAGATAACAAAGCCAAAGCTGAAACCTTTGCATTGGG
ATAAAGTTAGAGCTACCTCAGATAGAGCAATGGTTTGGGATCAATTAAAATTTAGCTCTT
TTCAGTAAGATTTGTATCGTTAAATTCTTTCCGGTCATTGTTGAAAATAGAGTACATTCT
TGTTTCCTAATTTTTGAAGGGTGTGATTTCCGTTGTAGGTTGAATGAGGAAATGATAGAG
ACTTTATTCACTGCGAATTGTTCGAATTCGAATCCAAAAGATGGGATAACACGGCTGGTA
CAGCCAGTGTTGAATCAAGAAAACCGGGTGCTTGATCCGAAGAAGTCTCAAAATATTGCA
ATTTTGCTGAGGGCACTTAATGTCACTAATGAAGAAGTTTGTGAAGCACTTTTAGAGGGT
AATATCATGCACTTTGTCTTTTGAGCTTTTCGTAAATTCTCTTGAATGTTCACAACTAGC
AATCGTTAATTAGGATTATGGTAAGGATAAACTTTTCAATGCACTGCATTAATTTTGATC
CACTTGCTCTGGTTTAGATATTTAGCTTAATCTGGTTAATTGCCTTGTTCGGATAAACTC
CTAAATACTTTGGTTTTTGAACTTTTATGTTTATTCTTTAAATGTGTCATTGCTTTTACT
AGATATGTTGAAGTTTGTTGAATCTGATTGCTTGCCATTTATATTTTACTCCTGCTATAG
AAATTTAGCCTCAGAAGTGTTTATTCGTTAGCTGAATGCCCGGTTCTTAAAATCTACTGT
ATATAATATTCAATCAATCAATGAACTGCTAATTTGGTACCACATTCTGGTGGCTTATAA
TTACAGTCTCATCCAGTTATATTGCCATCGCTCTCATCTTGAACAACAATTAGTGGTTAT
TCGATTTTTGCATGAGGGCACTGATTCAACTTCTTTTTGCTTAACCAAAATCAGGGAATG
CTGATACTCTGGGAAGTGAGTTACTTGAGAGTTTATTGAAGATGGCTCCCACTAAAGAAG
AAGAGCGGAAGCTGCAAGAGTTTAAAGATGAATCACCATTCAAGTTAGGCCCAGCCGAGA
AGTTTCTCAAGGCAGTGCTTTATATCCCTTTTGCATTTAATAGGGTGGAGGCTATGCTAT
ATATTGCAAACTTTGATTCAGAGATTGAATATCTTAAGAGGTCATTTGAAACACTAGAGG
TAAATTGTGCTTGTCTGTTCTTGAATGGTACACTTTATTTTGCTCGACAATATTACCTGT
CATGATGGCAAATTGGCAATACCCCTATACCACATTGCTTCTTGAAATTGATTTTAGCTT
CCTCCTATTGTGACCTTGTTATGCTATACTTTTTTTTTTCTTCTGGTTTCAATGTTCTCC
CCTACCAGCTCAATCCATTATGCTATGTCAACATATTGGATGTCATAACTTTGGTCTGAG
ATTGCCATTCTTTCTCTATGTACATGTACCATTGTCCAGATCTCGTTCATGCATGAGTTT
ATTTAACTTCATTACAATGCCATACTTCTTTTATGGACATTCGTTCTTAATAGGGTCATC
TGAAACACTGACGTTTCTATATGTTGACTGTTTAGACACAATCTCATTGGTTTAACGTTA
AGAACACTGATGAGATTTTGACCATGTAGAGTACTTGGGTCCGGCCCAATTTCCGTGGTT
GGGCAATGTTCATCAATATACTTTCACTGTAGATATGCTGTGTTTGAACTTTGATGACAT
CAATATGTCTTGTTCCTTTAGATTCAGTTAGTAGCTTCGATTTGATGAGCTGAATGTTGG
ATGTCCACCTCCTTGAAAACTAATATATTCATCCTTTCAGACTGCTTGTGAAGAGCTAAG
GAATAGTAGGATGTTTCTAAAGCTACTAGAGGCTGTACTCAAAACAGGGAACCGCATGAA
TGTTGGAACCAACAGAGGAGATGCCTGTGCATTCAAGCTCGACACACTTCTTAAGCTTGT
AGATATTAAAGGTGCTGATGGGAAGACCACACTACTGCATTTTGTTGTTCAGGAAATCAT
CAGAGCAGAAGGGTCTCGTCTTTCTGGTGCTGATGATCAGAATCCAATTGTAGAAAAGAC
ACTGCAGGATGAGGTTGAATTCAGAAAGATTGGCCTTCAAGTTGTTTCTCGCCTAAGTGG
TGAGCTTACAAATGTGAAGAAAGCTGCTGCTATGGACTCTGATATTATTAGCAATGAAGT
TGCAAAACTAGCTGCAGGAATTGCTAAGATCACTAATGTTCTTAAGCTGAACAAAGAGTT
GGTGCCGAGTGAGAATAGCAGAAAATTTTCTGAGTCAATGAATGGATTCTTGAAGACGGC
AGAGCAAGAAATTATCAACATCCAAGCTCAAGAGAGTGTTGCCCTCTCAATGGTGAAGGA
GGTGACAGTATATTTCCATGGTGACTCTGCCAAGGAAGAAGCTCGGCCACTTAGAATATT
CATGGTAGTAAGGGACTTCCTCTCTATCCTCGATCAGGTGTGCAAAGATGTCGGGAGAAT
GACTGACCGAACCACAATCAGCTCAGGTAGACAATTTCCCTTGACAGTCGATGCAGGGCT
TCCCCAAGTTTTTCCTGGATACAACGTAAGGCAACACGATAGCTCCTCTGAGGATGAAAC
AACCCCATCTGCGTCATGACATAGTGTTATCAGATGACTTCCTTCGCCCATAATAGGCTG
GTTTATTTCCACTGTATAGTTTGCTGGAGCCTATGGATTGGTCTTTTTGATGTCCCAAGT
GTAGTAGATATCAGTCTTGCATTTCTCATCTGTATTTATACCTTTTCTGTAGTTGCATTC
TAGAGCTATCTTATTATAATTTTATTGGTAACCGCTCTTTTTTTAATGATTGTAATATAA
GGAAGTACAAGTATATCAGGGATTATCATTCATGATATTTGATCACGAGACCATAAATAT
AAGGCGAAATGATTTGGTGGACCTTTGTACTTGTATCTGTTTGTATTGTGAACCCTTCTA
TTTACCCTTTTGTC
>StFH26
ATGGCGTTGTTTCGGAAATTGTTCTATCGGAAACCACCGGATGGACTGATTGAGATCGGC
GGCGACAGAGTTTACGGTTCGTTTTCCCCCTTCTTCTTTTTTTCTGTTTGGTTGTTGCGA
TCGAGCTAGATAATTACTACTAAATTTGAGTAATTTGGAGTTGTAGATTGTTAATTTTGC
TTTATTTGTTCGGATTTTAACTTGAATGTCTAATTTTACTGTGGAAAATGGGAACTGTAG
AAGTGATCATTAACTGTTTGCTTGTTGAGATCAAGCTGGATGAATACTTCTTCGATTGCT
GAATTTGATTTATTTGTTTGTATTTTGATTTGTTGTATGGCGATAAATAATTGCTAATTT
TTGCTTTATTTGTTCAGATTTTAACTTGAATGTCTAATTTTTACTGTGGAAAATGGGAAC
TGTAGATGTGATCATCTGTTAGGTCATTTTCTTTCTCTCTCAGTTGACTTATTGCTCAAT
TAACTCTTCTCTATGTTGAGATTGAGCTGGATGAGTACTTCTCCAATCACTAAATTTGAT
TTGTTTGATTGTATTTCGATTTGTTGTTTGAAGACAAACAAGTGCTAATTTTGCTTTATT
TGTTCGGATTTTAACTTTAATGTCTAACTCTACTGTGGAAACGGAATTTGATCATCTGTC
GGGTCCTTCTTTTGTGCGCTTTGTCACTTTGTTTGGATGATTGTTATGTACTGTTTCATA
ATGTATCGTGTTGAATTATATTGTGTTGTATTGTTATCGTGCTACATTGCTTTAATAAAT
ATAATGTTTGGATAGATTGTATCATTCTCCGTCGTTACATACAAGAAATTGTAGGGTATG
AGGTAGAGCTACTATGAAAAGATAGGGTAAATGATAAAATAGAATTATTAAATAAGTAAA
ACAAAATTGGTGAGTTGTCCAAAGCTCCCCATTTCAAAAAATTGACCTTTTACCTTGATT
ATAAGTATACTAGTTATTGGTTGCTACAGTTGCTATATTTGTTCATATTTTAACTTGAAT
GTCTAATTCACTGTGGAAACTCGGAACCTGTAAAAGTGATTATCTGTTAGGTCCTTTTTC
TGTGTGCTCAAACTTCAAATGGTAAGATATGAGGAAACTCATTCGGATATGAAATGAAGT
AGATGACTATAAAATATTTGCCTGCTGCATATAATAGTTTAGCTAATAGGTGCATCTGTT
GTTATTTGCAGTATTTGATAGGTGTTTCTCTACTGATGTTTGGGAAGAGAAAAATTACAA
AGGCTATGTAGCAAGCGTAATTAGCCAACTTCGGGATCATTACCCTGACGTGTCAATTTT
GGCTTTCAATTTTCGGGAGGGTGAGTCAGAAAGCCTGATTGCAAACGATCTTTCCGAGCA
TGATGTGACCATAATGGATTACCCTCGACACTATGAAGGATGCCCTTTGCTCTCTATGGA
GATGATAAACCATTTTCTTAGATCCAGTGAAAGTTGGCTCTCCCTCGGGCAGCAAAATGT
GCTCCTACTACACTGTGAATGGGGTGGTTGGCCAGTTTTGGCATTTATGTTGGCTGCATT
ATTGATATATAGACGACACTTCAACGGAGAACAGAAGACCTTAGACATGATTTATAAGCA
GGCTCCTCATGAGCTTTTGCACCTAATGCAACCTCTAAATCCAATTCCTTCTCAACTAAG
ATATTTACAGTATGTAGCAAGAAGGAACTTGAACACACAATGGCCTCCCTTGGATAGAGC
ACTCACTCTGGATTGCATTATTATAAGGATGATACCTAATTTTGATGGCAAGGGTGGATG
TCGGCCCATATTTCGTATTTATGGACAGGATCCATTAATAGTTTCTGATCGGTCTCCGAA
AAGTTTGTTCTCCACACAAAAGAAAAGTAATGTTGTCCGTTACTACAAGCAGGTTAGATA
TTTTTTCCCCTTCAGAAAACTCAATTATCCTTTGCAATTTCAGGAATGTTGCTATCCTTG
ATAAAAAAAGGGAATCTTTGTTAAGTTTTCTGGATAAGGACATGCTTTGTTCAGGATTGA
CACATAAACGAGGGTCAAATTGTCCATAAACTTCAGACTTACTAAAAAAAATAGTTGTTC
CCCCTAAACTCACGTTGAAAAATCATGATTGATCTGATGATGAACTTGTCAAACTCTTTA
GATAAAATGCATATAAAGTGAGGATGTGGAATGTGTTATCCTTGATAGGATGACGAGGGG
TGTTATATAAGATTTTAAGTGGATCGATGATCGACTATCTAATGATTTGATTTACTGAAG
TTTCTGACATCTTTCTTTGACTAGTAATTTATACATTCTTTGCCCTTGAGCAATGTGTGG
TTGTAGCTTACATGGTAATATGTCAAGATTGTTGATTTAATGGAACAAAGATACTTGATT
TAGAGTTAATTGGACCATTTGAGTATCTGATTTGCTGATCTGACACCTCAGTTTTACAAC
AATTCCTTCTATATTGGGGCTTCAAGTAAAAATTGGTTGTATTTGGTCCTGTTATATGCG
ACATTCTTGAGCAATCACAGAATCCATATGGACTTTCTATCCTACTCTTTCCATCTTTTA
TGGTGTATGACCTCTAATTTGGAGTCCCACTAACTATTGACAACGAATTCATCATGTTGT
TGCAGGAAGAATGTGAATTAGTCAAGATTGATATCAATTGCCATATACAAGGTGATGTTG
TCTTGGAATGTATTAGCTTGCACGATGACCGGGAAATAATGATGTTTCGAACCATGTTTA
ACACATCTTTTATTCAGTCAAACATTCTGATACTTAACAGTGATGAAGTTGATACATTGT
GGGATGCTAAGGATCAATTTCCAAAAGACTTCAGAATTGAGGTATCACTATTCTCCTTAC
ATTCACTTTTCTGTTATCTTTATGTTCGCTTTATCAAAAGCATAACAGTTTACTATTATG
CACGGGACGAAGGTTCTTTTTTCAGACATGGATGTTGCTGCTTCTGTAGTCCCTGTTGAT
TTGTCTTGTTTTGAGAAGAAGCATGGCCTTCCAGTGGAGGCATTAGCTAAAGTTCAGGAA
ATCATTAGCAGTGCCGATTGGCTAAATCAAAAGGGTGATGCTGCTGGAAATATGCTCCAA
CAAATAATTGAATCAAATTTGATCCCAGAAAAGTTGGGATCTCCACCTGAGACAATAGTC
ACTACCAAGCTCATTGATCAAGCTACTTTGGAGAACCCTCAAGAGAGGCAAAAACCTGCA
CCATTAGAGAATAATGCTAAGGGCTTGACACAGTCTACTTTGGAGCAGCAGGTTGGGTCA
TCCTCTGAAGCATACCGTAGCAACAAACAAGAAGCTGTGTTTCAGCATGTTGAAACCAAA
GGTAAGATGAAAATGTCATTCTTGCAACCGTTAATCTCTCTTTCATAACCTTCCCCTATT
GGCACTAGTGTAAAATCTAGTGCTCAATTTCAGATTGTTGGAAAAAAAGGCATAATACAT
AAAGAAACACTCAAACTTGACCTCATTGACAAGAAAGCATTGCATCTTTGAGAGTGTACA
TCTAGACACTTCAACTAACAACTAAACACTTCACAACTCGTCCTTATTGTGTCTCGTGGA
CACCCGATGCTGATGTGACACATAAATTTCGGAGGTATCTAGATGATCATTTTGTAAGTT
GGAGTGTTCAACTGACAAGGTGGAGACAAGTTAAGGTGTCTAGATGTGCATAGTCAAATT
TGGAGTGTGTAATTATATATTATGTCAAAAAAAAACTGAGATGAAAATATTAAAGTTGCA
GCCATCAATCTCTTTTCCAATGCTTACTTCTACTGGTTTTAGTGTAGAATCTAGTGCTTT
TGTTACATCACCACCAGTGTCACCTCATGAAAGCAAAACAGTGGAACATCCTTCACTTCA
TGGACAAGAATGTGGTAAGCTGAAAGAAGTTTATTCTCTATCTGAAATCAAAGACCGACC
ACTCATGACAAATGTTCTCATGTCGCCTACTCCTCCGCCTTTACTGACAAAGGATCAATG
CATTGTCACTGGAAAGCCTCTATCTCCTGCTCCAATGCCACCAGCACTACTCACACCACT
CAAGGATAAATTGGATGTACCTTCTCCATCGCAACCTACTCCGCCCAGAGACCAAAGTCC
TAATTCTGTATATTTGAAAGATGATGCAACTACAGTATCTCAACCTGACACATCATTGCT
TCCTCTTGGGATGCCTTTAAGTCCATGTGAGAATGACATACTTGCCAAAATGGAACCTTC
TCTGCCTACTTTCCCTTCTGGAATTCCTTCTCCATCAGGCCTCATACCCCCGAATATCAA
ACATTTAGAAGAAAAATTGGTTAGTAAGAATGGGATGTCGCCATCGCCACCACCTCTACC
ACATTTAGTCCCTGTGTTGGAGGAGAATTCTGCTTATGTGTGTGGAACTCCTCAAACTTC
AGCTCCTCCTACACCACCTTTGAAGCAAAATTTAACTTTCAGTGGTGGGTCATCACCACC
ACCACCACCGCCATGGCTGCCTCCACCAACACCTAGTTCTTCCCCATGCCTGTTACTTAC
AACCCCTGGGTTGAACAAGAATTGTTCCTCAATAAGTGGACCACCTCAACCTCCATCTCC
ACCTACCCCGCCTTTGAAGGAAAGACTAGTTTCCAAAGGTGGAATGCTACGGCCTCCGCC
TCCACCTCCACCTCCACCTCCACCGCTTCCTGAGCAGCCTGTGAAGGAGGATTTTTCTCT
AATCGAAAAACCCTGTCCACCTCCACCTCCACCTCCACCTCCACCTCCACCACTTCCTGA
GCAGCCTGTGAAGGAGGATTTTTCTCTAACCGAAAAACCCTGTCCACCTCCACCACCTCC
TTTGCCTTCATCACAGGCTTCTAAGCCTACAGAGTTATATGCAGTACCACCATCACCACC
TCCTCCTTCCTTGGTTTCATCTCTCAAGGATAATAATAATCTCCCAAAGAGTGTTCCTTC
TGTTCCTCCTCCTCCGGTTCCTTTCCCTAAGGTGAATAATAAGCCTGCTTCTCCATCTCC
AACCCCTCCTATTGCTCCTCCACCTAGCAAAAATTACCGACGGATGTTGTCTAGCACTAT
GACTTCAAGAAGCAATTCAACAAAGAAGCTGAAGCCATTGCATTGGTTAAAGATAAGTAG
AGCAGTCCAAGGAAGTTTTTGGGCTGAAATTGAAAAATGTAGCTATGCCTCCAAGTACGT
TTTGGACATATTGTTAATGCACCCATGTGGTCAACTCCTTTTTCCAGAGTACAATGTCTC
ATTTACTTCTCTGCATTTCTGTTTTATAGGTCATCCGTGATTGATATGCCAGAACTTGTA
TATTTCTTCTCTGTTCAAAATTTAGACCAAGTCGGTTCAGAAAGGAATGGGAATTCAAAG
ATCAAATTTGGACAGAAAGTTCAGAAAGTGCAGCTGGTGACTCTTCTATCTAATTTTTTT
TTATTTATATGCACAAAATGTTTTCCTGAAATTTATTAAAATCCCTTTGCACCATTCCAT
TGTTTGACATAAACATTAATAGCTTAATTTTTTTAAAAAAAAATTGATAAGCTACTTGAA
GTTCTTAACTAATATAATTATGCACTTTCTGAAAAAAAATTCTTAAGCTCTTATACTTGA
TTATCTTCCTAATGCATCTTGCTCGTTCATCCCCCTCTGTTACACCATTTCATGTTTTAC
ATGAGGTCATTTCCAGTTTGGAGAGCTTTTAGCTTAACAAATTGTGATTATATATATAAA
GGGATTGGAAGTATTATCTATAGATGAGGTTTCATCAAGTATAACCGCTGACCAAGCACA
TTTGTTATATCAAAACCTAAGCTTGTAACACCAAGCAATACTGTACAACGTCATGGTTGC
AGTATCATATCTTTCTATTGTGCCAGCATCTTGAAAGATTAAATGTTTACCAGTTACTGT
TGTTGCATTAACTTGAAACCTTTCCTATGCTTCCTGCCAAGCACAAGTATTAAAAGCCAC
AATAAATCCTAGCTGGATTTTCAAGGATGGCAAGTTCTTGCAATCATATGGTTTCTGTGA
TGATTGTGCTGTTGTTTACTTAAACCATTCTTAAATTTACTGAATATAACAAAATATTAA
GCGTATAAAGAACTGCAGTTCCATTTTATAGGACACCAAAATTTGAAGGCACTTAGACAG
TTAATGTGATCAGTTTCTTGAAAAAGGGAACAGACTGACCTATCATATTCGTATAGAGGT
ACCCTGATTATTAGTATATAGCAATGTTTTGTATGTCATATGCTAGTATCTAATCGCTGA
TTGTATCTCTAGTTGATATATATCCCTCTTATGTTAGTAGATAAGCACATTCTCATTCAC
AAAAGTTAATGCAGGATATCACTCATATTCTGACTAACAGTTTATTGATCCTCTAAATTA
CTAAGCTCTACAGATTAATTTAATTTCTTGGTTATTTGGATTAGATGTTTTCTTTTAATG
ACATGTCACTGGTTAGATAAATTATATTTCAGAATTTTGCTTCCTAATGTTTTGAAACAC
CTGATCTAAAGGCAATCTTGTTAAACAATTTGTAACATTGCATAAATCCCTCTTACCTGA
TACATGTATTATACTGTCGGACGCTACTGGAGTTCTTTCCTGATGAATAGCTGGAAAGAG
AAGACAAAACTGTGATACTAGCTCTAACACAATGTTGTAAGAAGATAATTTATCTTAATC
CTTTTTACTTTTCTGTAGGTTGATCATAGACGGGCTTATAATTGTGAAATTATGCTTTCT
AAGGTGAAGATACCACTGCACGACATGCTGGTAAGCAAAATTCATCTGCATATATTGGAT
TTTTTTTTTTGGCACAGCTTGATTGGTGTAGAAAAATTTCCCCGAGTAAAGCTTCATGAA
CCATATGTTTGTATTTATCTGTGCATATTTGAATGATTAACATTTCCTTCTCCATGGCTT
CAATAGGATTGGTGATGTTTGCCCAATAATTCTTTTACCATTTTAAGGTCTCAATCAACT
TGGAATCACTTATGTATTGTTTTATAGTTAAATACATTTAATTTAGAGAAAATGGTCGAA
AATACACCTGAGGTGCCACATTTTTGTGAGTTTCCTACCTGAACTATCAGGTGTTCATTT
TTCCTACATGTAGTCTTGAAATGTCACCAACTACTTATCACAGCACACCTAAACTATCAA
TTGTTCCCTTTTCCTACCTTAACGATGGTGATAGTACAGGTAAGAAAAGGGAACAGCTGA
TAGTACATGTGTGTTTTGATATATAGTTGGTGATAGTTTATGTAGAAAAAGTAAACACTT
AATAGTTCAAGTAGGAAACTTGCAAAAACGTGATACTTTAGGTGTGTGTTTGACCTTTAA
CTCTTCAATTTATTTTCACTTTTGATGCTCCTTCTTAGTGATGATACTCTTCTTTTCATC
ATTGTTCCTAGTCTATTAATCTATGTAGCTTCTCATTGATTTCTGTTAATCCTTCTATAT
GTTGAACTAACCTTTACTATGTAACCTGTTGAAAATTGAATGCTGGGTCTGTTGTTGTCT
TATTCGACTTTGATATTTGTGATAGACTTCAGTGCTTGCTTTGGAAGATTCAGCATTAGA
TATTGATCAGGTGGAGAACCTGATTAAGTTTTGCCCAACAAAAGAGGAAATCGAAGTGCT
CAAGGTAAGAAATGATTCCACAAGAGAAATGTAATAAGATATATTACTCAATACATATCG
GAATTGTGAGAAATATTGGAGAAGAATATTATTGAATTATTGTCGTGTCTACATTATTAC
ATTGAGACCCTATTTATAGACACTACAATACAATCCTTTACAAAGTAGGATACTATTTAC
TATTCCTATTTCTATTCCTATTCTATTCTAAATAGGATTGTATAAACTTATTCCTATTCT
ACTAGGATTGTATAAACTTATTCCTATTCTAGTAGGATTGTATAAACCTATTCATATTCT
AACACTCCCCCTCAAGCTAGTGCATACAATTCATGTACCTAGCTTGTTACAAATGTAATT
AACACGAGGACCGATGAGGAGCTTGGTGAGATATCTGCAAGTTGATCAGTCAACTTCACA
AAATTGACAGTCAATCTCAACGTGCTTGTCTTCTCATTAAATACGGGATTTGATGTATAA
TGTCAGTCAATATCAATGTGCTTGTCTTCTCATTAAATACTGGATTTGATGCATAATGTT
AGTCAATCTCAATGTGCTTAATCTTCTCATGAAATACTGAATTTGATACATAATGCCGAT
AAAACACAGAGTGATAAAATTCCAGTGGTGAACTTCCAAACCAAACTTGCAAAGACTGAC
TCACATAATCGACATACAAGGCTACTAAACTCCCCCTGAGCAACAAAGTGCTCAAAATCT
AGTATAAAGTATGGATCATGTTGGAATCAATAAATTAGTCGATATTAAACAAGTCACCCA
AAAACTGGCCGGAACATGCTCATATGTCGGAGTATTAGACTTGATGGCTAAAAGTGGTCA
CAATCCAAGAAATAAAATTATATGGGTAGGGTCAGAATGATGTCACGACCCAACTAGAAA
ATAGAAATTATATAGGATAGTTCGAATTGATGGAACGACCCCATTGAAAAAGAGAAATAA
TATGGGTAGGGTCGGAATGATGGCACGACCCTACTGAAAAAAGAAATATTGTACGGATAG
GGTTGGAATGATAGCACAACCCTATGCAAATCAGATTTGAGGAGTCACCGGAAAGACGAA
TGGAACTATGCATATCAAATCTGAGAAGTCACTGAAAAGACACATGATGCTATGCTACTC
AGATATGAGAAAATAGTTCAAAAAAATTCACGGTACTACACAAATTAAATATGAAAAGTA
GTCCGGAGAGATGCACGGTGCTACGCAAATCAGATATGCAAAAAAAAGGTAGTCACCGGA
AGGATGGCACGGTGCTACACAAATTATATATAAAAAAGTAGTCACCGGAATGATGGCACG
GTGCTACAAAAATTAAATATGAAAAAGTAGTCACCGGAATGATGGCACGGTGCTACACAA
CTTAGATATAAGAAAGTAGTCACCGGAATGATGGCACGGTGCTACATAAATTATATATGA
AAAAATAGTCACCAGAAAAATACATGGTGACCCAACTTTTGCTAACATAATCGTTGGCCG
GACGGGCTAATAGCCGCCCGCCGGCAACGGAAGCTCTTTGATTGTTTACCAAGATCGTAG
AGGCTCTGATACCATGTGAGAAATATTGGAGAAGAATATTATTGAATTATTGTCGTGTCT
ACATTATTACATTGAGACCCTATTTATAGACACTACAATACAATCCTTTACCAAGTAGGA
TACTATTTACTATTCCTATTTCTATTCCTATTCTATTCTAAATAGGATTGTATAAACTTA
TTCCTATTCTACTAGGATTGTATAAACTTATTCCTATTCTAGTAGGATTGTATAAACCTA
TTCATATTCTAACAGGAATGTTGTTGACGAACTCATTTATCCAACGTTTCTGTTGCAGGG
TTATAAAGGAGAAAAAGAGAAGTTGGGTAGATGTGAACTGGTCTGCCAATGCCATTCTGA
ATAACCTTATCTTGATTCTTGATATCAGTTTCTCTTTCAGGGACTTTTTCATGTAGTTTA
CATAATATTTCTATGGCTCTGTAACAGTTTATGTTAGAACTGATGCAAGTCCCACGAATA
GAGTCCAAGCTACGGGTTTTCTCATTTACGATTCAGTTTCAATCCCAGGTGAGAGTACAG
TGCATCGGCTGCCTGCATTTATAAGTGTGGGGTTTCATCTTGCTGAAGGTGTTTTTTTCT
TTACAATGTTTTCAGATTTCTGAGCTAAGGAACAATCTGAATATTGTGAATTCAGCAACT
GATCAGGCAAATATTTTACTTCTGTTTCTTTGTCTCCCTTATTGATCAATCTTTTATTAC
ACTCAAATGTTTTCTAACATCCTTGTCTATCCCGTGTCATTTCAATGTCCTAAGCAGATC
AGAGGTTCATCGAAATTGAAAGGGGTTCTACAGACAATTTTGTATTTGGGAAATGCTCTC
AACCAGGGAACTGCAAGAGGTTGGTTATTATTTGTTTCTTAGTAGAAGCATATTTTGCTC
ACCATATTTTCCTTATGTCTTATTGCCTTCTTCTTTTGTTTGATTTATAAGAGACAAAGG
ATGGGAAACCGGGCAGTAGAATTGCAGAATTATACTCCTTCTGTTCACTTTTACTTGTCA
ACTACAGTAAAAATAAATTCATTGATTTTTACTTGTCAACTTTAGCATATCAATAGAAAG
ATTAAAAAAATCATTGATTTCTCAACGCTTAATGCATTTCTAGTCTTAGAAATATTTGTT
GTGTGTTTGATTCATGGAATGCTATTCTTATCCATTTGGTGTTTCTTTGAGCAATTATTG
TTGTCTTGATGCTACCGGTATAGGGTCTGCTGCTGGGTTCAAGTTAGACAGCCTCCTTAA
ACTAACGGACACACGTTCATGGAGCAATAAGATGACTCTCATGCATTATCTTTGCAAGGT
AAGGATCTTCACTCGGAAAATAGCTTGACGAGATCAGAAAAACGGGGTTATATGCTTGAC
GAGATCAGAATAACGGGGTTATATGCTTGACGAGATCATAATAAGATCACTCTCATGCAT
TTGGTGTGTAGATGTGATGTTTAATGCCAGATTTTTCATCTTGTTGATATCGCTTTACCT
CTAACACTTGATCTTAGCAAGCACAATCCTTCTTGACAATCAAGGTTTCTTTAAGGTGGC
TATGCAGCATGAAAATTTAAGGTTTTATCTACCTATCAGAGGGAAAAATAAAAAGATGAA
AAAACTAAAGGTTTTATCTTGACAAAATGCATGTGAAGTAACTTTTACTTGTGCTAGTGA
CAATCATATTTTGCAGAATAGTTCATGATTTTTTTTCCGCCAGATCCTTACGGACAAATT
GCCTGAACTACTTGATTTTTCTAAAGATCTTTCCAGCTTGGAACCCGCATTGAAGGTATC
TTTACTTGAACCGGCTAATGACATAGTTAATCATTAGAGACATGGATGGAAATACTGAGT
CAATACCATTTTTGTTCAGATACAACTGAAATATTTGGCAGAGGAAATGAAAGCTATTAG
CAAAGGAATGGAGAAAGTTGTAGACGAGCTGTCCATGTCAGAAAATGATGGACTAATGTC
TGAGAATTTCTGTAAGGTAATCTATCTGCTTAACTAATCCAAAAATATACTGATTCTGTT
ACATTTCAGACCATTTATGATCGTCTTTGTTATGTAATCACTTTCTTGTTCCAACACGCT
GACAAACTCTAATATTTTCTTCTTGGAACCCCTACTACTTAGAGGAGACCAGTATTTGAG
ATTGTACAATAACATTATTTTTATAACTGTGGTGTCCGGTTCAGCACTGTACAATAGCAA
TCAAAAAGTTTTCCTAATTAGCTACAGACATTTTGTCAGGATAACAAACAAAAAAATATT
GTAGAACACCGGTGTTCTCATTAGTGTGTGTATCTTCTACTTGCCAGGCTCTGACGGAGT
TTCTTAGCTGTGCTGAAGGTGAAGTCAGTTCCTTGGCTCAACTTTTTTCTGATGTGGTAT
GTCTGTCCTTTTGTGACACAGGTATTTTTGTCCTTATAGTACTTCGACGATATTGAAATA
TTCCTTGTCTGGTGCCTTTTCTGCCACATGTGACAGGGTAAAAATGTGGATTCGCTGATT
ATTTATTTTGGAGAAGACCCTGCTCGTTGTCCATTTGAACAAGGTAATATTTAATCAAGG
CAACCAAGAGTTTATTACTAAAATGGTCGCTGAACTACTAGAAATAGGTGATCAAAGTCA
CTTTTCTTTCTTTTGTATCGAAAATTCAATTATCTTTGCTATTTTACTCAAAAGTTCATT
TTCCTCTTCTTCCTTGCTATACTTTTTGTTCTGTGCACTCGCTTCAGATGTTCGACAACA
TTCATTCATCTATCTGATTCCTTTCTGGAGTTCTTTTTTTATTGTTGAAATCAATATTTA
CAATTATTACTATTTTCAGTCGTGTCAGTACAAAAGCTGTTAGAAATTTCATATGGATAT
ATCTAATATCTTTTTTCATACTAATATCCTCTAAGTTGTGGTTATTAAAACAATTCTTCT
TTAGAATGAGATGATCCCCAGCTTACCTCTATTGTACTTTTTCTCCTAGTTGTCTCGACA
TTAATGAGCTTCCAAAGAATGTTCAATCAAGCCTTAGAGGAAAATCGCAAGCAGCTGGAG
TTCGAGAGAAAGAAAGCAGAGAAAGAAGCTAAGGAGAAACAGAGGACAAGTGCTTCAGAT
CATAAGAAGACTTGAAACTTTGATCGTTCAGTATAGTGTGAAATAATGTAATCATATATA
TGCAGCCCGGGCTTTGGTTCAACGGTAAAGGTAGTACAATGTGAGATGTGTGGTAGGCAT
ACATCACGTGTTCGAGACATGCTGAGGACTGAGGATCCAAATCTAGTATTTAAGTTGAGA
AGGATGGAAGAACGGGCCAGTAATCCACCAAGTTTCGGAGCTGGAGACAGCGGATTTCTC
AGCTATCAGAAAGAAAAAATGTAGTCATTTATCAGCCTTGAGCTTTGGTTCAACGGTAAA
GGTAGTACAGCGTGAGATGTGTGGTAGGTGTATGTACATCACGAGTGCGAGTCTTGCTGG
GGAGCCAAAGCATAGTATTTAAGTTGAGAAGGATAGAGGGGTGGGATGGTAATCTACAAA
GTCTCCCCGAGCTGGACACAGCTGATTTTCTTTTTAAAAAGAACAAATGTGACTAGTCAT
AAATCAATATATCAATCAGCATGTTCTCCAGCAGAATGACATCACTGACTTGACTGCAGA
CATCACAAAGCTCTCAATGGACTGAAGCAAGCTGTCTGAGCTTTTTCACTCGTTCCAGAA
CTATATTGGAAGTTGTTGCATATCGTAGCAAAGCTTCCCAAGATTGAAGATTTGGGGAGT
AAGACATCAGTTCTTGATGGTGAGTGGTGAACTGGTAAATGATGTACATCTCTGTTTGAT
TTTCTCGTGTTGTTGATCAGTGAGTGAACGGTTATCTCCTTACATGGTCTTGGACAATGC
TCACTTCATCAGGTAATTTTTGA
>StFH24
ATGATGATGTTCTTCAGGTTGGAGATGCACCAGCTCCAGCTACTTCCAGTTCTGAAACTC
CCAATTCTCTGCCACCTGCCCGTCATCCCATCGCAGCCATTTTTTCCTCGAGACTACAAT
GATTCAAGCAAAACCTCTGCTCCTAGTGATCAGTCTTCTACTAGTCAAAACTCTACTTCA
GATGGTCAATCAAATAAGAAAAAAAGCAGCACTAAAACAGTTTTGGTTGCAGTTCTTGTG
ACTGCTGCAGTCACATTTATTGTTGTTGCACTCTTTTTTATATGCTATTGCAAGGTTTGT
GGGGTTGGATACAGAAAGGGGAAATGTTACGGGCATTGCTGTGGCTGCAGCAGGGGTTTC
TGAGCAGATACCGCCTGGAAGAATGGGGATGCAGGTACAGCTTCCGCTTAAGCCTCCACC
CGGTAGGGTAAATCCTTTTGAAGATCCTACTAGTCCAGCCCCTCCCCCACTACCTCCTGC
CAAGATAACCAATCTCGCAGTAGTGTTAGGTTTGTCTTTTCCCTGAAGCATTTAGATAAC
TGCCTTAAACGTGACAACTGAAGAAGTTTGTGATGCCCTTAAAGAAGGTGATCTCCTGTT
CCCTTCAATATATCAAGATAAAGAAACACTAAAATTGATCGTCTTTATAACCTTATTGTT
CCTCCCACCTCACCCCCACCCTAAAAAAAGGTCATCTTGCACATGTGGGTATTATTATTG
TGATTAACTAGGGTTGAAATCGACCTCAACAGTGATAATTTTTCCAAAAGTGAAATGATT
TCATGCAAAGTTTTCTTGTCATGGTAAAGACAATGTAGATAGTATGAGTTTATACGGTTC
TGAATTATTGGAAAAGGAAAAGTTTTTCATTTTACAGGCAGGGTTGACGTCAATTTAGGA
TAGGTAAATGTAGGTAATATGAGAATCGAGGAATATGTAGTATCAATTGATATTGGTCAC
TTCATTTTATATGTTTTCTTCTTTCCTTGTAACTTTGAGCAGTAGTGTTAGGTTTGCGAC
TGCTGTCCCCTTGAAGACCCAACCCATGTATTCTTTCAACTTTATATATGATAAATGTTC
ATTTATCATATGTTTGTTCCTTGTTTTCTGTTTCTTCCCCTTCATGTCTTTGTTCATCTT
ATCATTAAGAAGGCCATTGTCCCTTCGGTGTACTATTTGTGCCTTTCTACATCTGTGGTT
CTGCAACCACGTGTACTTTAAAGATAAGCTTTACTCCTGCTATGAACATTATCTATCTGC
AACATCATATTATCGTCGCGGCTTTGCTGAGCATCGTACTTTACATGGTCATTGACCAAT
CTGATTGATGGAATTTTATAAGCATTAAGTGTACATTATCTTAAAAATGTCCTTTCAAAA
ATAAAAAAAATTAGCACCGCCTCAGGACAGGTCACTGTTATCATGATCAGAATGATTATA
CTCTTGTAACAAGAATTTGTACTTCCCTCACAGTCAAGTGGCGAAACATTAGTATACTTG
TATATTGGTTGGGTCAATTTCTTGGAAATGGAAATATCAGGTTGTTGTATATTTGCATCT
ATGACAACAGTGACTAATATTTTATTCTGACTCAGGAAATGAGCTTCCTTCTGAACTCCT
TCAAACTTTGCTTAAGATGGCACCAACTGCTGACAAAGAATTGAAGCTGAGGCTCTACAA
TGGGGATCTCTCTCGGCTTGGACCTGCGGAACGATTCCTGAAAGTCTTGGTTGATATTCC
ATTTGCCTTCAAGAGACTAGAATCCTTGCTCTTTATGTGCAGTCTTGAGGAGGAGGCATC
AATGGCTAAAGAATCATTTGCTACTTTGGAGGTGAGATAAATGTTCCTGATTGTGATGAA
CTGTTGGATTATGAATAAATATTCCTAACTTATATTCCCTCTGTTTCATTTTTTTTTTTG
TTGGTAAACTGTGAAAGATTACCATAGACAACCTAAAAAGCACTCATAGGAATCATAACC
GAAGTGTTAGTCATCCCCAAGCCTCTAAAACAGTAAAACAATTAGTTACAAATTTTCTAG
ATTATACTACTGCACTTTAGTGTCTTCATGAAGGTTCTAAGGCATATTTTTCCTTTATCT
TAATCTTTTTTCAATTTCTTTGTTCATATATTTGTCATTCATGTTTATAATGATTAGTTT
TGGACTGAACATATATTTATGTATTTTTTTCTCCCTTTGCGCCTTTTTTTATTAAAGCCT
ACACTTTCTTTTTCTTGGTACAAAAAGCCTACACTTTATTTGCGCTTTAGGCTTAAAGCC
CCAACAAATAGAGCTTTTTTGCGCTTTTCGCCTTTGATAACACTGATATGTAGAATGTAC
TAAAACAACCTTTATGGAAAGTAATAATTGAACAATTGCCAAAAAAGGAAAGAGGCATTC
TTTTTTAAATAGACTAAAAAGGAAAGTAAGACAAACAAATTGAGACGGAGGGAGTATATC
ATTGCAGAATCTGTCTTGCACCTTACATTTGTAGCCTTAACATTCCTTTGTTTTCTACAA
ATATCCTGATATTGGTGTTTGGTGCATCTTATTTTATGCTTCAGGCTGCTTGCACGGAAC
TACGGAAAACTGGCAATCGTATGAATGATGGAACATTTCGTGGTGGTGCTCAAGCATTTA
AACTTGACACGCTTCTGAAACTATCAGATGTAAAAGGAATAGACGGCAAAACTACGTTGT
TGCATTTTGTTGTTCAAGAGATAATCCGTTCAGAAGGTATACGAGCTGCCCGTGCCAGAG
ACCGAGGGAGTGTGTCTAGCATCAAGTCTGATGATCTACCCGAGGATCAGCCTCAAGATG
CAGAGGAGTATTATCGAAGTACTGGTCTACAGGTTGTTTCAGGTTTGAGTAGTGAAATTG
AAAATGTGTAAAAAGCTGCAATTTTGGACGCCGGACAGCTTAACAGGCACAGTATCCAAG
CTTGGTCGTGCACTAAAAGAATCACGGGATTTCCTAAATTCAGAAATGAAGAACGTAGAT
GATGAAAATAGGTTTCACCAGACCCTGAAGAGTTTTGTGCAGAATGCTGAGCTTGACATC
ATGTGGTTATTCGAGGAAGAAAAAAGAATTATGGCCTTAGTTAAAAGCACAGGAGATTAT
TTCCACGGAAATGCAGGGAAAGATGAAGGTTTACGATTGTTTGTTATCGTTCATGATTTT
CTGATAATATTAGATAAGGTATGCATAGAGGTGAAAAATGCTCAGAGCGCTAAACGGCAC
GCCAAAGAAGGAGAATGTGGCAAGTAAAACTTCAGAGTCCACCAATCCACCTCCCCTCGA
TCTTCAACAAAAGCTTTTTCCAGCTATCACAGATAGGAGAATTGATGATTCTAGTTCGGA
TGATGATGCTTCTTAA
>StFH22
ATGTGCAGTCTTGAGGAGGAGGCATCAATGGCTAAAGAATCATTTGCTACTTTGGAGGTG
AGATAAATGTTCCTGATTGTGATGAACTGTTGGATTATGAATAAATATTCCTAACTTATA
TTCCCTCTGTTTCATTTTTTTTTTTTGTTGGTAAACTGTGAAAGATTACCATAGACAACC
TAAAAAGCACTCATAGGAATCATAACCGAAGTGTTAGTCATCCCCAAGCCTCTAAAACAG
TAAAACAATTAGTTACAAATTTTCTAGATTATACTACTGCACTTTAGTGTCTTCATGAAG
GTTCTAAGGCATATTTTTCCTTTATCTTAATCTTTTTTCAATTTCTTTGTTCATATATTT
GTCATTCATGTTTATAATGATTAGTTTTGGACTGAACATATATTTATGTATTTTTTCTCC
CTTTGCGCCTTTTTTTATTAAAGCCTACACTTTCTTTTTCTTGGTACAAAAAGCCTACAC
TTTATTTGCGCTTTAGGCTTAAAGCCCCAACAAATAGAGCTTTTTTGCGCTTTTCGCCTT
TGATAACACTGATATGTAGAATGTACTAAAACAACCTTTATGGAAAGTAATAATTGAACA
ATTGCCAAAAAAGGAAAGAGGCATTCTTTTTTAAATAGACTAAAAAGGAAAGTAAGACAA
ACAAATTGAGACGGAGGGAGTATATCATTGCAGAATCTGTCTTGCACCTTACATTTGTAG
CCTTGACATCCCTTTGTTTTCTACAAATATCCTGATATTGGTGTTTGGTGCATCTTATTT
TATGCTTCAGGCTGCTTGCACGGAACTACGGAAGAGCAGGTTGTTTCACAAGCTCCTTGA
GGCTGTTTTGAAAACTGGCAATCGTATGAATGATGGAACATTTCGTGGTGGTGCTCAAGC
ATTTAAACTTGACACGCTTCTGAAACTATCAGATGTAAAAGGAATAGACGGCAAAACTAC
GTTGTTGCATTTTGTTGTTCAAGAGATAATCCGTTCAGAAGGTATACGAGCTGCCCGTAC
CAGAGATCGAGGGAGTGTGTCTAGCCTCAAGTCTGATGATCAAGAAAAAAGCACAGGGGA
TTATTTCCATGGAAATGCAGGGAAAGATGTCTAGCATCAAGTCTGATAATATTAGATAAG
GTATGCATAGAGGTGAAAAATGCTCAGAGAAAGCTAAACGGCACGCCAAAGAAGGAGAAT
GTGGCAAGTAAAACTTCAGAGTCCACCAATCCACCTCCCCTCGATCTTCGACAAAAGCTT
TTTCCAGCTATCACAGATAGGAGAATTGATGATTCTAGTTCGGATGATGATGCTTCTTAA
>StFH23
ATGGAGCCGAACGCTCTTAATGGTTCTAAAAGTGAGATCCCTTTGGGAACTGTTACGGGC
ATTGCTGTGGCTGCAGCAGGGGTTTCTGAGCAGATACCGCCTGGAAGAATGGGGATGCAG
GGACAGCCTCCGCTTAAGCCTCCACCCGGTAGGGTAAATCCTTTTGAAGATCCTACTAGT
CTAGCAAACCCTGATCATTTCAGTAAGTGTATTTTTTCTTGCGTGATGTTGCTCTATGAT
TCTTTTGATTGAGTAAGGTGTTTAATGGTCAGTGAATTTTGTTTGACAGATTTGATGAAG
ATATGATAGAGAGTCTCTTTGGATATGCTCATGCCGATAAAGACAAGAATGGTCCAAAGA
AGGACTCTATGTTCCAAGATGCTTCTAAACAATATGTTCAAATTATTGATCAAAAGAAGG
CACAAAATTTAGCTATTCTTCTTAAAGCCTTAAACGTGACAACTGAAGAAGTTTGCGATG
CCCTTAAAGAAGGTGATTCCTGTTCCCTTCAATATATCAAGATAAAGAAACACTAAAATT
GATCGTCTTTATAACCTTATTGCTCCTCCCTCCTCACCCCACCCTAAAAAAGGGTTATCT
TGCACATGTGGATGTTATTATTGTGATTAACTAGGGTTGAGGTCGACCTCAACAGTGATA
ATTTTTCCAAAAGTGAAATGATTTCCTGCAAAGTTTTCTTGTCATGGTAAAGACAATGTA
GATAGTATGAGTTTATACGGTTCTGAATTATTGGAAAAGGAAAAGTTTTTCATTTTACAG
GCAGGGTTGACATCAATTTAGGATAGGTAAATGTAGGTAATATGAGAATCGAGGAATATG
TAGTATCTGTCAATTTTCAGCTGAATGTCTCTCAAAGTGAGAGAGTCTTTCCATTATATA
GAGAAAATAAAGATTACACATCCCTAAAGATCCGCCATTCCTATCCCTAAAGATCATCTA
TTCTATCTATACAAATCGCCATTGAATCCCTCTAAATCGCCTTGCTATCCCTCCAAATCG
GCCTATTCTATCACAATATTTATTCATATGATTCTACAACAAATGTATATGATCATGCTA
ATTTATATCACTATATAATTACATTAATATATACAATCATTTAGTTGTCTATCATGCTAA
CATCCCCCTCAAATTGATGCTTCGGTGGATCAAGAAGCATCAATTTGCCTACTAGAAACT
CGATGGCGTTGCCGTGCCATGGATTTTGTAAACGCATCGGCCTATTTGAAGATCACTGGA
CACATGTGGAAGAGTAATGACTCCTTTATCTACAAACTTCTCGTATATAATGACAATCCA
CTTCGATGTGTTTGGTCCTCTCATGAAAAACTCCGGATTAGTAGCAATCCGAATAGCACT
TGTATTGTCGGCCGTGGAGAGGGAGTAGGATGAGATTGGGAAATCCAATCTCAGCAAGTA
ATCCACGAAGCCATACAACCTCGGAGCAAAGCGGTAGACATGGATCGATATTCGCCTCTG
TTGAAGATTTTGACACACGATCTTGCTTTTTACTCTTCCAAGATATCAATGACTCTCCAA
GAAACATGCACCAACCGGTAGACCGAACGACGAGTATCGGGACATCCCGCCCAATCGGAA
TCACTAAAAGCATTAAGACGAATAGGAGAACCACTTGGAAAGAACAATCCACGAGTAGAT
GTTCCTAGAAGGTACCGAATGATGCGACGAACAGCCACCGGTGGAGATGACGGGGAGCTT
GCATAAATTGACTAACTTGTTGAACTCGCAAAAGAGATATCGTGCCGAGTAATAGTAAGG
TAATTTAAACTCCCAACTAATTGTCGAAATATAGTTGGATCGGGGAAGAAGATCGCCTTC
CTCACGACGATACTTGACATTTATTTCCGGTGGAGTATCTACGAGAGGAGGAAACTTGAA
GACCAAACCAAAGAAATCGGATCCCGAGTATATTTGTGTTGGTTTAGAAATACACCGAAG
CAACATTATGAACTTCCAAACCCAAAAATAAGTAAGAGTACCAAGATCTTTCATATGAAA
AGAATCTTTAAGCCGCCGTCGGAGGCAAGTGATTAGTGAAGAATCGGGCCTCGTGATAAT
AATGTCATCTACATACACCAAAAGAAGAACACAACCTGTAGATGTTTTCCGAAGAAACAA
AGATGAGTCATATTTGCTCTGCTCAAAAGAAAATTGTAGCAAAGTAGACCGGAACTTATC
AAACCAAGCTCTTGGAGCTTGTTTTAATCCATACAAAGACCGCTTCAACTTGCATACATC
TGATGTAGGCAATGAGAATAAACCAGGTGGAGGTTTCATATAAATATCTTCTTTAAGATC
ACCATGGAGAAAAGCATTTTTGACATCCATTTGATAAAGAGACCAGTTTTGTGAAGCAGC
AATGGCAATAATAGTTCGTACCGTAGTCATTTTGGCTACGGGTGCAAAAGTCTCCTCATA
GTCCACCCCATACTCCCTGTCACGTTACCAAGAACAACCAATCGAGCTTTGTACCGATCA
AGAGTTCCATCGAATGAAGTTTGATTGAATAAACCCACTTACATCCAATAGGGCGGACAT
TTGAAGGACATGAAACAATGTCCCATGTGTCATTTTCTTTAAGAGCCAAAAGTTCTTCCT
CCATTGCTTTCTCGCCAACATTCATGCTTGGAAGCTTGTGAGTAACAAGATGGAACATAT
ATGTTGGATAAAGTAGAGGAAAAGCCATACCAATTGGGAGTACGAGATACTCTTGTAGAT
CGCCGAGTAGGCTCAAGAGGACCGGATCTTGAAGAATTCTCGGATTCTAGTTGTGGTGCG
ATTTCGAGCGGCCGGATCGTTGTCGGGAGAGGGTAAAGTTGGCCGACGTCGTTCATACAC
AAATCCAGGTTTGAACCTCTTAAAAGAAGATGATAAATCCTCAAAAGTAGGAAGAAGAGG
AGAAACAGAAGATGAATCTACAATCGTAGGAAAGAAATACTGATTCTCAAAGAAAACAAC
ATTTCTAGAAATACGAAATTTGTGAGAACATGGATCATAACAAATAAAACCTTTTTGTGA
AGTACTATAACCCATAAAAGCACATTTAGTAGATTGTACAGAAAGTTTATTGCGTTGCGA
ATGAGGCAAATGCACAAAACAAACACAACCAAATGTATGAAAATCACTGTAGTTAGGATT
TTGATGATAAAGACGAAAATATGGAGACTCAAGATTTAGCACTTTAGATGGCAATCTATT
AATTAAATAGACAGCAGTAGACAAAGCTTCCACCCAATATTTAGATGGTACAGATGACTC
AATCAATAAAGTACGAGTGACATCTAAAAGATGCCGATTTTTTCGCTCAAAGAACTCCAT
TTTGTTGTGGTGTATATGGGCAAGAGTGTTGTGAGACAATCCCTTTGTCAAGCAAGAATT
TTTGAATTCATAAGACATATATTCTCCACCAGAATCAGATCTTAATAATTTGATGCATGT
AGAAAATTGAGTCTCAATGTAAGCCAAAAATGTCTTGAACATGGAAAATACCTCAGATTT
GGATCGAAGAAAATACACCCATGTAAACCGACTATAATCATCTATGAATGTCACAAAGTA
CTTGAAATGAGCATGAGAAATAATTGGTGAAATGCCCCAAACATCACTATGAATGACATC
AAAACACTTTGTAGCACGACTACCAAAATTAGGAAAAGGAAGAGTTTTACTTTTGCCTAA
TTTACAAGTAGAACAATCAATGGAAGCAACTGAAAATTTATTTTTATTTCCCAATAAACC
GAATTTGATAAGTGAGACAACACAACAGAATTTGGATGTCCTAGACGCTATGCCAAACCC
TCAGTTTTACTAGCGGTGAGAAGTACAAGCAAAAGATAGAACAGGGAGGAATGGAAAAGT
GTATAGGAAACAATCGTCCAACTTTAGGCCCCTTCAGCGATTATCGTCCCCGACACCCCG
ATCCTCGCACAAGACAACCATTACGAGAAAAATTCACATCACAATTGTTATCTACCAATT
GTCCAACTGAAATAAGACTAGTTGAGAGCTTTGGTGAAACAAAAACATTCTTGAAAGTTG
GAGTAATGTCCCCAACCTTGGTAATGGGTAAATTACTACCATTGGCAATCTGTATTTGTG
ATGGACCTTGATACTTACGAACATTTTTTAGGATGCTCGTTGAGTTGGTCATATGATTGG
AAGCGCTCGAATCAACAATCCAAAAATTAGATGTAACATCATTACCTTGTAATCCCAATC
GCCGAAAAGGCCGACACGATCATTTGTTGTACCATTTCGAGGAGTAAGAACTTGTCCCGA
AGATGAGTTATCATCGGGGTGGAACCATTTATCCTAGCTTGAAAAGCATTGATCCTACGA
TTTTGAGGGCGCGTGGGACACTTCTTTGATAATGTGTCCTTGTTGTTTACAATAATTACA
GAACTTCTTGCTACAATTGCTAGCAATATGACCATATTCCTTGCAACTGTAGCATTGAGT
TCTACTCATATCCCCGCCCTTTCCTTTACCTTGAGCAAAGAAATGCAACAAATTGACATC
ATTTTCTTTCTTAAAAGCATTTTGTGTGACAAGACGTTGCTCTTCACGAAGTAATTCCCT
AAAGCAAACATCCAAAGAGGGAGACAGTCACGATTCATCAAGTTAGAGCGAACACTCTCA
AAGTCGAGCGTAATTTCATCAAAAATTGATCTCGCTTGCTTTGCTCATGAACCGCCCGAA
TCACCGATAGGGATTCGGTAGGTATTTTGGCATAGACAATATCTCGTAAATTCAGCCCAT
AAGTTTTGGAAATCCGGAAAAATAATCCTGAACAGAAAGACCTCCTTGAGAGTAATTAGC
AATTTCATACTCCAACTGAAAGCGTCTTGCGCTATTATCTTGGTTGTAAACCTTTTGTAA
GTAATCCCACATGGCCTTAGATGTCTTGTACGGCCTGAGATTAAGAACAATAAGAGGGTC
AATTGACCCTAGAATCCATGTCATCACCCGAGCATCTTTAATCTTCCATTCACCTAGCTT
TGTTGCATCGGGTAGGAGCAGGATCGCTTCCATCTATATGGCCCCATAGTTCTTTGCCTA
GGTGACAAACAACCGAAATTGAAACTCCCAAGAAGAATAATTTTTTCCAAATTGAAACGA
ACACCGAAGGATTCAAAGTGATGTGAATTCATGCTTTTGAATAGCTATAAAACTACAAAG
ACTCAAGAAAGCAACTAGAATGACCAAGAACAAAATTCCCAAGAGGTAGCCAAAAACCAA
GATTTTCAAAAAAATTTAAAAGGAACCACAGATGACTCTATGAAACAAGACAGCCAAGAG
AAGGCTCTAATACCATGTCAATTTTCAGCTGAATGTCTCTCAAAGTGAGAGAGTCTTTCC
ATTATATAGAGAAAATAAAGATTACACATCCCTAAAGATCCGCCATTCCTATCCCTAAAG
ATCATCTATTCTATCTATACAAATCTGCCATTGAATCCCTCTAAATCGCCTTCTTGCTAT
CCCTCCAAATCAGCTATTCTATCACAATATTTATTCATATGATTCTACAACAAATGTATA
TGATCATGCTAATTTATATCACTATATAATTACATTAATATATACAATCATTTAGTTGTC
TATCATGCTAACAGTATCAACTGATATTGGTCACTTTATTTTATATGTTTCTTCTTTTCC
TTGTAACTTTGAGCAGTAATAGGTGTATCATCGACTGCTGTCCCCTTGAAGACCCAATCC
ATGTATTCTTTCAAAAAGATATATGATAAATGTTCATTTATCATATATTTGTTCCCTGTT
TTCTGTTTCTGCCCCTTCATGTCTTAGTTCATCTTATCATTAAGAAGGCCATCGTCCCTT
CGGTGTACTATTTGTGCCTTTCTACATCTTTGCTTCTGCAACCATGTGTACTTTAAAGAG
AAGCTTTACTCCTGCTATGAACATTATCTATCTGCAACATCATATTATCGTCGAGGCTTT
GCTGAGCGTCGTACTTTGCATGGTCATTCACCAATCTGATTGATGGAATTTTATAAGCAT
TAAGTGTACATTATCTTAAAAATGTCCTTTCAAAAATAAAAAAAATTAGCACCGCTTCAG
GACAGGTCACTATTATCATGATCAGAATGATTATACTCTTGTAAGAAGAATTTGTACTTC
CCTCACAGTCAAGTGGCGAAATATTAGTATACTTGTATATTGGTTGGGTCAATTTCTTGG
AAATGGAAATATCAGGTTGTTGTATATTTGCATCTATGACAACAGTGACTAATATTTTAT
TCTGACTCAGGAAATGAGCTTCCTTCTGAACTCCTTCAAACTTTGCTTAAGATAGCACCA
ACTGCTGACGAAGAATTGAAGCTGAGGCTCTACAATGGGGATCTCTCTCGGCTTGGGCCT
GCGGAACGATTCCTGAAAGTCTTGGTTGATATTCCATTTGCCTTCAAGATACTAGAATCC
TTGCTCTTTATGTGCAGTCTTGAGGAGGAGGCATCAATGGCTAAAGAATCATTTGCTACT
TTGGAGGTGAGATAAATGTTCCTGATTGTGATGAACTGTTGGATTATGAGTAAATATTCC
TAACTTATATTCCCTCTGTTTCATTTTTTTTTGTTGGTAAACTGTGAAAGATTTCCGTAG
ACAACCAATTCTTATACCTAAAAAGCACTCATAGGAATCATAACCAAAGTGTTAGTCATC
CCCAAGCCTCTGAAACAGTAAAACAATTAGTTACAAATTTTCTGGATTATACTACTGCAC
TTCATAGCTTTCCTAGAGCCTTTATGTGCGCTTTAGTGTCTTCATGAAGGTTCTAAGGCA
TATTTTTCCTTGCCAATGAGCCTCTTCTGAAGAGGTGACACAAAACAATTGATATTTCAC
TTTATCTAATCTTTTTTCAATTTATTTGTTCATATATTTGTCGTCATTTTTATAATTATT
AGTCTTGGACTAAACATATATATTTGTAATTTTTCTCCCTTTGCGCCTTTTTTTATTAAA
GCCTACGCTTTATTTGCTCTTTGGGCTTCAAGCCCCAACGGATAGAGCTTTTTTGCGTTT
TTCGCCTTTGATAACACTGACATGTAGAATGTACTAAAACAACCTTTATGGAAAGTAATA
ATTGAACAATTGCCGAAAAAGGAAAGAGGCATTCTTTTTTAAACAAACTAAAAAGGAAAG
TAAGACAAACAAATTGAAACGGAGGGAGTATATCATTGGAGAATCTTTCTTGCACCTTTA
CATTTGTAGCCTTAACATTCCTTTGTTTTCTACCAATATCCTGATATTGGTGTTTGGTGC
ATCTTATTTTATGCTTCAGGCTGCTTGCACGGAACTACGGAAAACTGGCAATCGTATGAA
TGATGGAACATTTCGTGGTGGTGCTCAAGCATTTAAACTTGACACGCTTCTGAAACTATC
AGATGTAAAAGGAATAGACGGCAAAACTACGTTGTTGCATTTTGTTGTTCAAGAGATAAT
CCGTTCAGAAGGTATACGAGCTGCCCGTGCCAGAGACCGAGGGAGTGTGTCTAGCATCAA
GTCTGATGATCTACCCGAGGATCAGCCTCAAGATGCAGAGGAGTATTATCGAAGTACTGG
TCTACAGGTTGTTTCAGGTTTGAGTAGTGAAATTGAAAATGTGTAAAAAGCTGCAATTTT
GGACGCGGACAGCTTAACAGGCACAGTATCCAAGCTTGGTCGTGCACTAAAAGAATCACG
GGATTTCCTAAATTCAGAAATGAAGAACGTAGATGATGAAAATAGGTTTCACCAGACCCT
GAAGAGTTTTGTGCAGAATGCTGAGCTTGACATCATGTGGTTATTCGAGGAAGAAAAAAG
AATTATGGCCTTAGTTAAAAGCACAGGAGATTATTTCCACGGAAATGCAGGGAAAGATGA
AGGTTTACGATTGTTTGTTATCGTTCATGATTTTCTGAATGTATTTATGGTAATGTAA
>StFH20
GTTAGTTGGTTTTTGTGTTAAAGCTGAGTTCTTTTTTGTCTATTTTAAGGTTTTGTGCAG
TGTGTATATTTGATGCCACTGTTTTTGAGTTCTTGCATGAAAAATCTGAGGTGGGTCAGT
GAGATTGTTGTGGTGAAGTTTGTGATTTAGCTATTTTGGGAGGTGTTTTTTGAGAAGGCT
GCAATTGGGGTTGGTGGTAAATGCAGCAAAGACTTGATCTTTTTGTGGGATTTCAGCTCT
TTTTGCTCTATTGGTTTTGCCAGGTGTTTGATGCTATTGTTTCTTGAGTTTTTATCTGAG
GTGGGTCAGTGAGATTGTTGTTGGGAAGTTTGTGATTTAGAGGGATTTTCAGGAGGGAGG
TGAAAGGTCTTTTGCTTTATTGGGGTTTACAGGTATTTGATGCCACTGTTTCTTGAGTGT
TTTGGTTGAAATTTTGAAGTGTGTCAGTGAGATTGTTGTAGAGAAGTTTGTGATTTAGAT
ATTTGAAAGGTGTTCTTCAGAAAAACTGAATTGGGTTGGTAGTAAATGCAGCAAATACTT
GATCTTTTGGGGGATTTTGAAGAAGGGTGTGAAAGCTCATTTGCTCTATTGGGTTTTATA
GGTGTTTGATACAAGTGATTCTTGAGTTTTTTGCTTGAAAATTAGAAGTGGGCCAGTAAG
ATTCTTCTTGGAGATTATGTGATTTCGATATCTGAAAGGTGTTCTTCGGTAAGACTGCAA
CAGGGTTGGTGGTAAATATAGCAAAAACTTGATCTTTGAGGGATTGTCTGAAGGGGGTGA
ACACCTGTTTGGTTACCTGGTGTTGTTGGGAGGTTTGAGATATTCATGAGAAGCATTGTC
TGCTTTGTTGATGCTGATTCAAGAGGAAATGGGTGTGAGAGGAGTATCCCAATTGTCTGT
TTTCATCATTATCCTTTTTACTATAGTGGCAGCAAATCCCGTGAGTAATAGGCCAGAGGA
TCATTTACTGGCCAATCAAATCAGTTCTGTGGGGATTAACCAGGAATTGGTAATCCTTTC
TTCTTTAGCTGACTTACTTTTACTTACTGCTTGAATAACATTTGTATGTAAAAGTTTTTT
TTTTGGTCTGTTTACTTAGCAGGTAGTCGAGCGTTGTTTAGTTTCCCTTATCAGTATTAT
TATTATTAGCAACCATCCTACTGGCGTATTCTTTTCACTATTACGTGTTGTTTCTTTACT
TCATTTATCATAATATTGGTGTTTGCTACTGTTCTTTTCTCCATTATCTTCCATATGGTT
TCTTTACTACTGTATTTTCTTTTCTTACTGATTTTGATATGCTTTACTTGAGAAACAACC
GCTCTACCTTCACAAGGTAGGGGTAAGTCTGTATACACACCACCCTCCCCATACCCCACT
TCTGGGATTACAATGGGTATGTTGTTGTTTTTGTACTTAAAAAGAAAAGGATAGAGATGA
ACATCATGGATTGCTCCTATGGAGCAGATTGATGAGAAATTAGCATTACTTGATCCCACC
ACTTTTAAGAAATTTGTAACAGTAGTTCATCGTAATGAGCATATGTTTTTATGTCCATGT
TCACAGTTTTTGTATTGTGTAGTAATTTTCCTGCTTTTAGCATGATCTCTTAGTCTATGA
AGCATTTGATACGGCATTTGTGAAAGAATATGAACAATATATGCATAACTTCATTTAGAT
GGGATCTTGAGTTAATCCCTGAGATTAACTAGGTGATTCAACTCTGTGCTATTTACACAC
TAAAAATCCAAAGAAGAGAACTTCGCAGAGAGTGACACAAAATCATAAAGAGTGTAGGCA
TGAGGCATCAAGGTGTTAAGGCATGTGTCATCGCCCATTGACTCAATCTTTGAGGGGCTC
ACTAGACAACAATTGCAGTTTGACAAAGTGACCTATTAATCATTACCAAAACGCCATTAA
CAAGTTTTTCTTTTTGATTAGGTGTATAAGAAGTTTGAAATTGGTTGCACAAGAAGTAGG
CCTCGATGCCAACTTTTATTTTTTGAAATAGTGTAAGTAATTGAAAATTGGTCTCTAAAA
TTTAACGGCATTTTTGTATCTATACCATTAAAATGGCATCTGAAGTAGATTCATGTTAAA
ATGGCACTGAACTAGAATTAATTGATTTTTGTTTCATATATTTCATTTAGTTGTGTTTTT
TAAAATTCTTTTATTCAAATAATAAAATTTTGCATCCATATTTATCAATTATTTTTTCTT
GCATGACATACATACTTACATAAATATCATATGTTATTTATGTGTGTGTATGTCATTAGC
ACCTTTTTTCGCCAAAGCTTTAACAAACCTTTGATACTTTTCAATTATTTTGGCCTTTGA
CAACTCTGCTTGGGTCATCAATTATTGTTCTATCCCTTACAGTGTTATTAAAGGCTTAGG
TTTGCTCGAGGCACTTTTAAGCCCTGAAGTATACGCAGTGTGGGTTTGCTTCGTCTTGTT
TTGCTTAGAGAATGTTTCATATTCGGCACCAATTTATACTATCAAAGGCTACTTGAGGTG
CATTTAAACTCTAAAACTAGCTGCAGCATAGGTTAGGACTTCATATTGCTTGAGACATGC
ACTTTATTGGCCTAAGTGGCTCGTCTTGAAGAGGGTTGCATTACAGAATAAATATAGCTG
GTTAAGCGGTATATTTATTGATATGGAGGCTTTATTGTGAAATGACAGTGACTAAGAATA
GACATAAAAAAATTATTACAAAGAAACTAGGCACTAAAATGAATTAGAGAACATAAGATA
ATACTTTTCCATCTGAATCTGAATCTGTTTTTTTTCCTTGAACTTCATTGAAAAGTTTTT
TACAATATATATTTCACTTGATTGTAGTTATTTCAATTCCTTTGGCCATATAGTTGCTGT
TTGTGTTTATATTTAGTTTTGGCATCTTGCATGTATAATGTTTACTTTGTTTTTCTCCTT
TCTTCATCTAAAGGCTCATTTAATTGCATTTTGTATCTTACACACTCAATGCTTTTCGCT
TTTGACAACACTAATTGAACTTCTCTATATTATCTTTTTTTTTATATTGGTCCAAACTTC
AGTCGGTCTTTCAACAGCAGTTCCAAATAATGTCCCTCAAGTTTCCTTGCTGCCATGTTC
TCAGTGTTGTCAAAGACGCGCTTAAGCCCTGAAGCGAGGCTCACAACATGTTGAGCACTT
CGCCTCACTTAATATGTACTTCAGTGTTGTCATAAAGGTTCTAAGACATACTTTCCATTG
CCAATGAAGGCTACACTAAACAGTTGATATTTCACTTTATCGTAAAAAAAGTAACTCAAT
TTCTTTGTTCGTATATTTGTCATTCATGCGTATAATTATTAGTCTTGGACAAAACATATC
TATATTTGTTTTTTACTCCCTATGCGCCTTTTTTCATTAAAACCCACACTTAATTTGCTT
TTGATAATACTGCATGCTCTTTAATTCAGACTAGCGTCAATAGCTCTCCCCTCTGATTTA
ATAGTATTTTGATTTGTAGATATTTGAGAATAACTATTCCCAAGCAGCTCTGATTATAAT
CTTCTGCTGCAGGCTGAAGAGTTATGGTTGAACTGTAGGCTAGAGTTGGTACATTCTAAT
GAAGCTGTTGAAGATCTTGAGTTTAGTGATCCTGCAGAAGAAGCAAACGGAATCTTTACT
AACAGAAGATCATTAACTAAAAATAAAGAGAAAAATGCCAATCTACTCACCAAGGAAGCC
CTTATGGGTTGTTTAGTGAAGAAAAATCTTATGTTTCTTATTTCGGGAGAGGAGAAGCAT
TCACCTACATGGTATACCAGATGCATGGACTTCCTCTTTTCCTGGTATGGTGCACCTAGA
CGGCGTGAATTGCTTCAGGTTGGAGATGCGCCAGCTCCTGCTCCTGCTCCAGCTACTTCC
AGTTCTGAAACTCCCAATTCTCCGCCACCTGCCCGTCCTCCTACGACGCCATTTTTTCCT
CGAGACTACAATGATTCTAGCAAAACCTCTGGTCCTAGTGATCAGTCTTCTACTAGTCAA
AACTCTACTTCGGATGGTCAATCAAATAAGAAAAAAAGCAGCACTAAAACAGTTTTGGTT
GCAGTTCTTGTGACTGCTGCAGTCACATTTATTGTTGTTGCGCTCTTTTTTATATGCTAT
TGCAAGGTTTGTGGGGTTGGATACAGAAAGGGGAAAAATGATGAGAGGCCTCTTCTTAGC
CTAAGCATAAGTGACTATTCTGTTGGTACATCTCTATTCCTTGTTTCTCTCTTGTATATA
TATTAAATTTTGGCTTTTGGTATACTGATGTTTCTGAGACTTCAATCTTTCAGCTTCAAG
GCACGGTAATGCTGGTAATCATTCAGTCAGTGATGATTCCCACAATAAAATTGGTAAAAC
TTTCTACATGGAGCCAAACGCTCTTAATGGTTCTAAAAGTGAGATCCCTTTGGGAACTGT
TACGGGCATTGCTGTGGCTGCAGCAGGGGTTTCTGAGCAGATACCGCCTGGAAGAATGGG
GATGCAGGTACAGCCTCCGCTTAAGCCTCCACCCGGTAGGGTAAATCCTTTTGAAGATCC
TACTAGTCCAGCCCCTCCCCCACTACCTCCTGCCAAGATAACCAATCTCGCTGCTCCATC
CCCACCGCCACCGCCACCGAAGCCTTCAGCTGGCGGTCCACATCCTCCTGCACCAGGGCC
GCCTCCTCCACCACCCATACCAATTCGTGCTAAGGCTGGTCCTCGTCCGCCACCACCTCC
GGGCCCTGGTGTTACTCCACCTCGTCCTCCTCCCACAGGTTTGAAGCCACCTCGACCTTC
GCCTCTTGGATCAAATGCATCCTCTAGTGCTTCAGTTGAGGGATCAGAGAATGATCCTTC
TAAAACGAAGCTAAAACCTTTCTTCTGGGATAAGGTTCTAGCAAACCCTGACCATTCAAT
GGTTTGGCATCAAATCAAATCAGGATCATTCCAGTAAGTGTATTTTTTCTTGCGTGATGT
TGCTCTATGATTCTTTTGATTGAATAAGGTGTTTAATGGTCAGTGAATTTTGTTTGACAG
ATTTGATGAAGATATGATAGAGAGTCTCTTTGGATATGCTCATGCCGATAAAGACAAGAA
TGGTCCAAAGAAGGACTCTATGTTCCAAGATGCTTCTAAACAATATGTTCAAATTATTGA
TCAAAAGAAGGCACAAAATTTAGCTATTCTTCTTAAAGCCTTAAACGTGACAACTGAAGA
AGTTTGTGATGCCCTTAAAGAAGGTGATCTCCTGTTCCCTTCAATATATCAAGATAAAGA
AACACTAAAATTGATCGTCTTTATAACCTTATTGTTCCTCCCACCTCACCCCCACCCTAA
AAAAAGGTCATCTTGCACATGTGGGTGTTATTATTGTGATTAACTAGGGTTGAGATCGAC
CTCAACAGTGATAATTTTTCCAAAAGTGAAATGATTTCCTGCAAAGTTTTCTTGTTATGG
TAAAGACAATGTAGATAGTATGAGTTTATACGGTTCTGAATTATTGGAAAAGGAAAAGTT
TTTCATTTTACAGGCAGGGTTGACGTCAATTTAGGATAGGTAAATGTAGGTAATATGAGA
ATTGGGGAATATGTAGTATCAATTGATATTGGTCAATTTATTTTATATGTTTCTTCTTTT
CCCTGTAACTTTGAGCAGTAGTGTTAGGTTTGTCTTTTGCCCGAAGCATTTAGAGAACTG
CCCGACTGATGTCTCCTTGAAGACCCAACCAATGTATTCTTTCAAAAAGATATGTGATAA
ATGTTCATTTATCATATATTTGTCCGCTGTTTTCTGTTTCTGCCCCTTGTCTTTGTTCAT
CTTATCATTAAGAAGGCCATCGTCCTTTTGGTGTACTATTTGTGCCTTTCTACATATTTG
GTTCTGCAGCTACATGTACTTTAAAGAGAAGCTTTACTCCTGCTATGCGCAATATCTATC
TGCAACATCATATTATCGTCGAGCCTTTGCTGGGCGTCGTACTTTGCATGGTCATTGACC
AATCTGATTGATGGAATTTTATAAGCATTAAGTGTACATTATCTTAAAAACGTCCTTTCA
AAAATAAAAAAATTAGCACCGCTTCAGGACAGGTCACTATTATCATGATCAGAATGATTA
TACTCTTGTAAGAAGAATTTGTACTTCCCTCACAGTCAAGTGGCGAAACATTAGTATACT
TGTATATTGGTTGGGTCAATTTCTTGGAAATGGAAATATCAGGTTGTTGTATATTTGCAT
CTATGACAACAGTGACTAATATTTTATTCTGACCCAGGAAATGAGCTTCCATCTGAACTC
CTTCAAACTTTGCTTAAGATGGCACCAACTGCTGACGAAGAATTGAAGCTGAGGCTCTAC
AATGGGGATCTCTCTCGGCTTGGGCCTGCAGAACGATTCCTGAAAGTCTTGGTTGATATT
CCATTTGCCTTCAAAAGACTTGAATCCTTACTCTTTATGTGCAGTCTTGAGGAGGAGGCA
TCAATGGCTAAAGAATCATTTGCTACTTTGGAGGTGAGATAAATGTTCCTGATTGTGATG
AACTGTTGGATTATGAGTAAATATTCCTAACTTATATTCCCTCTGTTGCATTTTTTTTTG
TTGGTAAACTGTGAAAGATTACCATAGACAACCAATATTTACACCTAAAAAGCACTCATC
GGAATCATAACCAAAGTGTTAAGTCATCCCCAAGCCTCCGAAACAGTAAAACAACTAGTT
ACAGATTTTCTGGATTATACTACTGCACTTCCTAGCTTTCCTAGAGCCTTTATGTGCGCT
TTAGTGTCTTCATGAAGGTTCTAAGGCATATTTTTCCTTGCCAATGAGCCTCTTCTGAAG
AGGTGACACTTAACAATTGATATTTCACTTTATCTTAATCTTTTTTCAATTTCTTTCATA
TATTGGTCATTCATGTTTATAAATATTAGTTTTGGACTGAACATATATTTATGTATTTTT
TCTCCCTTTGCGCCTTTTTTTATTAAAGCCTACACTTTCTTTTTTTTGGTACAAAAAGCC
TACACTTTATTTGCGCTTTAGGCTTAAAGCCCCAACAAATAGAGCTTTTTTGCGCTTTTC
GCCTTTGATAACACTGATATGTAGAATGTACTAAAATAACCTTTAATCTTGTGGTTTTAA
ACATGTCATGTGGAAAGTAATAATTGAACAATTGCCAAAAAAGGAAAGAGGCATTCTTTT
TTAAATAGAAAAGGAAAGTAACACAAACAAATTGAAATGGAGGGAGTATATCATTGCAGA
ATCTGTCTTGCACCTTACATTTGTAGCCTTAACATTCCTTTGTTTTCTAAATATCCTGAT
ATTTGTGTTTGGTGCATCTTATTTTATGCTTCAGGCTGCTTGCACGGAACTACGGAAGAG
CAGGTTGTTTCACAAGCTCCTTGAGGCGGTTTTGAAAACTGGCAATCGTATGAATGATGG
AACATTTCGTGGTGGTGCTCAAGCATTTAAACTTGACACACTTCTGAAACTATCAGATGT
AAAAGGAATAGACGGCAAAACTACGTTGTTGCATTTTGTTGTTCAAGAGATAATCCGTTC
AGAAGGTATACGAGCTGCCCGTGCCAGAGACCGAGGGAGTGTGTCTAGCATCAAGTCTGA
TGATCTACCCGAGGATCAGTCTCAAGATGCAGAGGAGTATTATCGAAGTACTGGTCTACA
GGTTGTTTCAGGTTTGAGTAGTGAAATTGAAAATGTGAAAAAAGCTGCAATTTTGGACGC
GGACAGCTTAACAGGCACAGTATCCAAACTTGGTCGTGCACTAAAACAATCACGGGATTT
CCTAAATTCAGAAATGAAGAACGTAGATGATGAAAATAGGTTTCACCAGACCCTGAAGAT
TTTTGTGCAGAATGCTGAGCTTGACATCATGTGGTTATTCGAGGAAGAAAAAAGAATTAT
GGCCTTAGTTAAAAGCACAGGAGATTATTTCCACGGAAATGCAGGGAAAGATGAAGGTTT
ACGATTGTTTGTTATCGTTCGTGATTTTCTGATAATATTAGATAAGGTATGCATAGAGGT
GAAAAATGCTCAGAGAAAGCTAAACGGCACGCCAAAGAAGGAGAATGTGGCAAGTAAAAC
TTCAGAGTCCACCAATCCACCTCCCCTCGATCTTCGACAAAAGCTTTTTCCAGCTATCAC
AGATAGGAGAATTGATGATTCTAGTTCGGATGATGATGCTTCTTAAGGTAAGGTAAACCT
TGCATCTGTCTTTTTCTTCATATACTTGAGACAATCCACTGATCAAATTATTAATTAGGA
AATTGAATTGGTGAAAACATCATAATCATAGCACACAAGTACACACCCCGAAGGTATGGC
CTAGTAGTCAATGAAGTGCTTGCAAATTTTCTCTCATATGTTTAAGTACTTGTGTTGGTA
GGAGGTGACAGGTAACGAATCGAATAATCAATGTGACTATGAGTTGACCTGAACAATACA
TCCCTAGTAATTGAAATCTTTTGATTTTTTACTGTACTGAGTCATTAGTACCACAATATG
TTGTATATGAAACTACTATATATGTCAAAGCCAAATGTTGTGTATATGCCTGTTAAATTT
GTGTTTTCGTTATTGTTGGCGCAGGGGATCTGAGTCATTTTTGAGCTCAAGTATGGTAAA
TATGGAAATGAGATTCAGTTTTTGAAAGTTGTGCTAACAGAGGGATCTCAATTCGAGGCA
ACATAGGTGGTTGGAGTTGCTCAAAGACGACGATATGGCTAGTACATGACTCTATTTCAA
TATTTTTCACTTGTACTTAAAAAGAGTAGTTAGGAAAATTCTTATTCATTTTTTCTCCAG
TTTAGTTGATAATTCTTTCTTTTTAAAAAAAATGTAATTGAACAAAGTAGCTATGTTGAT
TATTATCTATGGTGTTGACTAATTGAAATGGTAGCTTTGTTATTCATCATAA
>StFH21
ATGTTTGTTGATGTTATACCTGAACACTGTAATGGTCTATTAGATTCTGCGTACAACTAC
TTGTTATCATATGGATATATTAATTTTGGAGTGGCATTGGCAATTAAGGACAAAATTCCA
GTTGATCCAAGAAAGGGTGGAGAGACTGTTGTCGGGGCAGGTCTTGCTGGGTTGGCGGCT
GCGAGACAACTGATGTTATTTGGCTTTGAGGTTACTGTTTTGGAGGGACGAAAGTGTGTA
GGTGGAAGGGTGTACACAAAAAAGATGGAAGGAGGGAATAAGGTGGCAACTGCTGATTTA
GGAGGGAGTGTTTTGACAGGTACACTAGGGAATCCACTGGGTCTGTTGGAACGACAGTTG
TCGTATACACTTCATAAGGTGAAAGATCAATGCCCACACTCTATCGTGCTGATGGAAATC
CCGTGAGATGAGTATTTGGATAAAAAAGTGGAGGTTGCTTATAACTGACTTTTGGATAAG
GCAAGCAAGATCAGGCAACAAATTTTCTCAGGACGGGAAGCACATATCCATAACCACTAC
CCAATGGTTTAGACCCAATGTTGTCATTACGAGAATATTCAAACTTAGAGGAAGTGAGAT
CCCTTATCACAAACCAGTAGAAGGCAATTTTTTACTTGCCAGAGGCATAGAGCTAAAGCA
GCTCGCGACTACATTAGTTCTGATATCCCCAGCAGATAAAGTGGTTCCGATGCCTCTGCC
AAAGTTTTTAGCCTTCCTGAGAAACAAGTTAAAAAAGGGATCCATGAAGAAGTTGAAACT
CTTAACAAGAAAAAGAAATAGGAAAGAGAGGTGGGGAAGGACTCATACCTGACTATTTTT
TACTTAACAGTGGTTGTTCTTGACTTTACAACACCTTTAAGCACAAAATACAATAAATCT
TAGCCTCAAGTCTAATATATGCAACAGTAGTAAACAACATAAATAAAAACAGAACATGTT
TGTAATGATTAGCACAAAATGAGGTGATTAGGTAGGATATGACACAACTTCAGCTTATCG
AAGACATGATCCTTGACAAGAGGGTTTGGAGGTTGAAGATTAGGATAGAAGGGTATCAGG
TAGGCGGGTGTATTTTTTACCCATTCTCAAAGTGTTAGAATTATTCTTCTTGCTTTTCCC
TATCTTTAGATTACTATTGCTACCTGTTATTATTTAACCCCGCTGTCTTATTTTCTTGTT
GTATCGGCGTGTTATTGTTGCCTCTTTTTCATTGTTCGCTCAGTCGAAGCAATCTCTCTA
CCTTCTCAAGGTAAGAGTAAGGTATGGGTACATTCTACATTCCTTGGACCCCATCTGTGG
GATTACACTAGGTTTGTTGTTGTTGTTGCTAAAGGATATATAACCCACAATTATTACATT
ACGCCAACTAAATTTTCCCCTACTTACTGGTGTCACTTGTTGGTTGCATTTAACCCGTCT
GGTCTGCTTAATCTTATTTCAGCTTCAGCATTTAGTGCATGAAGTGAGTATGCAAAACAA
TGTTGACATAGCAAAATTATAGAGTTGATCCAGAAAGGGAAATGAATAGCTATTTCCAGA
GCTAATAAAATAACTCAGGTATAAATAGAAACTAAAATATACTAAAACAATATGTAATGA
ATAAATAAGATGGTTGTAGAAAGAAATTAGTTTATTCTTTACCATAAATGATAAAGTTCA
AGTATATAAAAGCAACATGATATTTTGTGTTCACAACATAATGAGATAAAACAAAGTTAG
TTCTTGATTGTCAGTGTCTTAATAAACATTAGACATGCCTTTAAAAAGATCTGAAGTATA
CCTTATCTCGATTTTTTTCTTCTCAACCTCCCCTTTTTATTATCCAAATACTTGTCTACG
GACTTTCCATCAGCACAATAGAGTGGACATTAGTCTCTCTCACTTTATGAAGTGTATATG
ACAATTGTCGTACAAATAGACCAGGAGGATTCCTTAGTGTACCTGTCAAAACAATCCCTC
CTAAATCAGCAGTTGTCACTTTATTCCCCCTCCCATCTTTTTTGTACACCCTTCCACCTA
CATGCTTTCGTCCCTCGAAAACTGTAACTTCAAAGCCAAATGACATGAGTTTCCTCGCAG
CCGACTGAATCAACTTTCTAGATTTGTTAATTTTTGTCTTTCACTGTTGTGGGTTTAACT
TGAAGTTTCCTCACCGCATTGCATTAACATTTTGAAATTATTTTCAGTGTGAAGTTAACG
ATCTGCAGCTACTTCTATAAGAATTTCAACTACGGGTATGTCATATTTTCTTTCGCCCTT
TGTTCCAATTTTTCTTTTTATAGTGCTTTAGTTTTCTCTATTTTCATTCAGTTCTGATCT
GTAGAGAGTGGTTTGCTTATAATACTCGAGCGGAAGAGTGAGATAGAAAATAACGATTAC
TTTTTAAGCTAATTTTCTGTCATTTTGAGATTAAGAAATTGACATTTAATTTGCTGAACT
AATTTGGTGGTAGTAATATTTATGCTCCAAATTTTGTAAACATGCTCTTTCAACTGCTGC
TCCATTTTGTTAATATTGTAATCCTTCAACATGTCAGTGTTTTTCTTGCAAGCACACATA
TCAACTACAAATATTATGCCTGATTTCATCATATAGTCTCCTCACTAGCCGACTCCTTGT
ATCAAAGTCATTAATCAATATATATGTACCGACTAATCAAATCGTTTCACTTTTTATTTT
GTTATTTCGTATTTGTATTCGTCCATGTTGCATTTCAAAGTTTTCCTCGATCCTTTTTAT
ATAAATCTAGAATTCACTTAAGAAATTATATTGGGTATAAACATGAACTTCATTCTTCTG
TCATGATATATGTAGAAATTAAGCATATTGGAATGGAATAGTCTGCTCATTGCTCGAGTA
ATGTCATGGTTCACATAATTGACGTTCTTTTGGTCACCAAGGTTGAGCATCCTACTTTAA
TTTGATTTGATGATGTTCATTTTCATTTGTTTATATATAGTTGACACTTTTCAAAAATCG
TATTTGCATAATCGATCAACCCTGCATTGATGTACGTACATTCTCACAATATATAACAGG
GAAAGAGTGTGTTCATCTTGTTGGGAAAACACGGATAAACACAAAAATATATATGGTCAA
AATGATGGAAATAAAATGGGAGAATAATGACACCAAGAATTTTACGTGGAAACCCTTCTA
AATAAGGGAAAAACCACAGGCCAAGAGGAGCAACTGATATCACTATAGTAAGGAATTTTA
CACCGTATAGTCACGAATACAATACTCAAAGTGACTACTACACACTCAAAAGGAATAACA
CTCTTTTGATTTTTCACCTTACTAAAATATCGTTCACATTCTATTTTTCTTGTATAGTCT
ATGGAAACCTCACAACTCTCTATATTTTTCTTTCTCTGTGAATTGGTATTTTACAAATGA
GCTAATAAGCTCCTTTTATAGAAGAAATTTGCAGCAGCAAATTTCAACACCATACACTAT
ATGTCAAAGTTGTGCCATCGAAAGTTTATAATTTCTCAACATTTGCTGTGTTTTTCAACA
TTTGCTGCTATTGCAATTTGCCAACATTGACAATTGCATGCAACAATTGTTGAAGTAAAA
AATGGAATAGTGGGACTGGACCCCACAAATCTCCCCCTCCAGTCCCATTCACTGGAAGAA
GGTACCTTCATCTTCTTTAGAGAGAACTCATACCCACAAGTTCTTTGCATAACTCGAACT
TGTCTTTCGATATCGTCTTGGTTAGCATATCTGCAGGATTTTCACGTGTGTGGATCTTTT
TGACGTGGAATGATTCACTCACCACTTCCTCACGAATCCAATGATATCTGACGTCAATGT
GTTTTGTTCTTGCATGGTACATGGAGTTCTTGCTCAAGTCTATTGCACTCTGGCTGTCAC
AATAGACAATATACTCTATCTGATGCAAACCAAGCTCTTGAAGAAATCGTTTGAGCCATA
TCATCTCCTTGCCGGCTTCAGTAGCCGCAATATACTCAGCTTCAGTTGTAGATAGTGCAA
CACACTTCTGCAACTTCGACTGCCATGATATAGCTCCCCCTGAAAGAGTAAACAAATATC
CAGTAGTGGATTTTCTGTTATCAAGGTCACCTGCCATATCAACATTTGTATAGCCGTTTA
AGATTGGATCTGATGCTCCAAAACACAAGCATTCATCTGAGCTTCCTCTAAGATACCTGA
GTATCCACTTCACAACTTCCCAATGCTCTTTTCTCGGATTATCGAGAAATCTGCTGACAA
CACCAACTGCGTGAGCAATATCAGGTCTAGTGCATAACATTGCATACATTAGACTTCCGA
CGACGGAGGAATATCGAACTTTGGCCATTCTCTCTTTTTTCTCCCTAACTGTAGGACACA
TCTTCTTGCTCAACTTCATATGACCAGCAAGAGGTGTACTAACAGGCTTAGCATTCTTCA
TATTGAAGCGCTCTAGTACACGTTCAATGTACTTCTTCTGTGACAAAAAAATCTTCCTTT
CATCTCTGAGACGAGTAATTCTCTTGTCCAAAATTTGCCTGGCATGACCCAAGTCTTTCA
TAGCAAAAGACTTACGCAACTCTTTCTTCAACTCGTCAATCTTGGAAGTATTCTTGCCCA
CAATCAACATATCATCCACATACAACAAGAGGATGATAAAATCATTGTCAGAAAATTTTT
GTACAAATACACAATGATTTGTAGAAGTCTTCTTATAGCCTTGCTCCCCCATAACAGATT
CAAACTTTTTGTAGCACTGTCTAGGAGCTTGCTTTAATCCATAAAGACTCTTTTTGAGTT
TGCACACAAAATTTTCTTTACCTTCTACTTTGAAGCCCTCAGGTTGTTCCATATAAATTT
CTTCTTCTAGGTCACCGTGAAGGAAAGCCGTCTTCACATCCATCTGCTCAATCTCTAAAT
TAAGACGAGCAGCCAAACCCAGAACTGTACGAATCGAGGACATTTTGACAACAGGAGAAA
ATGTTTCGTCAAAGTCAATACATCTGTGTATATATATACCTAAACTTTCAATTGCGCTAA
TCACTAACCTTTAATCTACGTTCTGGCTAATTAAATCTTAAGGTCTAGGCAACAAAGAAT
ACAATTTTTATTTTAAAGGATGTAGGGTACTATGATAGAGCAGATAGATAGGTTCCTATA
AGGATTAATTTACTGGGAAGATTGAGTTGGATGATATTGATTTTGACTATGAAATTTTTT
GTTTGAAGCAGTTTTTGTTGACTAAGCTTTTCAGATCAGGAGGAATATTATATGTATCAG
AAATTGAGACCTTGAATGACTGCCACTTACAATAGTTTGATTGATTTGTATGGAAAGGCT
GGTAGCTTCAAGGGCGCATGCAATGAGATTTTGAAATCTGGTTTTGGACGCTGTAACATT
CAACACTATGATCTTTATTTATGAAAGTCATGTGTTGGCATATGTATATCTTTATTCAGG
TTGGAGATGCACCAGCTCCAGCTACTTCCAGTTCTGAAACTCTCAATTCTCCGCCACCTG
CCCGTCATCCCACGCAGCCATTTTTTCCTCTAGACTACAATGATTCAAGCAAAACCTCTG
CTCCTAGTGATCAGTCTTCTACTAGTCAAAACTCTACTTCAGATGGTCAATCAAATAAGA
AAAAAGCAGCACTAAAACAGTTTTGGTTGCAGTTCTTGTGACTGCTGCAGTCACATTTAT
TGTTGTTGCACTCTTTTTTATATGCTATTGCAAGGTTTGTGGGGTTGGATACAGAAAGGG
GAAATGTTACGGGCATTGCTGTGGCTGCAGCAGGGGTTTCTGAGCAGATACCGCCTGGAA
GAATGGGGATGCAGGTACAGCCTCCGCTTAAGTCTCCACCCGGTAGGGTAAATCCTTTTG
AAGATCCTACTAGTCCAGCCCCTCCCCCACTACCTCCTGCCAAGATAACCAATCTCGCAG
TAGTGTTAGGTTTGTCTTTTCCCTGAAGCATTTAGATAACTGCCTTAAACGTGACAACTG
AAGAAGTTTGTGGTGCCCTTAAAGAAGGTGATCTCCTGTTCCCTTCAATATATCGAAACA
CTAAAATTGATCGTCTTTATAACCTTATTGTTCCTCCCACCTCACCCCCACCCTAAAAAA
AGGTCATCTTGCACATGTGGGTGTTATTATTGTGATTAACTAGGGTTGAAATCGACCTCA
ACAGTGATAATTTTTCCAAAAGTGAAATGATTTCATGCAAAGTTTTCTTGTCATGGTAAA
GACAATGTAGATAGTATGAGTTTATACGGTTCTGAATTATTGGAAAAGGAAAAGTTTTTC
ATTTTACAGGCAGGGTTGACGTCAATTTAGGATAGGTAAATGTAGGTAATATGAGAATCG
AGGAATATGTAGTATCAATTGATATTGGTCACTTTATTTTATATGTTTTCTTCTTTTCCT
TGTAACTTTGAGCAGTAGTGTTAGGTTTGCGACTGCTGTCCCCTGAAGACCCAACCCATG
TATTCTTTCAAAAAGATATATGATAAATGTTGATTTATCATATATTTGTTCCCTGTTTTC
TGTTTCTGCCCCTTCATGTCTTTGTTCATCTTATCATTAAGAAGGCCATCGTCCCTTCGG
TGTACTATTTGTGTCTTTCTACATCTTTGGTTCTGCAACCACATGTACTTTAAAGAGAAG
CTTTACTCCTGCTATGAGCATTATCTATCTGCAACATCATATTATCGCCGAGGCTTTGCT
GAGCGTCGTACTTTGCATTGTCATTGACCAATCTGATTGACGGAATTTTATTAGCATTAA
GTGTACATTATCTTAAAAATTAGTTACAAATTTTCTGGATTATACTACTGCACTTCCTAT
CTTTCCTAGAGCCTTTATGTGCGCTTTAGTGTCTTCATGAAGGTTCTAAGACATATTTTT
CCTTTATCTTAATCTTTTTTCAATTTCTTTGTTCATATATTTGTCATTCATGTTTATAAT
GATTAGTTTTGGACTGAACATATATTTATGTATTTTTTCTCCCTTTGCGCCTTTTTTTAT
TAAAGCCTACACTTTCTTTTTCTTGGTACAAAAAGCCTACACTTTATTTGCGCTTTAGGC
TTAAAGCCCCAACAAATAGAGCTTTTTTGCGCTTTTCGCCTTTGATAACACTGATATGTA
GAATGTACTAAAATGACCTTTAATCTTGTGGTTTTAAACATGTCATGTGGAAAGTAATAA
TTGAACAATTGCCAAAAAAGGAAAGAGGCATTCTTTTTTAAACAGAAAAGGAAAGTAACA
CAAACAAATTGAAACGGAGGGAGTATATCATTGCAGAATCTGTCTTGCACCTTACATTTG
TAGCCTTGACATTCTTTTGTTTTCTACAAATATCCTGATATTGGTGTTTGGTGCATCTTA
TTTTATACTTCAGGCTGCTTGCACGGAACTACGGAAGAGCAGGTTGTTTCACAAGCTCCT
TGAGGCAGTTTTGAAAACTGGCAATCGTATGAATGATGGAACATTTCGTGGTGGTGCTCA
AGCATTTAAACTTGACACGCTTCTGAAACTATCAGATGTAAAAGGAATAGACGGCAAAAC
TACGTTGTTGCATTTTGTTGTTCAAGAGATAATCCGTTCAGAAGGTATACGAGCTGCCCG
TGCCAGAGACCGAGGGAGTGTGTCTAGCATCAAGTCTGATGATCTACCCGAGGATCAGTC
TCAAGATGCAGAGGAGTATTATCGAAGTACTGGTCTACAGGTTGTTTCAGGTTTGAGTAG
TGAAATTGAAAATGTGAAAAAAGCTGCAATTTTGGACGCGGACAGCTTAACAGGCACAGT
ATCCAAGCTTGGTCGTGCACTAAAAGAATCACGGGATTTCCTAAATTCAGAAATGAAGAA
CGTAGATGACGAAAATAGGTTTCACCAGACCCTGAAGAGTTTTGTGCAGAATGCTGAGCT
TGACATCATGTGGTTATTCGAGGAAGAAAAAAGAATTATGGCCTTAGTTAAAAGCACAGG
AGATTATTTCCACGGAAATGCAGGGAAAGATGAAGGTTTACGATTGTTTGTTATCGTTCG
TGATTTTCTGATAATATTAGATAAGGTATGCATAGAGGTGAAAAATGCTCAGAGAAAGCT
AAACGGCACGCCAAAGAAGGAGAATGTGGCAAGTAAAACTTCAGAGTCCACCAATCCACC
TCCCCTCGATCTCCGACAGAAGCTTTTTCCAGCTATCACAGATAGGAGAATTGATGATTC
TAGTTCGGATGATGATGCTTCTTAA
>StFH8
ATGGCGCTGTTCAGACGATTCTTCTATCGGAAGCCGCCGGATCGGCTTCTAGAGATCTCT
GAACGGGTCTACGGTATGTTTTTTCTCCCCAAATCCTGTTGTTTTTTGATACTTCTCTGT
TTTTTTTTTGTTCATAAGAGAAGGTGTTCGATGACCTACATTTTTGCAATAATCTGAAAA
AGTTTTCGGATTTTGGTTGAAAAAGTTCATTTTTACAGAAACAGGGAACTTTCCCGGGAA
AAAAATTTCCAGCTGTTTTTGAAACAAATGCTTATATGATCATATCATAGTTAGCTACAT
TTCGAAATGTTTGTGGTTGAGTTTAACTATGAGAATATCACAAATTGCTTAATGAGCTGA
AAATGAATGTATAGTTTTTAAAAGAATACTGAAAATCTGATGCTCCATCATTTTGGTAGT
TTGCCTAGCCATTGTGCTCAGTTGTAGTTACTGTATTTTTTTTTCAGAATTCTTTGTGGC
CATGATTTCTTTACTTCTGTTATTTCTTTTTTCAATCTGCTTTGATATGCTTTTCTTTAA
GCCGAGGGTCTATGGGAAACAACCTCTTTACATCCCAAAATAGGGGTGAGGTTTGCGTAT
GCTCTACCCTTCCTAGACCCCACTTGTGATAATTTGTTGTTGTTGCGTATCTATTGTGCT
CTGTGGCTTGGAAGGTGAACTTTATTTTACAGTTTTGAGTGATATCTGTAGAGCTTACTA
TCTTTATTATCTTAATGGTGGATGTAACTCGGACCAATAATTTGTGTGGTTGGTTTTATG
ACTATTGATGATTTTCTGCTTTTCGTTTTGATTCACACATTGCAGTGTTTGATTGTTGCT
TCTCAACGGACGCATTGGACGAATATGAGTACAAGACATACATGGGAGGTATTGTAGCTC
AGCTGCAGGATCATTATCCAGATGCTTCTTTCATGGTTTTTAATTTCAAAGAAGGAGATC
ACAGGAGCCAAATATCAGATATATTAACGCAGTATGATATGACTGTCATGGATTATCCTC
GGAAATATGAGGGGTGTCCTGTATTGCCACTGGAGATGATCAAGCACTTCTTGCGATCCA
GTGAGAGCTGGCTTTCAATCGAGGGCCAACAAAATGTGCTGTTGATGCACTGTGAGAGGG
GAGGGTGGCCTGTACTTGCTTTCATGCTTGCTGGTCTTCTTTTGTACAGAGAACAGTACA
CCGGTGAGCAGAAGACTCTTGACATGGTATACAGGCAAGCTCCTAGGGAACTTCTTTATG
TTTTATCACCTCTGAATCCACAGCCATCTCAGCTTAGATATCTTCACTATATCACCAGAA
GAAATATTGGCTTAGATTGGCTGCCATCAGATATACCTTTTGCTTTAGATTGTATTATAC
TCAGGGTCCTTCCTCAATTTGATGGTGGGAGGGGTTGCCGACTGATGGTTCGTGCCTATG
GTTTGGACCCTGCTTCACCGACGTCCAATAGGAGTTCTAAACTCCTCTTTTCAACTTCAA
AGACAAAACAACATGGTCGCCTCTACCGACAGGTAATGCTAAGCTTCAAATGTTTGAGAC
GTACAGGTAATTAGCTGAAATCTGATGTATTCTGCTGACTTACCCTCTCCAGGAAGAGTG
TGCACTTGTGAAAATAGATATCCACTGTCGTGTTCAAGGAGATGTTGTTCTTGAGTGCAT
CCATTTGGAAGATGATTTAGTTAGGGAAGTAATGATATTCAGAGCTATGTTTCACACGGC
ATTTATTCGCTCAAATGTTTTGATGTTAACTCGTGATGAAGTTGATGTCCCATGGGATGC
AAAAGACCAATTTTCCAGGGAGTTCAAAGCAGAGGTTTGGTATTTATTCCTCTGAACTTG
GCTCTTTTTTCATTATCCTTTAACAGGAACTACAGGAGTTGAATAATGCTCATTACTGTA
CCAGGTACTCTTTTCAGATGCTGATGCTCTTCCACCTATTATCACTACTGAAGCACCAGA
TGAGGATGATAATGAGACTGAAGGAGCTTCACCGGACGAGTTCTTTGAGGTGGAAGAGAT
ATTCAGCAATGCTGTTGATGGACAGGATGGAAGAGGGGAATCTGATGCCCATTCAGTTCA
GGACAGTATGCAGGATGATGACAACATTGAAATATGGAAAGAAGAGTTGGAGCATCATGC
CTTTCAAGACTGTGCATTTGTTGAAGGTAATCGCAAACTAGAAGAAAATATGGATTCTAC
TCAACAAGCATCAAAAACAAATAGTTTAGGGGATAAGGACAACTTGATAAACTCCGAGGC
TGTTATTTCTGATGTTTCTAGTCACAAAGACTCAGAAGCAGAAACACCGGGGGCAAGTGT
CATGTCACAAGAAGGATATAATAAGCAAGATGTAGAAGGCCCCTTGAGACAGGAGAGGCA
GGGCTCACAGTTTACAGCTGATATCAGTAAGGGAAAGAATGAAAAGGCACTTTCATCTCT
AAAGAAACAACTAGCATCCAACTCCAAACTTGCTGTGGATGGGATTGGACCTAAAAATAA
ATCTAAACAGAAAGAATCTCTGGGAACTCTGTCGCGACTAGCAAAGCCAAGTGCAGTGTC
TCGGTGGATCCCTTCTAATAAAGGTTCTTATGCTAATTCAATGCATGTGGCATATCCAGC
ATCAAGGTATAAGAGTGCTCCACCTGCGCTTGCTGTTACAAAGGATTCTCAATCTGGGTT
TAAATCAAAATCGCCCTCTCCTCGAGCTTCTTCAGAAGCTAAAATTCTAGCTGGAGCAGG
TCGTATTCCAAAGAAACGCTCTTCATGTCCTGCATCATTAGACATGTCAACAGTCAAGGA
GGCACCTGTTGCAATGACCTCTTCATCAGAATCAGTTGAGAGTCAGGCACTTGACCTTCA
GGCATCCCCTCCAAGTCCCCTACCTTCATTTCAATATCCAAGTACTTTATCACTTGAATT
GCCTCCTATTCAGGAAGTAAGTACTAACACGCCAGCTTCTGCAACGCCACCTGAGTCTTC
ACAGGAAGACCATATTATAACTGCTTCTTTGACCCACCACTCCTCCCCTCCTCCACCTCC
CCCACCCCCACCCCCACCTCCGCCTTCTCAAATCCTATCACGTAATCAAAATGTCAAATC
CTTATCACCACCCCCACCTCCACCTCCACCTCCACTTCCACCTCCACCTCCACCTCCACC
ATCAAACAGCTTGAGAAAGACTCATAGAGGTAGCTCTCATAGTCAAAATGTCAAATCCTT
TTCACCACCACCCCCGCCTCCACCTCCGCCTCCACCTTCCCCTCCATCATCAAATGGCTT
GAGAATGGCTCATATGGGTATCTCTCCTCCCCCTCCTCCTCCTCCCCCACCTTTACCACC
CACATTATCTACTGTACTGAAAGTTGGTAGGGTATTGTCACCAACCCCCTCACCCACTTC
TTTGCCAAATGCGGTTTGTGCAGCATCCTCCTTGGTAGCATTAACTCCACCTCCACCTCC
ACCTCCACCTCCACCTCCACATGCACCCACTGCACCTAAGCTAGAAAGTCTTAGAATATC
CACTCCACCACCACCACCTCCTCCCCCTCCCCCTATACCTGCAATTTACAGTGCCCCTCC
ACCACCTCCACCATTTCCAATTGTGCCTGGAGTTTCTTCTTTGCTAACAATGAGTGCTCC
ACCACCACCACTTCCTTCTTCACCTGAGCTACCTTCTTTACTTGGTGCTTCAGCTTCACC
TCCCCCACCTCCTGTGCAGGTTTCTCCTCCTTCACCACCTTCACAGAATGATTCAGTTCC
ACCAACCTCAACTCCTTCACGAAATGCACCTCTACAATCTTTGCCTCCACCAAGTCCACC
TCTATCTACACCTTTGCCTCAATCTCCGCCAAGTCCACCTCTATCTACACCTCCACCTCC
ACCCCCACCCCCACCTGTTTCAAGAAATTCTCCAATGCAATTTCTGTCTCCACCTCCCCC
TCCCCCCCCTCCACCAAGAAATGATCCGACCCCAACTCAACCTCTATCTCCACCTCTACC
TCCACCTCCACACCAACCTGTTTCAAGAAATTCTCCGATATTAATTCTGCCTCCACCTCC
ACCTCCACCTCCTCCACCCTTACTTCCTTCAAGAAATGTTTCAGCACCAACTGTCCCTCC
CCCTCCCCCTCCTCCACCCCTTCCGTACAATACTCCACCTTCAATTCTTTGTCCTCATTC
TCTTTCCACCCCATCTTCTTTATCTAGAGCACCACCACAGCCTCCTCCCCCTCCTTTGCA
TGTTGCACCTTTACCATCTCCTCCATTATCAGCAGCTCCACCGCCTCCTCCTCCTCCATT
ACCAGGAGCTCCACCACCACCTCCAGCTCCTCCTCCCCCACCTTGTGGCATCCCTCCAGT
TCCTCAACCTCCATTCTATGGCGGCCCACCAGCTCCTCCACCTCCCCCTTACGGTGTCCC
ACCAGCTCCTCCACCACCTCCTTACGGTGGCCCACCAGCTCCTCCACCTCCCCCTTACGG
TGGCCCACCAGCTCCTCCACCACCCCCTTACGGTGGTCCACCAGCTCCTCCACCTCCTTC
CTATGGTGGCCCTCCAGCTCCTCCACCTCCCCCTGGTGGTGGTCCTCCAGCTCCTCCACC
TCCCCCTGGTGGTGGTCCTCCACCACCTCCTCCTCCCCCTGGTGGTGGAGGACCACCTCC
TCCTCCTCCTCCCGGCGGAGCACCACCTCCTCCACCCCCTCCTGGAGGTGGCACACTTGG
TCCACCTCCTCCACCACCTCCAGGAGGTAGAGCACCGGGTCCACCTCCCCCACCACCTCC
TGGAGGTAGTGCACCTGGTCCACCTCCCCCTCCTGGAGCTCCAAGAGCACCAGGTGGTGG
ACCTCCCCCGCCACCACCATTTGGCGCTAAAGGACCTGGGGCAGCCGGCAGAGGACTTCC
TGCTGGGAGAGCTCCAGCGCTTTCACGGTCAAGATCTAATTTAAAGCCATTGCACTGGAG
CAAGGTAACCAGGGCACTACAGGGAAGCCTATGGGAGGAACTGCAGAGACATGGAGGGCC
TCAAGTGTATGTTCCATGCTTTTTTAGTTTGACAGTGCTTATATTCAACTCAATTGAAAT
ACTGATAACTTTTGCTCCAAATCAAGTGCACCAGAGTTTGATGTGTCAGAAATTGAGATT
CTTTTCTCAGCCACCCCCAAGGCAAGTAGTGCGGGTAAATCTGGAGCAAAGAAGAAGTCT
GCTGATTCTAAGCCAGACAAGGTTCAACTGGTAATTAATACTATTCAATGCCTTTCTTCT
AGGAACCATCTGCAAAGAATCTAACAAAAAAGGACTGCTATTTATTTTGTTGCTTTATTC
TTGCGGTCTCTCCTGGTTCTGTCATGATTATTTCTTTTTTTCTTTGCCAGATCCTTCTTA
GATGATTAACTGTAGTTTCTTTCTATGAAAATTTGACATTAGTTATTTTGAGGAACTCTT
TTTCTTTGTTTTATTTCTGTCTCACATGAATTCGTCTTTTCCTAATTTCTTTTCTTTGTG
TTTCTTCGGTAGGTTGACCTAAGAAGGGCAAACAATACAGAGATTATGCTCACAAAGGTG
AAAATGCCACTTCCAGACATGATGGTTAGTTTAGTGCTTCTCTTAAATATTTTCTATTTT
CTTTATTTTTCTTTTTTGAAGGCTTGTCTCCTTTGTTTTCACAGAAAAATAACTCCCTGT
TTTGTTGCGCATGCCCACACACACAGAGGGGGGTGGGGGTTAAGTCATGCAATCTAACTG
AATAAGATAGTGCGATTCTATATCTTTGTTTAGGATAGTGAGAGTCTACATCTTCAAATT
TTCTGAATTTCACGTCTTTCAGCTCACTTACAAGTCACAGACTGCACTGTGGGTTTTAAA
CTGTTCATGGCTAATAGTATAAGGGGAAAGACCGATCCCTTGTCAGTGACCTAACTCAAT
TATTTGCTTTCTTCCAATATCCAACTAGTTTAAACATTTCTTCCAGATCACATCATAGAA
TTCTAGAGGAAAAAGAATACTAGTGACAAAAGGAAAGCTACCTGGTCATGTAAGCATGGT
TCACATAATTCAGACTATGTTTGGGTTATACAGAAAGAAAAACTGATATATTTTAAATGT
GTTTGGGGTGCCCAGTCATACTACCCATCCTTATCAAGTCTAGTATAAGAGACCATTCAT
TTATTTTTCCTCCTTTCCTTTAAGCTTGAAAAGAATACAACAATACCTGTAAAGTAGGGG
GAATAATTGATATAGATGGGTATTAGCTCTTAATCCAACTTATATTTGTTCATTGGAAAG
AGAAAAGAAGAATTTCTCAGGCTGTCGGAATCCTCAGCCTCGGAATGAGGTTGATATGTT
AATGTGGAATCTACTTTGTTGTTAATTAAACTTCTCATTGTGGTTCAAATGATCTAGGAC
CCCACGCAAGATGAGACCTCATAGGACTTTCCTTTCTTCTATTAGTTCTCCTTCATATTT
CTACTTTTTCTTTCAACTATTTTGGTCCTTTGATATACAATGTGGCAAATTGCGGCTACA
TTGTGTCCTTCTTTGTCAAGGTGTACTAGAAATGTGTACAACCTGAAATCAGGGTTAAAG
GAGAACAGAAAATAGAATTAGAAACTTCCTTTCCTCCGTGGTTGTACACACTGGGCTCTA
ATTCCCTTTCTCTTGAATATTCTTGCTTTGTCCCTTGATGATTTCGGTGTAGAAGGTTGA
GGTTTAGAGAACCCCTAATTTTCAAGAAAAGACAAACTTTTATCGAATAAGAAACAGGCC
TAAATAAAGAAAAATGCATATCAAGCATGCATATAGCATACCCAACTGGTATTAGATTGA
GGCCAAGCTAATTGATTAATATTCATGCTTGTCCTCTAGTCCTCTCTTGTAAAATCAATG
ACAATGGTTCTGTTATGGCCATAGGCAGCTGCACTGGCAATGGATGAGTCAATTTTAGAT
GCAGATCAGGTGGAGAATCTGATAAAATTTTGTCCTACGAAAGAAGAGATGGATCTTCTT
AAGGTAAAGTTTACTGATCTGAAGATCTTATCCGTCCTGACTTTGATTTCTCGTTCTTTT
CTGCTCCTCTACTCCTTTCAGTCTCCTCCCTCTCTCAGTTGATATCTCTGAAAAGTATTA
TATATTCTTATTTTTAAATGATTGTTTACTAATACAACTACTCAGGGTTACACTGGTGAC
AAGGAGCTTCTGGGAAAGTGTGAACAGGTTAGACCATCAGTTTTATAGTTCCTATCTAAT
CACTGCAAGATGATGATCTTTGTTTTATGTCATATTTTATAAATGCCTATCGTTTTAAAG
TTTTCATCTCTCTTTACTATGATATGTTGTCATGGGTTCTCTATGAAGTTGGGATTGTTT
CAGGAAACATCCAACCATATATTTTGGAACTGAATTTGGTATAAAGAAACCTTTCGTAAA
CTAAGCCTCTATTTATTCATGATTTTGGGAGAAAGGTTGGCGAACAAGGCTTAAGTAAGA
ATTTTCCTGTGTCCACTAAGGGGATTGAATATGGTTACACATTTTACCTATTTGGGTTAC
ATATTTTACCTATTTGGTCTGGTGACCGAAGTTTCAATTTTTCCGAGATTACTTTTCATT
AATGAACTAAAACATAATAAACTTGGTTGGAAGTAAACAAAGGAGTTTTCTCCATTTTGA
TGCTGAAATCTCCATTGTGAGTGTCAACTTGTCTGATGAAAGAATCATTTACCAAATTCA
GTTTGAAACAGATGTCATACAAAGCTTATAACATGGATGAAACAAGAGCTCCTTATGAAT
TCCAATATTCTGATAGAAAAATTAAGGGCCCTATCCTGTCAAAGTCTAGTATGCATCCGT
GCATCCTAATGACCATTATTTGGTCCTAGCTATTTCCTCTCAACGTCTGCTGCTGGTCTC
TAGCCTACTGCCGCATTTAAAAGTTTTTACCAACTTCTGTAAAAGCTTTCGGATATGTGA
CAGTAGTAGATTGTCTATGAGTGTCATAGTGAGAGGGAGGAAAGAAGAGTGTGTCAATGT
TGATAGGGAGTGCAGAGAATATAAGAGGAGGTGGAAAGCAGAGAGCTAATGAGCATGTTG
CATGAATTGGTATTTCGATAATAATAATAATAGAAAGAACTAAGGAAAAAAAGAACAGAA
AAAGACAGAAAACGGGTTCTTTGATCTAGAAAATATTTGAACAACTTTGGCAACAGGTAG
AATAGAAAGGAGGCATACACAAATTTGAGGGAACAGAAGAAAGAAGAATGGAGTTGCTTT
GACATAGTTTAGAACCTGCACCTCTGGTATACTGACATCCATTGACCATCGTGCCACCTT
AGTATAATTGGAAGTTGGTCTTTTCCCTTGGCTAGTGAGAATATTTTAACCAGCACAGAA
AGCAATGAAAATTAACAATATTAAATAATAAAGTTTGTGAAATCTAAACTGACGAGATCT
CATTGACCAAATTTTAATTGCTCAGGCAGTATATGTAGTTCTGACTAAATGATGAACTTA
TTGAGTTCTAAAAAGATCATTAACAACGGTAGTGGCCTTCTCCTGGTGAAAAAAGATTAA
TTAATTTGAATTTCAATGTTTTAGAGATAACTGAGTTGAGAGGCCATGGCAGGTGACAGA
TATTCATGATTATGACGACTTCACCAATGTTAACACCTTCTTATGATTGAATGATTAGAG
TGGTCAAAGTCCAATTTATGATGTACTCCCTTGTTCCATTATCACGTTTGGGAAATTCTT
GTAAGAATTGTTTCTTTTCCCTGCCATTGGAGGTCTTACAATTTCAAGATTCGAGGAATA
GCTGATACTTGCTTTCATTTTACAGTACCTTCTAGCTTAGATCCCATGCTTCTCCGGTGT
TCCTGATTTTACCTTTGACTGTCAGTTCTTTTTGGAGTTGATGAAGGTGCCACGAGTAGA
GTCGAAATTAAGAGTGTTTCTTTTCAAGATTCAGTTCAAGGCTCAGGTTTGTGTGTATCT
AGAGATCTTCTGTACTAAAGTAATTTCTGTGTCATCTAAATTTAGTTTCGTTTCAGGTGA
CAGACTTCAAGAAAAGCTTAACCACTGTGAACTCTGCATGCGAAGAGGTAATTTGCTAGG
TTCTGCATCTCTTCTTTGTTCTTTCTTTTTATCTTATTTTTAACAAAACTCAATGTGCAT
GTAGCAGGTCCGAAGTTCTTTAAAATTGAAGGAGATATTGAAGAAAATTTTGTTTCTTGG
GAATACGTTAAATCAGGGAACTGCCAGAGGTAAGAATTCCTGTTTTTAAAATGTCTCCGT
GAGCATTACTTAACCCTTTTCTTTTTACAACCATTGATACCCATCATGTAGGTTTTCAAA
ACCTTCAACACTATCAAATATAAAGTAATGGGGAAACTTTTATTCTAAATACAATAATGG
ATTTTTTTTTGAATGTTGCAACTGGGACTTAATGCTCTTTGGTTTTGGGGAAAATTCAAA
ACAATAATTGCTTGTTGCTATAATGGGAAATAATTTTTTGATTAATTCAGGGGGAGTTTG
GTTTCCATTTTTTATATCATTTTCTACCTAAATAAGTAGCATAAGCATTGACCCTAAGTA
TGTTGTTTGGTAATCAAAAATTAGTTGAGGTGTCAATATGAATCCTCTATATCCATTCTT
CTCCATTGGAGTCCATTTAGTTTCACGATCAGAGTGCAAGCTAAGAAAGTTAAGCCACAT
TACTCATTAATTTGATATCCTTTGCAAATTTTTGGAAAGATGAATTAATATTCAGGATGC
TAACTCATAGTTTTGCTCCAAAGTTAGTCAATTTTGCCATTTTGGGATCTGGAAAGCTTA
GTGTAGATTCTTATTTTGGAAATATAATCAGTGTTTTATGAGTATAAAGACGAGTATGAT
TATAATTACTACTGTTTCTTGCACTAAGAACATTATGCTTTATTTATGTGGCTGAATTAG
TTCGATGGAACATAAGACCTGATTTCATGTTGAAGTTTGGGTCAACAAAATTTCTAGATT
AAATTCCATGTAATTCTTTACTCCAGGTTCTGCCATTGGATTTAAGTTGGACAGTCTTTT
GAAGCTCGCTGATACACGTGCTACTAACAACAAGATGACACTCATGCATTATCTTTGCCA
GGTACTGTCCGTTTCATCTTTGCTGTTTCCAGAAAGGTTCTTCTGTTCACATGATTCCCC
TCTGTTTAATTAATTATTTTTTGAGACGGTAGAATAATTTTATGATGGGGGAGAAAACTC
TCGCATGCACGTGGCATACCAAAAAGCAGAGAATCTACAATAAAATATGATTCTCTACCA
AGATACCTCAATCTTCTATACAAACTGGAATCTCATGGATGCACGAAAAGGAAATCCAAT
TGATAAAGTGAAATTGCTGTTACACAATAAATGAATCAGCTGGTCAAGTTAGCTAGTTTT
ACCTTATGAGTAGTTAGTTATACTGTTGGATTAGTTAGAAGCAGTTAGCAAGATAAGATT
CTTTCTCATTTCTATATAAGGCATTGTATCAAATCATCAATTGAATATACAAGTACACTT
TCCGATGGAATTTTATTCTTCATCTTCTATCTTTTCATCCACCATAGCTGAATAACTTGA
GCTTCTCCGCTAAGCTCCTGTCCAGCTGCTAAAACCTCGGATTCCTTTGAGAATCCCTGT
ATTTTGGCTAACAATTGCGGATTCTTTTCTGTCCATGAGTTTATTATGGATGAAACTTCA
CTATAAAAAGGCCACTACACTCCTTCCACCTCCCAGAATCCTAGTTGTCATGCTATAGCT
TTGTTTATAGAACAAGTCAACCATATTTTGGAAGGTTCCTTCTAAACCTTCGGTCCGTTA
GTCCAGTGAGACTCCCGTTCGTGTAACTTCTGAACCTGTTGGACTGTCGTCTCTTTTTTG
CTGGAAATGCTATAATTGTTAGGCATTGTGAATCTCAATGCATTATCTCCACACCACTTG
TGCCCCCAAAAATTAACCCTGAACCCTCTTCCCCTGCCATGTAAGTGACTATTACTGAAT
TTTCCCCCAATCCTTCAAAATGTTCCTCGCAGCCAAAGGAGTGTATGTTTTATCTTGTCC
TCCATTCTCCTTTCACAAACCCATATTTTCCCTCTGTCATCCCCATCTGTAGAGTCTTCT
CTCTATTTCGACTTCAGTCATTTCCCTAACAAGGCCTTGTTAACAACCCGGACATTTTTC
ACCCCAAGGCTGGATGAACTCTTTGCGTCATTATAGTCTCCCAACGAATCAAGTTAAACT
TCCTAGCGTCATTTTCTGAGAACCTAAAAGTTCCTTAAAGTCATTCCAATTTACCTGTAA
TGCTGGTTGGTGCTTGTAACAAAGACATAAAGTATGTGAAAATGCTTGATAGTATGCTCT
TCATTAGTACTTCATTTCCTCATTTTGACAAATACCTTGTTTTCCATCCCGAGAGCCTCT
TTTCTACTTGTTTTTTTATCACTGGATTCCGTGTCGTTTGATCCTTGTTGGAACATCTAG
GGCAAACCGATGTAGCTGCTGGGAAGAGCTCCAAACCCAGCAATTAAACACTTGTAATAA
ACTGCCGATGTTCTCAACTTCACCCACTAGGATGATCCCACACTTTCTAAAGTTGATCTT
GAGAGATGACGCCACCTAAGTTACCACCTGTTATTGCTTTATCCATCATTTTTCTCAATG
CTTCCATTTCCAAGATGAAAAACATAGGAGATAAAAAGGCATTATTAACTGGATTATACT
ATGTGAGGTTGTCATGTTAACATTATCTCTCTATTCTCAGGTTCTTGCTTCCAAGACACC
AGATCTTTTAGACTTCCATGAAAGTCTTGTAAGCATGGAAGCTGCATCAAAGGTTATCTA
TCTACCTATCTCTTTGTGCTGATACTTCTTAAATTTATCCAGATTAATTAGAAATTAGTT
TATCCTTGCAGATTCAATTGAAGTCTTTGGCAGAAGAAATGCAAGCAATCATCAAGGGGC
TGGAAAAAGTTAAGAAGGAACTAGAGTCATCTGCGAATGATGGCCCGGTGTCTGAAATCT
TTTGCAAGGTAAGACGGTGCTTGTAAATCTTTCATAAACGATGTCTCAGTTTTATCTGTT
CACATTTTATAGTGCCCTACACGTTAGGAGTGTTGAAATACTGCATTTTAGGACTTCCTA
GTTTTCTCCCTCTTCTTGTAGAATTGAAAATTGGATCAAAAAGTCCTTTTTCTGTTGCAA
ATTTTCCTTTACCAAGAACAGCCACATTTAAGGTATTTATCTTTCATGCCTCCCCTCTCT
CTCTCTAGAAGGTCCATTTTTTAACCTTAAAGCAGATCAAGCTTTAATAAACAGTTGGCA
CTTGAATTTTATCAAACTTTAAACAAATCAAGTCCAAATAGAGCTCAAATATATATATAT
ATATATGCTAAGCGGTCAATTTTGAATACAGGCAATCTAACTTTAAGCAAATCAAGTCGA
CCTCTTATGTGATATGTGAGAGTTTTCATTGGTCAAAGTGAAAGTTGGTAAGTGCCACAC
ATTGGATGAGGGATGAGTTGTTTGTCTCATTATATGGTCTTGAGCAATTCTGACCTCATG
AACTAGCTTTTGGTTGAGTTAGGCCCATGGTCCATTTTCTTCACAAACACCTTGGTCTCC
CTTTAAGTGTATCGTTTTTACAATTATTTACCTATGATAGTTGATAAAATTAAACAAAGC
TTTATGTCTCGATCAGTCCCTAATGGTTTGACAGCAGGATGAAAGTTGTTGTTGTTAGTG
AGTAATTTTTCTTATCTGTATTCACTGACGTATCTCCCCTCTTCCCAAAAAAGAGGGTAA
CAGTTTTCTGGAGGAGTAAAGCACTGCTGTTTGCATTTGGATAGGAGATAACAAAGAATT
GTGATTGTCATTTTCTCCTCCTACTTGATTGATTGATAGAATAGTCTTTTAGCTTGCAAC
TGAATTTTGATGGACTAGCACTATTTGGCTTTCTCATGTAGTTGTATATCTTTACCTTTT
ATCATTTTCTACTTTCTTTCCTGAATTCGGTAATTCATTTAACATAAGAGTTGATAGGAT
TCATTCCATGCGGCTATTAAGTTGCAATCATTTCTTAACTTGAAATTAGTATAATCTGTG
CCATCTTTTGGTCCTTATAAGTTTGATTTTCTACGTCCGGTAAACCAGACCTTAAAGGAA
TTCATTGGTGCATCTGAAGCAGAGGTGGGATCTCTCCGGGATTTGTATTCTGTGGCGGTA
ATTTCCTTTGCATTTAGTTACCTCTTTGTTGTATTATGTTACAGCATCAATTTCTATAGT
GTCAATGATATGTTTTATGGTTGTACTTGATGCACAGGGCAGAAATGCAGATGCACTTGC
ACTATATTTTAATGAGGATCCCGCCAAATGTCCATTTGAACAAGGTAGCATTTGTACAAA
ATATTTCATCCCCTCATTGGCCTTCTGGTAACAAAATTGAGCTGATGAAAGTGGTCCCCT
AGAGTCGTGAACTTTACATTGTTGCCTTTGATGCCCTTCAGAGTTATACTACCAAATATG
AAAACATAGTAATAGGTTTATTACAGTCACGCGACTGCTAATTGTCTTGGAAATAGAAAC
CTTTTCATAATATACTCAGCCTGTTTCAGAGGAAGATAATGTTGGATTCAATTAAGACTA
TGCCAGACATGGATGTGTATGGAACTCAAACTATCCTTTCTAGTTAAAATGAGCTAACAT
TAATCAAATCAGCATTTGACTAGTTTGCACCACCTGGTATTTAAGTTACATGCAAAGAGT
TTACTAGAGAAATTCTGAATTTATGTCGGCATTGAATTTTATTCAATCCGGTGCATCTTA
TTCCATATATGCTTCATTTATGCATCGTTATTCTCATTTCTGTGCTAGTGCTTTTGAAGG
TTTGACTCCTAATTGTTTGTTGTGTGGTATCTGTTTCATACTCTGCAGTCACTGCAACCC
TCTTAAATTTTGTGAGGTTATTCCGGAAAGCCCATGAGGAGAACTTGAAGCAAGCTGAAC
AAGACAAGAAGAAAGTTCAGAAGGAAGCCGAAATGGAGAATGCAGAAAAGAAGCAGCTTA
AAAAAGAAGGGTGA
>StFH9
CCCGCCCCTATGCTTTCAGCAATTTGTCTTCTATTACCATTTCTCATTTGACCAAATTCC
AAAAAAGGAATCTTGCTGAACATTCACAAAGAACAGAGCAGATTGATTATTCACAAAAAA
AATTAAATAATGTAAGCTAAATAAAATAAAATATATGCTCAATAGTAAGGAACTTCTTCT
TGATTCTTGATTCAGTACAAAAAGTGTTTCTTAAAGTTCTCATCTTTTTTTTCTAAAGAA
AGAATCTGTTAACGATGGTGGTTTCCTTTTTCTTCATTTTCTTCCTCTGTTTTTCACCTC
AGTACTATTACTTATCATTTGCCACCACCGCCGCCGCCGTCTTCTCCGGAAACAACCGCC
GTGTTCTCCATGAACCCTTTTTCCCATTAGACTCACCACCACCATCTTCTCAACCACCCA
TACCTTCTCCTCCAGCCCCTACAGAGTACCCATTTCAAGGCTCTACTACTACTCCTGATA
ACAGTGATAATAACCCCTTTTTCCCTACTTACCCTTCTCCTCCACTTCCCCCTGATTCAC
CTGCTGATTTTGTTCCTGCAAATGTTTCTTCTATTATCCTTCCAAATACCTCCAAATCTA
ACCCTGTTTCAAATAAACTTATTGTCACTGCTATTATCTCTGTTCTTGCTGCTGTCATTG
TTCTATCTATTGCTATCTTTTTACATATACGAAAGCGAAGGAAACAGAGTGACCGGAAAA
CTCAAAGATCTGATAGTAATAGCAATGGGTTGAGTCGGGATGGTGCTAGGAGTGATGGTA
ATAATGGTGTTCCTAAGCTTCAAAGACCGTCTCAAACTAGTTCGGAGTTTCTCTATTTGG
GTACTCTTGCTAGCTCACATGGCGGAGTTGAAACACATAATGCTCAGAATCGTAATGGTA
GTAACACTAGCTCTACTCCTTCTTCGAGAAAAATGGACTCGCCGGAGCTCCGTCCATTGC
CGCCGTTGCATGGACGGAATTTGAGACAGAGTTATGGGAATACCAGGTTTTTCTCCGGTA
CTGCTGAAAATGATGTAGATTTTTACTCTTCTGCGGGATCTATGGGTGGTAGAGAGAGTT
CAATCGGAGGTGACTCACTGTCCCGGAGAGATTTTTCTGCTGTTGAAGTTGAGAAATTTG
TTGGCTGTAGCTCATCTTCTTCGAGTTCGTCCTCGAGTTCCGGGTCCGGTTCGCCGGTCC
GGTCTGTATCGCTGAGCATTTCGCCGCCGGCGAGTTTGAGTCCGGAAAGGAAAAGTGTAA
GACCCAAGTCACCGGAACTGGTCGCTGTTGACACCGCTCCACCACCTCAGTATCCACCTC
CTCCTCCACCGCCACCGGCGACTATTGTGCCACCATTTGCAGAATCTCCATCTCCATCAC
CATCACCTCCATGCCCATTATCACCAGAGAGATATTCAACCAGAAGTATGGACTCATCTC
CGGGAATTTTCAATCTTTTGGATCAGGATGTTCAGTTTCCGGCGAGAATCAGAAATCACA
TTCAGCAAGCCACACCAGCTTTTGGACCACCACCGCCACGTCCGCCACCACCTCCACCAC
CTCGGTCTAAGAATATGGAAAGCCCCAAAACACCCTCACCTCCATTTTCAAAGCCAGCAT
TTAACCCTCCAGTTCTTGAATCTCCTTTAAAACCCATAGGAATTGAGAGTCCAGTATTGG
TTTCTCCAATGGAGTTGCCTTCTATTTCGGAACATATTGAGAAGAATGATGAGAAAACTG
AGGAACCCAAACCAAAGCTGAAAACTTTGCATTGGGATAAAGTGAGAGCAAGTTCGGATC
GCGAAATGGTTTGGGATCAACTGAAATCAAGCTCATTTAAGTATGATAATCTGTAACTAT
TGCCTTTTGTTTGTATAAGTTGAATAGAGCTGATACTGATTTATTTGCAGGTTGAATGAA
GAGATGATAGAAACACTGTTTGTTGTAAAGACTCCAACTTTGAATGCAAATGACACAGCT
AGACGTCTTGTTCCCTCACCGAGCCAAGAGAATAGGGTACTTGATCCAAAGAAGGCACAG
AACATTGCAATTTTGCTGAGGGCCATAAATGTAACCACAGAGGAAATATGTGAAGCCCTT
TTAGAAGGTATTCGCAGTTCTTTGAAGAGTTTAACTTAAATACATCGATATTTATGCTAT
TAGGCTGACGTAAAAGATAACTACGGTAATCATTGGGATTTGTAGGCTGGAAAATAAGAA
AGGTTACCTAGTACAGTGGGTTAAAATGCTTGGTATTGTAGGAATTCTTTACATTTGGTG
GTTTATATAAGTTAAATCTCTCTCTGAATTGAAAATTAAGAGCTGAAAAATGGAATGATG
GAAGTGTCTGTTAGTATTGATCGAGGCAAAATCATGTAGTTTATCGTGCTAAAAGTTATG
CTCCTTTGCTCCCAAGAATTTCAGTACATGGATTTTGAAATCATGTAAAAAGTTTACCTT
CACTCAATGTTCTTTGTTGGTTTCATCAATAGGCAGAAGTTCAAGTGTATGTAGAAGTTG
TAAAGTGTTTGGATTTAGGAGAATAGACAGCAGTAACAAGTTACATCTTCTATTCAGGAA
ATGCTGAAACTATTGGAACTGAGCTCCTTGAGATTTTATTGAAGATGGCTCCATCCAAAG
AGGAAGAACGTAAACTAAAAGAATACAAAGATGATTCTCCGGTCAAGCTCGGACCAGCAG
AGAAGTTTCTGAAAGCAGTGCTTGATGTACCTTTTGCATTCAAAAGGGTAGACGCTATGC
TGTATATATCAAATTTTGATTATGAGGTCGACTACCTCAGAAAGTCATTTGAAACTCTAG
AGGTAACTATTTTAAGTCATCGTCAACTCCTACTTGTTATTGATGATCCATTCACTAAAA
AAGAATTTTGATTTAGATCAGAAGTAAACTTGTGAATTATGTCTTTAAAATGCTTTCCTA
CTACAGGCAGCATGTGAAGAGTTGAGAAGTAGCAGAATGTTCTTAAAGCTTCTGGAAGCC
GTGTTGAAGACGGGTAACCGCATGAATGTTGGGACAAACAGGGGAGATGCTCATGCCTTC
AAACTTGACACACTGCTAAAGCTTGTAGATGTAAAGGGAGCAGATGGGAAAACAACCCTT
TTGCATTTTGTGGTTCAGGAGATTATAAAAGGTGAAGGTACTCGTCTTTCCGGAGGAGAT
CAGAACGAACAGTGTACCACTAATGATGACGCTAAGTACCGGAAACTTGGCCTTCAAGTT
GTTTCCAACATTACTTCAGAGCTTATACATGTTAAAAATGCTGCTGCTATGGATTCAGAA
GTGCTCCACAGCGATGTTTTAAAGCTTTCTAAGGGGATTGGAAACATTACTGAGGTTGCA
GGATACATTGAAGCCGTTGGATCAGAGGAAAGCAGTACTAAAAAATTCTCTGAGTCCATG
AACAGGTTTATGGAAATAGCAGAAGAGAAGATCATAAGGCTCCAAGCTCAAGAAGCATTG
GCCATGTCACTGGTGAAGGAAATAACCGAGTATTTCCATGGAGATTCAGCTAGAGAAGAG
GCTCACCCTTTCAGAACCTTCATGGTGGTCAAAGACTTCCTAATGATTCTTGATCGCGTT
TGCAAGGAAGTTGGAATGATAAATGAGAGAACAGTAGTTAGCTCCGCGCATAAATTTCCA
GTTCCTGTTAATCCAAATCTACAACCTGTCACTAGCAGTTACACAGCTAAACGGCAGCAT
AGTTCCTCTGATGATGAATATTTATCTTCTTAGTAGTGTTAGTTGGTCATAACAGGCAAC
TCCCTAGTTTTTTGCTTCTGGCCAAAACCAATGTAATCTACTATAAAGGCCTTATAGGAG
TTTGCCTGAGACTGTACCACGAATTTTCGAGTATAAGTAACTCTAAGTTGTATTTATTAG
ATCATTTTGTATAAGATCTTGGAAATTCTTTATCCTTTTCATATATATATAGCAAGATTT
ATCATCACATCCAAAATAATAGGAAGGTTCAAACCTA
