# Supplementary material for: Genome-wide identification and characterization of FORMIN gene family in potato (Solanum tuberosum L.) and their expression profiles in response to drought stress condition
Source: PLoS One. 2024 Aug 26;19(8):e0309353. doi: 10.1371/journal.pone.0309353 (PMC11346945; doi:10.1371/journal.pone.0309353)
Supplement: S5 Data — (TXT) [file pone.0309353.s005.txt]

>StFH2
ACACCGACAGTTTTTGCGTGTTTGGAGGTTCATCCAAATTAGCACGCTTCAATTTTGTAG
TTTCCTCTAATTAATTTAGCAAATTTTGAGGAAGAAGCAAAATTGAGAGGAAAAATATTA
AAGAATGTCTATATTATTTAATTTTCATATGACTAAATGAGGGTAAGGAAAACTTATCCA
GCATAAAATATTTACACCAAATTAATGAAATATACATAGTTATTATTTAACCATTATTTG
ATGTCTACTTTAAATGTAATTTTTATTTAAAACAAGTGCAAAGTATTCATTCCCGAACAG
GGAAACCATGAGCTTGTTATGATTGTGCCCACCATATGGCGTAATAGAAAAGGGAAATTC
TTGTGAAAGTTATTATGATGAGAGATCTAAATTATAAAATTTTACGAAATGATTATCATT
ATATCATATGGTTGAGTAACGTTTAGCACTAATCACTAATTATGCGTGCATCTTCACTGC
TCTTTCCAGCTATGGTAAAATCCTGGTACAGGACCCTATAATTATTATATAAAGAAATCA
GAAAGAATTTTCTATTTAATTAATAGAAAGTAGGAAAAGATAAACTGAACAGTGGTGATT
AATCCACCAAAATGCTTATTGAGACATTTTAGTGAAAAATTTAGCTCCTAAATATAAAGA
GGTGAAACTTGTACTTACAGAGATTCTAAAGTCCATGTCATTAGGGTTGTTTTGGCAAGT
CTGATCAATTTTAATAATTTAAAACTATTTTTTTTTTCAAAATTACCATATTATATTTAA
AAAATTCAAAGTTTCTGTATAAAAACATGAAAAATAATAAAATTAATTAGAGAAATTAAA
AAAATATTTCCCTTCTTGAAAATGTGTCAACTGGTGGAATGTTAATATGGACCCAATATA
TGGGATGTGGTGGGCGGTGAAAAGGATTACGCTGTCGTTCCTCGTTTATAATCTGTAGAT
CCAACCACAATACGTAGATGAATAAAGAAATAAATATAATTGAATAATTAAAAGTAAACA
AGAAAAAGAAGATTAAAGCAAATACTCGAACGACGTGTTTTTTTAATCCCATAAAATATT
AGCAAGATTAGATGTATAAATCGTCGGTGGATCTAGCTGTCAGAAAAATGAAAAAAGTTC
AAAAAAGGAGACTAACGTTAACTATTTTCTCTCAAATTGCTAGTACTGTCCCCTAAATTA
ATTACGGATATGGTAATTGTTGGCTAAAAATATAATCCAGAATTCTCTTCAAATTACTTT
TGTCATGCTACATGTGTGAACACATGAAAATGAAATGAATATAATTAGTCAGCAATCAAA
TATAAATTTCAATTACCCATTTTTGCCCAAATAAATTTGGAAGCTAAAATTGACACATGA
CTACGTATTTTACAGTGCCAAGAAGAAAAGAGTGGAACGTTACTTTGTCCCCTCCACTCT
GTCACGAAAAAGGCAAAGTTTAGGGGAAAAAATAATTATAAAAAGTTTTATATGGACAAA
ATAAAAAGCAATATGGAACGTGATCTTTATTGCCCCAGCAGCAATTGTCATATCCCCTCT
TTAACGTGGAAAAAAACACCTAATCTTATAAAAGTAGATTCTCACTACACCTGTGGCATT
CCGTTCCTTTATGCGTCCCTCAATTGACTCTTTTTAATTGTGAAAAAAAATTGAGACGTT
TTTAATTGTGAAAATTACCGTTCAATATTTCTTAGGTTATCTAGTTTACAAACAATATAT
ATAAATAGTATTTTTATACTACTATATATAATATGCATATACATCGACTTCGATTATATT
TGACAAACTAGATGCCAAATGATATATATTGGTTACTATCCCTTTTTAATTATTCTTTAA
ATCAAATTGCTTAATAAGTTAATCTAGTTTGCTAACTCTAAACTTAACAAAATCTTAATT
TCAGGGCATAATTATAGAAAGTGCGGACTAATGGTCACCCCACCCCTACAGGCTACAGGC
TACAACAAACAGATCTTGCA
>StFH19
TATTACTATGTGTATATGTATGTCAAGTAGCTTGTGTAGGGTCTTACAAGGTCTTATACG
TCATGTCACGTCTAAGATGTACTTTGGATCGTGACAGTTACAATATTTTGAAACATTGTT
AAAGTAAATTACAAAAATTACTTTACGTATTGTTTTGACGTAAAATGTCAAAGGAATTAG
TTTGGAAATTAAGTGCAATTACTAAAGTAGATTACAGAAATCACCCCATGTATTGCTTTG
ATGTAAAAAAGTCAAGGGAATTAGTTTGGAAATTAATTGCAATTATTAAAGTAAATTACA
AAAAATGATAGCAAGAGAATAAAGTTGAATATATTTAAACTCTCAACCCGCCTAGTTCCG
CATTAATTTTAATAAAAAAAACTTATTTCAACCGATCTTACATTTGGATACTCAAAAATT
AGTCCCGTCCCACATAAACTAAAATCTTCCTTGCTCCGCACAATTATCATCCCTATTGAA
ACTAGATGTATGAATAAATTGAAATTCACATATGCCAACTCATAATTGTATTTTGTAATG
ATATTAAATTTGAAGAAGTATTATTCATCCTCTTTATTTTACTTTTTGATTATTTTAATA
TTATTTATATTATAGAATAATTATAGTTAACATATTATAAATCATATAATTAATTAAATA
TTTAATTCATAATTATATTCTAATGTAATATATTTATTATATTAATTTTATTGTCATATT
AATTTATAATTTTAATTAATGAGGTTCCATAAAAAAGTATTTGAGATATTTCTCCATGAA
ACAAAAATTATGCCGAAAAGATGTTGAACATGCATTCGGAGTTTTGCAATCACATTTTGC
AATTATCACATGACTGTCATGTTTTTTGGAAAAACAAATGTTACATGATACATTTACTAC
ATGTATTATATTGCACACCATGATAAATGAGGATGAGCTTGATCTAAATGCACCTATTGA
AGATACTTCGAAAGCTCCAAGTGCAACAATAGAAATGATGGTAGATGAAAATCTCTAATT
TGAACAATTTTTAGCTTGACATAAAAAAAATTAAGAACAAAAATGCTCATTTTGAATTCC
GTAATACATTAATAGAACATTTATAGGAGCAACATAATAATCTTGAAAATTGAATATTTA
TGTAAAATTTAAAATAATTTTTTACGATGATATAATACTTATGTAATTATATTGATTAAT
GATTTCATTTTTATTTGAATTGTTTATTAATATGTAAAATATATGATATATGCTTTGCAA
TTTATGTTATTTAGAAATCTAGGATAAAATATAATTTTAAATTATATAAAGATTTTGAAA
AGAATAAAACTTTTCATCACATGAAGGTTACAACAAGAAAATAAAAATAAAAAATAAAAA
TTAAATAATATTATATTGAAAAAAGAAGATTTTCTTTTATAGCATTTTAAATAAAGAATT
GGATTAAAGTTAATTATCTCTAAATATAAAGAATCTCTATATTTATACTTTATATATTTA
CTATTTAGAGAGTAAAATGATACTTCTTTCGTTCCATTTTATGTGAGTTAGTTTTACACG
GCACGGAGTTTAAGAAAGAAATGATGACTTTTAAAATTTGTGGTGCAAAATGAATGATAG
AAATTTGTGTGGCTATAAATTATTTTATTAAGAGTAAAATATATATTTTATAATTAAATT
GTTATTTAATATAGAAATATTTCATTTTATTTTAGACTAACTAAAAAGAAAAATAAATCA
AATTATAAAAAAAAAGTAAATTACATAAATTGTGACGGAGAAAGTACTAGAGTACTAAAT
AGGTAAAAGTATAAAGAATAAGAGAAATAGTTGACTAGTAAAGTAGTACTCCGTAGAGTA
GTTCACCTTTATTGATTGAGAAAATGGGGAGTAGAATATAGGGTGGATACTCCAGGTACT
TGTCTACTCATCTCTCTCTAATTATTATTATTATTACTCCTCTACTCACTTATTTCTACC
TTTTCACACTCTCAATTACT
>StFH12
TTTTCATTTCCAAAAGTTTATAGACTAAGCTATTAGTAATAAAAATGGCTGAAATTTGGA
TGTTCATTGGAAATAAGAATTGAATCTGTATCTATAACAAAGACAATGCGGAAGAATCAA
TAATATTCCACCTTGGAACTTAAATACGGTGTTTTCCTGAAATCGGTAACCTTTTCAACC
TATTCCTTTAAACTTATTTGTATTGCATCAAAGGTCTTTTCCTCGCACGAGCATTTTGAA
GATCATTGTGCAAGAAAAACTGGAGTCACCTTTCTATTTCCCCAAGCCAGCCTAGCCTGT
AAATATGTATTCCCAAGCTGTTGCTTCTATCCAGCAAAATTTCTTACTTTGTATCTTTTT
CCAACTAGAATAAGGAAAAAAACATTCTGACACACTTTTGTAGTCCAGTTCTCTGTATCT
GGATTCGGACAGTTCAATTACATAGGCTAACAAGTTTCAGTGCTGCAAGTTTAGTTGTTG
AATGTTTTGATTCATTGTCCCTATACTAAGGCCATCAAATTTGAATTTTCAAAAGATGCA
AGATGGAGAAGCATATGTTGCATCATGAAATTCACAAAAACAACGTTATGTTGGTATTAG
AACTTACAGCTCTCACTTAATTCTTGCTTTGGCAGAATACTATTACTTGATGAAATATTC
TGTATGCAGGCTGAGCTAGTATGGATTCATTGCAGGGAAGAGTTAGAAGAGGGTACTGAA
GCTGCAAAATTTCTGGAATATTATATTCAACAGATAGCAACAGGAAGTTATAGTTACTTA
AAACAGGATATAGCTTTGTTGCGAAAAAGAACCTTACAAAAGGCTATTGAAGATTTGCCT
CCTCGAAAATAAGCAGATTTTGTTGAAGTGCTTAAGTAGGAAAAATGTTCCAATTCATGT
TTCTGAAAGCTTTTGATGCATTCAGTACTTGCTTACGAAGAGCTTTTTTCACAATTGTCA
AGCGTTCCCAGGAGGTACCTAAGAAAAAGAAGAAGCCATTTTTGCGAAAAAAAGAAGGCT
CTGAGAACAAGAAAGAAACCATTTTTGCCAAATAAACGTGCTCCAGTTTCATCCCTCGCT
CCATCTCCAATCCCTGCAACTGTTCAGTCTCCCACTCCCTCTCCAGGTCCTGCAGCAGTT
CCAACCCTTGCTCCATCTCCAGGTCCTGCAACTGTATCACCAGTTTATGCTCCAGTTCCT
TCTATTGAAGTGCCCACTAGCTCTCCTCCAGCTGTGCTGCCTCCTTCTCCAGTTGTAAAA
CCTCCTGCAAAGCCTCCAAAACTTCTAACTCACACCAATTCTTCTAAACCTTTGCCTGTT
AATCCTCCAGATAAACCACAAAATGGTCCTAATTCTGCGGGAAATAATCAAGAGCATCGA
AATTATTTAATTGCTGCAGTGGCTGGATGTTCGGTTGCAGGAATTGCCTTTTTAGCTCTG
TTGATATTCTGTGTTAATAATAAAAGGAAAGAAATAGCTCCAAATGAATGGGAAACCGCC
TCTGAATTCAAATGCAGGTGTCTATTTGCTGCTATTTATCATGATGGTTAATTAATCTCA
TTGTATCATTACATTTCATTAATTTGTATGATTTGTATTGTCAGGTTCTTCTCTAAATGT
CAAGAGTGCATCTGCTGTAAATGATGCTGATCCTCATAAATCTTCTGAAGCCGACGTGGA
ACTGTCAAAACCTGATATGAATGCAAATGCTCATGCACCAATACCACTTCCTCCTGGAAA
ATCTGCACCTCCACCTCCTGGTCCCTCCTGGTTCTCCTCCTCCTAAACCACCTGTTCCGA
GCCGACCTCCACCTCCAAAATTTTGCCCTCCTAATCCACCACAACCTGGTAATTTGCCAA
AGCCTTTACCTCTTGGAGCACATCAGAGAAGATGTTCTTCTGAGACCGGGGGAAGTGACT
CATTGGGTGAATCTGACGCTTCCTAAAGCAAAATTAAAACCATTCTTTTGGGACAAGGTT
CTTGCTAACCCTGAACACCT
>StFH11
ATGTAGATTTGGACTCGCACTAAATAATGCAGAATCGAATAATCGACTAAATAATCAAAT
ATCTTTTTACGACATGGTAAATTATATTTATCGTGTAAATATTCACTTACACTTATGTGA
ATATAAATAAATCATTTCTTCAAATTAATAAGGTAATTTATATACTTATGTCTAACAAAA
ATAGATATATTTGATTTCATGATTTACAGAATTTTAATCTAATTACAGAAAATAAAGTAA
AATATGATTAATTACATAAATCTTTGACCATCCCTTGGTTGACCAAATTTATGGTCATTT
CATCCCACAAGGAACAGCTAATTAGTTCAAAGTTATTGTTACAACATCTTTGTTTTTTCC
TTATTATAACTTTGGTAAAGAGAACTAAATAAAAGGAGAAGAAATATTATCACTATTAGT
TTAGATAAGTCTTTCCACAAATAAAGTACAGAAATCAGACAAATATATTTGTATCATAAT
GTATAGTCAGTGTATAACTCATTTATAGGTAAGTTATATTCAGTTTTTTGAATGTATCAT
AATGTATAATAATTATTTATTATGACTTTTGACTATTTTTTATGTAAACACTATATGACT
ATATTTATTGTAAACAAATTACTTTATTTTATATATTTGAAACTATCTCTAAGAACTTTA
TCACATTTGAATCAAAACTTTGAGGCGACTATTATTGCACAACTCGGCATCAGCATTTTC
CAGGCTTATACCAAATCTCCCATAGGACTATAGTGTGGCCTTCTTTTTTTTCTTTACATA
CTTGAGTTTGTAGAGAGTAGCAGAAGAAAAGTATAATCGATGAAACTTCTGCTAGCCCAA
GATCGTTAACTAAGATCGAAAGATTCAACTAAAGAAGAGAAAGTTAGAAGGGAGAGAGAG
TATTTTGGATAAAAAGAACTTTGTTATAGAAAAAAACTATTTGATTTGAGTTGTTCTTGG
GTTGATTACAAATGTCTAATGTCGCCCCTATTTATACTTGTATAGAGATGCTTCTAGAAA
TTATTCTAGATATATGATATATCTACAAGAAATATCTAGATATCCTTATCTTCTAACTAT
GTAACAAGAATCTAGATATTTCTATACTTTACTGTAAAAATCTAATTATCTAAAACATCT
AGATTTTTCTTTAGTATAAATATCAAAGACATTTACTCTACAAAATTCTAGAAAATTCTT
CTAAATATCGAAGATATTTTTTGTACATTCAAAAAATCAACTTTAATTTTTCATAGAGTT
TGATCATGAAATTTGATCAAATTATAAAAATTCAATCTTGAAATATTTTCAATGAACTAG
TTTCGAAATTTCCACTCACAAAACTTTTTTTAAATTTTTTTTAAGTAAGATAAAAATATG
AAAGGAAAAATAAAACCTTTCTTTAAGTTCAAGATAAATTTTAAAAAGGCCAAATTTCAA
ATCAGGTGTTCTGCCCCCTCTCTTATCTCAACTTTGTTCTCTGCACGTTTTTCCTAAAAA
TATGTATAAAAAAAATTTGCCTCCGAAAAAAAATGAAATATTCCAACAAACAAAAATCCC
AACTTAGAATTTGACCCAAAAAAGTAGAAAATCTGAGAGTTTTTCTAAATAAAACTTGAG
GGAACCTCTTAAAATAGAATTCTTGATCATACATAGAATTCATCTCTTTCTTGAACCTTT
GCTAAATCATTCTTTTTCTCTCTCACTATTTGTTACAACAGAAACCAAAATTTTGCATTT
TAAAAGCTAAAGATACAATTTTTATGTGCATACATATACATTTTAGGTGTAAAAATTGAA
TCTTTTAGTGTTTATAGGGGCCACAATCCATCTGATTTATATATATACATTTGTATTGTA
ATATACATTTGTATATATATTTCAATTCTCTCTTTTAGCTGAGAATTCTTTGAATTGGAT
TAAAAATAGAAGGTTTTATGGTTGTTTCTTGGATTGCATTGGGTGTTTCTTGAGAAAAAA
AAGGGGGGGCTGTTGAATAC
>StFH14
GCTTTTAATACAAAATTACCTTACAAAAAAAAGTCCATAGACTAAGCTATTAGTTGTAAA
ATGGCTGAAATTTGGAGGTTCATAGGAAACAAGAATTGAATCTGTATCTATAAGCTGAAA
TATCTCTAATATTCCACTTTGGAACTTAAATACGTTGTTTTCCTGAAATGGGTAACCTTT
TCAACCTATTGCCTTCAACTTATTTGTATTGCATCAAAGGTTTTTTCCTCGCACGAGCAT
TTTGAAGATCATTGTGCAAGAAAACTGGAGTCACCTTTCTGTTTCCCCAAGCCAGCCTAG
CATGTAAATCTATTCCCAAGCTGTTGCTTTTATCTAGCAAAATTTCTTACTTTGTATCCT
TTTCCAACTAGAATAAGGAAAAAAAACATTCTGACACTTTTGTAATCCAGTTCTCTGTAT
CTGGATTCGGACAGTTCAATTACAGAGGCCAACAAGTTTCAATGCTGCCAGTTTAGTTGT
TGGATGTTTTGGTTCATTGTGCCTATAGTAAGGCCATCAAATTTGAATTTTCAAAAGATG
CAAGATGGTAAAGCATATGTTGCATCACAGTGAAATTCACAAAAACAATGTTATGTTGGT
ATTCGGAACTCACATCTCTAACTTAATTTTTGCCTTGTCAGAATACTGTAACTTGCTAGT
ATGGACTCATTGCAGGGAAGAGTTAGAAGAGGGTACTGAAGCTGCAAAATTTCTGGAATA
TTATATTCAACAAACAGTCACAGGAAGTTATAGTTACTTAAAACAGGATATAGCTTTGTT
GAGAAAAAGAACCTTACAAAAAGGCTATTGAAGATTTGCCTTCCCGAGAGTAGCAGATTT
TGTTGCAGTGCTTAAGAAGGAAAAATCTTCCAATTGTGATAGTGACGATGCATCCAGTAC
TTGGTTTAGCAATTACGAAGAGATTTTTTCACAATTGTCAAGCGTTCTCAGGAGGTACCT
AAGAAAAAGAGTCCATTTTTGCCCAAAAAACAGGCTCTAAGAAAAAGAAAGAAACCATTT
TTGCCAAAAAAACGTGCTCTTCCATCCCTCACTCCATCTCCAATCCCTGCAACTGTTCTG
TCTCCCGCTCCCTCTCCACATCCTGCAGCAGTTCCAACCCTCGCTCTATCTCCAGGTCCT
GCAACTGTATCACCAGTTTATGCTCCAGTTCCTTCTATTGAAGTGCCCACTAGCTCTCCT
CCAGCTGTGGAGCCTCCTTCTCCAGTTCTAAAACCTCCTGCAAAGCCTCCAAAACTTCGA
GCTTACACCAATTCTTCTAAGCCTTTGCCTGTTAATCCTCCAGATAAACCACAAAATGGT
CCTAATTTTCCAGGAATTAATCAAGAGCATCGAAATTATTTAATTGCAGCTGTGGCTGGA
TGCTCCGTTGCAGGAATTGCCTTTTTAGCTGTGTTGATATTCTGTTTTAAGAAGAAAAAG
AAAGAAATAGCTCCAAATGATGGGCGGGCAAAGGGATGGGAAACAGCCTCTGAATTCGAA
TGCAGGTGTTTATTTGCTGCTATTTATCATGATGGTTAATTAATCCATCATATCATTCTT
TTTCATTACATTTCAGTAATTGGTATGATTTGTATTGTTAGGTTCTTCTCTAAATGTCAA
GTGTGCATCAGCTGTAAATGATGCTGATCCTCATAAATCTTCCGAAGCAGACGCGGAACT
GTCAAAACCTGAGATGAATGCAAATGCACATGCACCAGTACCGCTTCCTCCAGGAAAATC
TGCACCTCCACCTCCACTTACTGGTCCTCCACCACCTCCTCCTCCTAAACCACCTCCTCC
GAACCCACCTCTACCTCCAAAAGTTTTCCCTCCTAATTCACCAAAACCTGGTAATTTGCC
AAAGCCTTCACCTCTTGGAGCACATCAGTGAGGACGTTCAGAAGACCGGGGGGAGTGACT
CATTGGGTGAATCTGATGCTACCAAAACAAAATAAAAACCATTCTTTTGGGAGAAGGTTC
TTGCTAACCCTGACCACTCT
>StFH15
TTGGATTAGGGGTAATGGACTCGGGCGCTTCGGATCATATTTCTGGTAACAAATCACTTT
TGTCTGATATTATTTATTCACAATCTCTTCCTCCTATTACTTTAGCCAATGGGATCCAAA
CAAAACCAAAAGGGGTTTCAAAAGCCAAACCCCTATCTTTTGTCACTCTCGACTATGTTC
TTTATATCCCTGGTTCTCTTTTAATCTGGCATCTGTTAGTCGTTTAACACGTGCCCTACA
TTGTGGCATAACATTTTTTGATGATTTTTCTCTCTTGCAGAACCACAGTACGAGATAGAT
GATAGGCAGATTGAACTATTTTTTAGGTTTTGAGATTGCTCAGTCTAGATTAGGTAAACT
TCGCACTGATCTTGCTATTCACTTTGCTCCTGCGGGAGTTTTACTGTTTCTGTTTTTACC
ATTCTGATTAATGAATTTTATTACAGGTTGAATGAGGAGATGATGGATTCTTTGTTTGGA
TATATACCAGGAGACCAAGGGAAAGATGATCGTATAAAAGTTTCCTCATCCTTTGATCAA
ACCTCACAGTACATTCAGATTATTGATCCTAAGAAATCACAAAATCTAGCAATTCTCCTC
AAAGCCTTAAATGTGACAACAGAAGAACTTTATGATGCTCTTGATGAGGGTAAATCTCTC
TCTCTCCCTATGGTGGCTGTATGAATCCTCTTAGAAATTCCATTTTGGTCCAATTCACTC
CAGGACGAAATATTTTATCTTGAAGGATAATTTTTGGATTGTCTAATACTAGAGGACTGT
CCGTCTCACATTGACCTTACGTTGATATATATGTCTCTAACAAAACTAATAGGCTCTTGG
CAAACACCTGAGTAAATATACATCAATATGATCCCGACTAGTTGGTATCACATATAGACT
ATACGCATGATTTGATTCATTTTGTTCTATTCTTAGCTAAGTTTGCATTGATTTTGAGAA
AATATAGGGATAACTTTCCTACATATGGTTTTCGGTTTACCTTTGTTCTCTTCTGACGCC
TGAATTTATCATATTGTTTCACCTGCAAACAGTACATTTGGGAGTCTATGTATGACATGC
TAAACCATCTCAGTCGACCTTTTCTAATTTTATCCTCTACACGTGCTGCTCAGCCTCTCT
GTCAGATGTGTTTATTTTAATCTTTTCAAATTTTGTAAAATCGCATTTCTACAACACTCA
GATTGTGGATAAATTGGACCTTAGCAACCCAACTTTCGCTTCCATATAACATTGTTAGAT
ATGTGAACATGAATTTGAATTAAATCAGTATCTTAACATCCGCACTTGCTGTATTTACTC
TTGTGTTTAAGGGAAAGAAAAAGTCCCATCTAAAATTTTCATTACGTGTGTTGCAACATG
CCAACGATCACCTAGATACCAATCACAAAAACTTTAAGGGATGAGAAGACCAGTAAGATG
AATTTGTACTCTTTGAATGATAGCATATGCTTATTTTGTTACAACTGGATATGTTGAAAA
TAATGTTCTAGTTCAGCTTGCAAAATTAAATGTGGCAAAGTTTGTACAGCATGAAGTTAA
TTGGAAAACTATGGTATTACTTCAATCATTTACATTTGGTATGGTACTTATTTGATACAC
TGCTTTTTAAAAGATGTTCTACACAATCCCAAGGAAAATATTGAAGTTTCACGATGACAA
AATTCCCTTATTTTGATGTACCTTGCCACATACAATCGATCTTATCTGCTATTTAATATT
AAATCGTGAAAGGATTGACGTCAATTGGTACTTCAACTTAGATCTTGCAATATTTGTACA
GTTTCAATTATGTATTATTTTCATCAGGAAGATTCTGAAGCTCTACTCTTTTACTTAAGT
CTCTTATCAGGTAATGAGCTGCCTCCTGAACTCAAACGAACTCTCTTGAAGATGGCACCA
ACAACAGATGAGAACTAAAACTCAGAGTATTTGCATGAGACATTTCTCAGCTCGGTCCTG
CTGAACGTTTTCTCAAGTCC
>StFH10
TAATGTTAACATTAGAACTTTGTGTGAAGTAATAAAAAAAAGAGTTTATTCTTCCTTTAA
TAGATATCCAAGCACATGAAAAGCCGAGAAGGAAAGGGAAAATAGAAAGAAATGACAATT
TTGTGTACATTTCCTAGTGTAACAAGTCTTACATTTTGCAGGTAAAGGTATGATCGAGTG
ATCAATAAGGTTCGATGAAAATTATAAGAGAAGTATACGTCATTAATTCTTATAGTGTTA
ATGTTATTACTGCATTAATGATTTTTGTATATCTTGCTTTTAAATCATATTATTTTATTT
CATAAAAGTTTAATTTGATATCAACTGAATGAGACATTGTCCATCACCATTCAATATAAA
TTTACACGCAAACAAAGTTGCTTCACATCGATTTACAAGGAAAAAAATGTTAAAGAGTAA
GTATCGAGCTTGATAGTGATTTTTTTCCTCATAAAGTATGCTTTATTCTGGAATTATTTT
CTATTGATTGTTTAATTTATTATATTGAAAATAACGTGCATTGATACAATCTTAAGAATA
AATTGTTTACTTGTAAAAAATACCCAGAATCTAATTATTACATAAAAAAAGAGTTTGAGA
GACCTTATTTTATTTTGAGATAACTAATTTTCAGTACTATTATTCCACAATTTGACATAA
ATAACTTAGTTTGATACTAATAATTAATCTTGACATAACCCGAGTTAATAATTAAATAAA
AAATAAAACTGTATTAAATTTTTATCTCACACAAATCTTTAAAAAACTTTAAGTAGATGT
ATAGTTTATTAAACTAACTTTATTAATAATGCTTTAAATTTTTAAATTTAACTATTACTT
TATATAATTATTTAATATTAAAATTAGTACAAAAAAAAACTCACTTAATTTGCAAAATAG
ATAAGTAAAATGAAATATCTACTCTCTCCATTTATTTTTAATTGTCATGTTATGCTTTTC
GAAAGTCAATTCCACTAATTTTTAAAAGTAAATTAGATCATATTAGTTCAATATTTTAAA
ATAAATATTTTAACGTTCAAAAACTATACAAAAAGTAGGACTGCGTATCGGTCGATTCGG
TTTAATTTTACAATTTATCTGCTCGAGTTATCGATTATCGACTTGTAAACATGCTAAACT
ATTATAGAACCATTAAGATATTAACTTATCAATTATTGATTTATTAATTATTAATCATTA
TCGATTTAACCGTTAATATTTGATTAAAAAATATGGGAAATCACTTATAAACAAGGTGAC
AAACCAAAGAAATCATGCACACGAATTGACAGATTTCATTTTGCTCAAAAGCAAACACTG
TCACATTGTAAAATAATCGAGAGTTTGATACAGACAAAAATAAAAGTATGAAATTAAACT
CTAAGTCAAGGACTATATGGAATAAATGATATGAATATAATTATTTATTTTTTAATATGT
TATTGGTTAACCCGTTAAGAAAATAATCTCAAACCATTCAGAACCGATAATAAAAAAATT
AAAACCGTTATTGAAATTGCTAAACGAATAACTCATTACCGATAAATCAATAACATTTTT
TCGATTCAAATTATCAATTTCAGTTCGATCTTGAACAACTCTAACGAAAAATACTATAAA
TTATATTATTTTTATTTTTCTCATATTAATATAATAAATAAATATATTTTAAAATATTAA
TCAAAATAATTTTCAAGAAACTATGACAACTAAACAGAAACGTGGACGATTTTTTTTTTC
AATACTCCTAAAAAGGGTAGTTTCCCATTAAATGACAGAATTTCCAATATGGGATATATA
TTGAAGTAAGATACTTGTAATATAAAATTTCCTTTTCCAAAGTCTACGTTGTCTTGCCTA
AATGCCTTCCACGTCGTCGTTTTCTTACAAAAATCCATTGTTCTTCTTCCTCTTTATTCG
TTAAGCGATCTCTCAAGCTTCAACAAAAACTCTCCATTTTCAAAATATACACAAAAATTC
ACACAAAATATATGTATAGA
>StFH13
ACATTCCACTTCAGCTTTTCCTAGGCTTGCTTCCACCATACATGGCATTATATGATAGGA
ATGAGTAGGCATTTCATTGCAACCCCTTTAAAGAGCCAATCACTCCATACCACACTAACA
TATATAAGACGCAACACTGGGGTATCATCCAAACCAGTTCACTAGTAAAACTAAATAAGC
AATAAAATGTATTAATCACCCAGAAAAACCAAATCTACCTCGCGGACTAAACATAAGTAC
ATCAACGCGAGAAGGAATTGTCTTGAGAAACAAGAATATATGAAACAAAATCTAAGACTC
AACCGAAACAGTATCAAAACTTGTAGCATCCAATAGAAAATGATCCACCAGCATCTAGTT
ACCTCTCATTGCATCAACCACCAATCCGTAATGCTCCGCAATCAAATCTAAGCGCTTCAC
CATCAAGGCAGCTTCGTCATCCTCCAGTTTCTTCCACTTCTCCTCCAACACTTTAGCCTT
GTCAGTAGCAATCAAACTCATGTTCTCCTTCAAAAAACTAGTACCATTTGGATACATTGT
AGACATGCCAGCCATACTTTCAAATGATGCAGCCAATCGTGGATATTCGGACTGGAAATC
CTGTTGATCACCCTTAACTATATCCTCCTTAACCACCTCTTTTACAGCTTCCTTATGATT
CTCATCATCCTTGGGTTTGCTAACTTTAGCACTTTTCTTAGGTTCAGAACTCATCTTAAC
CTCAACAGCCTTTTTAGCTTTGTCATTAGTGCTATTGGTAACAATCTCCTTAACTCCATT
ACTAGTTCCAGGGGCACCCCAAATCCTCTTTGAATGCTGAAAAACTAAAGAATCCTGACC
CTTCATGAAAACTGGCTCCTCGCCACCTTTCACATTAGTCAAAAATTTCTTCTTTAACCT
CTTTAGCTTTTCACTGAGTTGACTCTTTGAAACTTCAACCTGCAACTTCCCTCTGATGAA
TTCATGAAACGCAGACATATCGGCTTTAGGTTCCATTCCTTCTACCGCCTTGTATTCAGC
AATCCCTTTGAGCAGAGCAAGCTGGTCGTCATCGCTCCAAAGAAAGCGAGGAGTAGCAGC
TGATTTTTTCTCCTCTTCTTCTACAATCTTGGGCTTCTTCCTCCCTTTTTCTTTCTGGGC
CTCTTGCGGCCTCTTTGCTACTGATTTCGATGGGGCAGCAGCTTTAGCAGGAACACTGGG
CTTGACAGTGAAGTCCGATGCAGAAGGGGAAGGCAGGGAATGGCCCGATTCGGCTTCCGA
TTCGGATCCTGACCCATTCTCGCTGCCGGACTCAGAAGAAAATTGGAGTTTCTGAGTGAG
GGATCTCTTTACAACTGGATGAGCTGTCTTGGGTTCTTCATTTTCTTCTCCTTCTTCCTC
CCCCGATTGTTGTTCTTCTTCTTCCTGGGATTCCTCCACCAGTTCTTGTTCTTCAGAGGA
CGATGCAGAAGGAGGCTGGTCTACTAAGCGGGATTTGGTATTGGGGACCATTGTTTCTGC
AAGCAAGAAGAGAGAGCTATTCGGCCGTCAGCTGTGTCTATGGTGAGTGTTGAAGCAAAG
ACAAAAAGATGAAAGCTTTGTGTAGGGCTTTTCGATGTATACAAAAAAGCAATGTCTTAA
TCAATTGCCGCGCCTTCTACGATTGGATAATTACTTTCCCCATTTAGACATCTACTCCAC
GACTCACACCAACACCACTACTCACATGTGGAATTGGGATGGTCGGGAGATGATGGAGCA
ATCACGCTTTATTTGTGCTTTTTAATAGGAAGAAATCTTCTTTCAAAATGTGATTTATCA
TTTTTAATTAGATCTATGTGAGTTTTTTTTTTAAAATCAAATATTTAAAGCGGTGAAGAA
CCTGAGACAGTCCCTCCAGTTGAAAAGAGACTCGTTACTCAAAAACCAATTCAAACCCAA
TAGAAACCCCAAAATCTTCTTTTTAGTCTACAAGCAATAATGGATCAGGATGCAAATCGG
AAGCGGAATCAGGTCATTCC
>StFH16
TAAATCAACGGTTGTTGTTGAATTGAGCCGCAGGTCGGAGTCAGGTAGGACTGGAGGGGG
TTCGGAACGGAAAATTATACCGTTAAACTCCTTTGGGCTTCTTCCTCATTTACCGCAACC
AACTACTTCATATTTTAAATTTCTTAGTGAAAATTCTGACTCAACCACTTGAGATAACCA
ACTGTTTGTCATATAAGGCGTCGTTTGATTCGAAATAAGTTTATCTTAAAATTATAACCT
CACATTCTATATGAAATAGGTAATTTCATATATTATTTTGATACAAATGTAATTCTAGTA
ATGAAGAGAAGTGTGAAAGGAATACTTAAAAGTGCATTATCTGCTGATGATGATGATGAT
TAGTGTCACCAATTTTTTCTTTCTACTTTTTTTGATATTTCTTCATTTGTGGAATTAAAT
TAGCTTTAACCAAATGGCATTATTTCTGCATATCCACTAAAGGCAAAAAAATAAGCAGAT
GGAATCTGTCAGATTCATATTGAAAAAATTCATGGCCATAGCAGGTTGGAATCCAGTACT
CCTTTTGAATACTGAAAACAAAAAGGCACTTTTATAAATTACTCTCAATTTTCAAATTAG
TTAACCTCATGTAACAACACAATTCTCTTAAATCTTAATGATAATAGTGTTCGCTTTGTG
CCTATGCCGATACCACTTTAACACACGTCAATAAGGTTGAAGGCTTCTTTTCTTATATTT
ATCATCATCTCTCATGTATTTTGTCGACATGAGATTTAGCTAAGTTGTTACTTACACCCT
TAAAGACAATCTACTTAAGAAGGTGGAATTTGCTTAAACTCAGGTGAACGTTGAGGTTTA
CCCATCATTGCCCAAAATTGCATGTTCATGAGTAACTCTACCTTCTCTAATAGCTCATTC
CAACACTATGAATATTGTCTGCTTTAAGCCTAGTCTAACACCATTTTAATGGTGTGTTAC
TGAAATTTATGATTTTTTTTTTTGTATACCAAACACATCTATCATGTTGTGTGGATGTAG
ATTTGGCCAGTGTGTCACAATTGAGTTATAAAAAACCTATGTATATATTATTCTAGCGAG
ATATATAAACATGTTCTTAACTTAGAGATTTTAGTTAATATTTCTGTCATTCAATTTTGA
GTCTGTATAATAAATTTAAAATTGAATAAGTGAACATATATATCCTATACATCCTACGTG
ACATAATACATATAAGACGTCACATATGATGCAAATTACCATATATAACGCCATATAATG
AACGGACCACCCCTGAGATGCCATGCATGCATCTCTTGAGCGCCATTTTCGGTTTCTATT
GTATGGGAAATTCAAAGAAATGGATTAAACAAAATTACGTAGAATTACAGAGAGCAACAA
AAATGTCATAAACGATTGGTAGATTTTGCTAGCTATACATACACACACAGCAAAAACAAA
TTCACTTTCTGCTCAAAGATTTATTTCGGGTCAATTTCATGCCCCTCCTTGACCCGCACT
CAATCCTTGTATGATTATTTGTATTTGAGCATTATTTTGCTTGATCTCGTTGCATACAAA
AACCCCAACTGAAAAAAAAAATTATATAATTTTTTTTTGGGTGCGGGGCCTAGGTTTTGA
TTTTTGAATGACATTGTAGATTGTGATTCATTGATTTTACAATTTTTGGAGGTGGGTTTG
ATTTGTCGAGTTTTTGATTCGATTATTGCCGAAGAAGAGTTTTTTTTTTTTTTTTTTTTC
GATTTATGGTGTTTGATGTCAGTGTAATTAAGTTTTTTTTGCATGAAATTTGGAGGTGGG
TTTCAAAGATTTGTTGTGAGTAAGGCATTTGGAAGTGGATATATTGTTTTTTTTGAAGAC
CCATTTAGAGTTGGGAGGTTAAATGCAGAAAAAATTTTGATCTTTTTGTGTGCCCTTTGT
GGATTTGAGGCATAAAGGGGTTTGTGGGGTTTATCTAATGAAAAGCATTTTCTACTTCTT
TGATGCTGATTCAAGGGCAA
>StFH27
TGGAGGGTAGAATGTATATAGTTTTTATGCACTAATTTCATTTCCCCTCACTCAGACAAG
AGAGGAAGAGAGCTTCACCAAGAACTTAGATAACTTATTAAATCAAGTCGTTTCTTCAAC
TGGTTTCAGCTGTAAAAAAGAGATAACTGAGTATCTCATTATCTTGTGAGACTAAACTTC
TTGAGAGAGTGCAGAATGAGCTGTTTAATGAATATATCAGAAAACATCTGATACAAAGAG
GCCTTAAATGATACAAAGAGGCCTTAAATGAGTTAGTAAGGTAGATCATGAGGTTTTACA
ACACATTCTATTCGTTGATATAAATTATATGCAGTTTAATAAGCTATTTGATCAATCGTA
GGCTCTGACATGAGTAAGATTCTAATGGAAACAACAATTCAAGAATGGAACTCACAGATA
AAAAATAGAGCTAACCAGGGAAAAGATGGAGCCGTTGAACCGCTAGTCAAAATGTTCGCC
TCTGAGAACCTAGAAGCTAAGCAATCGTCTCTTAACGCGTTGCACAACTTGTCTGCCTCA
AAAGCAAACGTTCAATGTTTGGTAAAACCGGGCATTGTTGCTACTCTGCTACAACTTCTT
TTCTCCGTGACATCAGTGATCATGACTCTAAGAGAGCCAGCATCCGCGATTCTTGCAAAA
ATAGCAGCTCAATCAAAAGTTTGCATAGTACTAGTGAAACAATTCCCAGTTTATTTTCCT
AACTCAAACCCGAACATTAGTTTTTCTCCCAATTTCAATTCACTTCCAAAATTCTAATCC
TAACCCTAATTCCGGTTCAATCCCGAATCATCTCCATCCTTTCCCATGAAGAGAAAACAA
TGTAGGCCAAGCAATAAATTGCCTTTGTGCCAAGTATCCAGTAATTTTCCCAACAATGTC
AATGACGAACAGTCTGCATTTCTGTCTTCATCTTCTTCAGATAAATTTAGCAAACCCCGA
GTGAAAAGTTCCAGTTTTGCAAACACGAATGTTAATTCTTAGGTGGTCAAAAGTACAAAT
TCAAGAAGGCGAGTTGTTTCTGTTGAGATAATTTCTATAAACAAAGAGCCAACTTCTGAG
GCTTTAATTGAATTAACTGCTGGATTTTTATCTGAGTCGTTAACGAATGACGAAAGTGAA
ATTAGGGTTGTTTCTGTAGTTGGCGGGATAGAATAGGATAACTACATTTTAATCAGAAAT
CATATTAGTACCAAATGGCATGAAAATGTGTCGATTTGGATGACGAAAGAT
>StFH7
GTTCCATTGTGGGTCTTTGGATATTACTACAAGTTATGAAGGTGATTCTATGGCCATGGA
ACTAATTACACGACTGACCGTGGATACTCGGCCCAAAATTATGGCAATATCTCTCGCGAG
TGTTACGGAGAAAGGGGAAGGTCTATGTTGGTTCCACTTTGGGAACCTTAGACAACAATT
GATACAGACTTTTCATGCTTCTAACTTAGGGGGCACTCGGGCCAACTTGGAACTTTAAAA
AGGTTGTCTCTCCCTGTTCCATTGGCCCTTGATGAAACAAATGGTGGTACAATTTGTATC
CGAATGTGAAATATGTCATAGAAATAAAGATGAGAATGTTCCATACCCGGGGGTTGCTTG
ACCCTTGCCAATCCCCCGATCAATCCCTGGAGGCATATAAGTTTGGATTTTATTGAAGGC
TTGCCTAAGTCCTCGAGGCAAGGATGTCATTTTTGTTGTAGTTGATGATTTACTAAAGGT
GCTCATTTCATAGCCCTATCACACCCTTTTAACGCTCTACGGTGGCTACTAAGTTCGGAA
GCGCTGTACACACTCTTCATGGTCCACCTGAGTCTATTATATCTGATCGAGACAAGATCT
TTCTCAGTAATTTTTGGCAAGCTCTCTTCAGGTTGAGTGGAACTCAACTCTTATATAGTT
CTTCCTATCATCCTCAAACAGATGGGCAAACTGAGAGGGTTAACAGGTGCATAGAAAATT
ACTTACGGTGTATGACTAGCCATAGACCTCATCAGTGGAAGCAATGGCTTCACCAAGCTG
AGTGGTGGTATAACACCAACTATCATACTAGCCTCATGTGTAGTCCCTTTGAAGCTCAAT
ATGGTTATTCTCCCCCTCAAATATCTATGGGACCACTGCTGGATAGTATTGTGCCTGCTG
CGGAAGAATTGGTTATGAAGAGGCAACAAATGCAGCAAATTATTAAGGATAATTTATGCA
AGGCCCAAGAAAGGATGAAGCATTATGCTTTGATTTGCATAGATCGGAAAGAGAGTTTCA
AGTTGGTGATCGGGTATATCTCAAACTCCAACCATACGTGCAAATTCCTCTATTGCCTTG
CGAAAAAATTTGAAGCTCAGCTCCAAATACTATGGTCCATACAAGATTTTGACTAAGATT
GGCCCTGTGGCTTATAAACTAGAGCTTCCTTCCACTTCCAGGGTGCATCCAGTGTTCCAT
GTATCCTTACTTAAGAAGAAGATTGGAGCTAAGAAAGTGGTTCAATCAACTTTGCCTAGT
ACCGGCGATGATGGACAATTTTTGGTTAAACCAGTGGCTGTATTGCGACGGCAGATGATG
AAACTTAATAATGTGGCCGGTGTAAAATTGCTTATCCAATGGTCAAACCTTCCCCCCGAA
GATTCCACGTGGGAAGACTATCATTTCATCAAGTCCAAGTTTCCAGATTTTGCTATTAAT
CCTTGAGGACAAGGATGCTTTGGTGAGGAAGGAATTGTCATGGCCTTGGGCCTAATTAAT
GTCCAATAAGTAGTTATAACTACTCTAGGGTGAAAGCTACGGCTCGGATTAGATGTAGAT
TAATGAAGTTAGAGGGTAGAGATGCAGCCCACGTCATCGGAAGCCAACTCGAAGACACAA
GTCATGCTTTTAACAACCAATTTGGCGAGAGAAGAAGGCTAACGGAAATTTGGTATTTTC
TTCTCTCACTTCTCTTCTTCTTCTCTCGGATCTCTTCTTCTCTATCTTCCTCATCTTTTC
TCTTCTAATCCTAAACTCCTTCTATTCTGGCAGATTGTGGACTCATCAATGGCTGTTGTA
GTGGCTTAGTTTAATTCCTTTTACTTTAGTTTTACTGTCTTTCATTTCCAAGTTGATTAA
TAGAAAATTGTCCCAGAAATTTCCACTGTTCCATTTACTTTTGCACGTTAACTGTTTGAT
TTAAGGCCAAGTCATAACACATATATCAGATGAAATGAAAAAGGGCAAATTATGGGATTG
GAAGATTGATTTTACAATCA
>StFH6
AATGACTACTATGCACCAATTTGATGAAATCAAGACAATCTTTGACTATTGAATAAAGCC
AACTTCTCTTGAAAAACTCACATGCACTACAATCCAACAAGTGTAAAAGTTTACCAGGTG
TTTTCATTGACTTTCAAAAAAAAATTCATATCAAAAAATTTGATAAGATAAATAAAATTT
CTTAATTCTTAAAAAAAAAAAAAAAAAAAAACTCAAATAGAAAATTTTGAAAGTTTTTTT
TTTTTTGAAATGAATCTTATGCGATACAAATTTGAATTAATCAGAACTTTAATAGGTATC
AGATATTTAATAACAATTATTAAAAAATGATTATGATTAGATAAAGATTAGTTGTCTCTT
TTCAACAACTTTCCTATAAAGGATTAAGTAAAGATGTATTTGCTTAGATCTTTCTAGATA
ACAAAAATTATGTTTTGGTGAACAACTTTCCTATGATGTATCAACTGAGTCCTTGTTTGG
CCACACACAATTAAAGATATAATTATTTTGCCAATTCAATTCTATTCACTATAATAATCT
TTTAAAAGCCAACTTAAATAAATAATTAAATAAATCCACTAGTTATTTGTTTCTTTCCAA
GCTCCTTCTATCATAAGAAAAGTTCTACCAACCACGGTTATAGTAGAGTGGTAATTACTC
ATTCATCTTTAGTCATAAGTCTCGGGCTTGAGTTCCCTTGAATATGAAATCTACTTTGTT
AGGGAGCACTTTACCCAATGTAGAATTTTTCGAGGCGAATTCAAATTTAATCGGCTCCAA
TATGAATATCGAACTCCAAAATAGAAAATAAAATAAAAAGTTCTATTTTTTTTTTGTAAA
ATATTACTGTTACGTAAAAGTACGTATCATAAACTATATTTTTCAAATTTGTTGGTACGT
TAATTTATGTTGATGGAGTCCTTCTGACTTTTTATTACTATGAGATGTCATTAATAATTA
ATTGTTGAAAATATAAATATATAAGAATAAAATAATTGCATAGGCATAACCCTAGTGTTT
AAAAAATGGTCAAAATAAAAGGGAAAAGCCAGCAAATGTGGAGACTTTTTCAACGTTTTG
GCCAATTACTACTAGAAAAAGTAAACGAACTGAGCTACTTTCACAACTATATGTCATGTA
TAGTACACAAATATTACATTCACGATTTAAAATTAGTGAGTTCAACGTTTTGAATTCGTC
GAAAATATGGATTCAAAATTTCATTTATTTTTATTTGTCCATTGTACTATAAATATATTC
ATACTTTTACTTATCACTTGAAATATATTAAGAGAAAAACATATTTTTTCACTCACATTT
TACTCTTAACATTAATTATTTATTTTTCAAATCATTTTTCAAGATATGAGACAAAACATT
AATCAATACAAATATTATGGTTAAACAGCCATATCAATTATTATTTCTTAAATTTAATTC
CAAACTTAAACTCTAATTATATATCACCTAATCACGTGTACTAAATTAAAGTAACCAAAC
AATCCCTAAAGCATATGTAAAATTCAAACCGAACAAGCAAAAATGAACCGATAAAGTAGT
ATCCAAAGTTTTTTACATAAATGTTTATGACATATATAAAAATAATGAATTCAAATGAAC
TCGCTCCCATCAATTGCCTAAGGTGTAGGTAGAAATCTAGATACATAATTTGACCAAATT
CAATAACTTTTGCTCAATCAATATACTCATAAGAAATTTATTAAATATGTACACATTAAA
TTCTAAACTCAGTAATCAACACTTGAAATCATTATTCTAAATTTCAGAACCACATAGTTA
CCTAGTACATGTTACTAGTAGGATGTGACAGATATCCCGCGTGAAAGTTAACCCTGAAAC
CATGGTCATAAAAAAAAGGTCAGAACCTATAAAATTGAAATCTTGACTCCGCCGCTGCAA
TATACGTCAGCTTATATAAAATATAATTTTCGGTTTAGGTAAGGGGTATTTTGGTCATTT
GCAACAATATTTCTCTTGTA
>StFH18
GTATTTTCAATCATACTCATTGAGGAATAATATTAATTTTTTCTAGTTTTTATTTTTAAT
ATTATTATCATTTATATTTTTTGTTGGACAAATATAGTTTAATTACATTCTAAAATTCTC
AAGTCACCAACAATACTTGTTGTTGCTGATAGGATATGGGTCATTGGGCCCTAAATTTAA
CTGGGCTAGAAGCCCAATAAAGGTGCTCACATGGTCACATTGGCCCATCAACCAAGCCTG
AAATTTTTGGTATAATAGGAAACAGAGTTCAGCCATAGAATATCATTAATTATTTTTTAC
CAACAAAAAATTATATTATAAATGATATATAATTATCTTGTCTGCCTCTCACTTACAAAA
AAAATCATAGTAATAATTTCACCCGGAAATTAGTTTTAACATTATTAGTTAAGCTACATT
TAATTTTCTAAATTATTTAATTAGTAATCAGTATTGACAAGCTTCAGATGAAAGTGCTAC
TCTTTCAAAAATCCACCAAGTGCTTACAAGTTACAACCTTCCCTTTCTTTAATGATGTCG
TGAACGTCAATGCTTTAATAATACAGTATATTTGAAATTGAAGTCTCATAATTTTACTAA
CTTGAAAGACATGATCAAAGTGATTGACTCAATTATATGAATTTCTTTTTTCATTAGCAT
GAGAACTCATTTTTATAAAGTTTGAACCAATAAAAGGTTTATTGTAAAATGCTTTGTATG
CTTTGATGAAAATAATAAAAGATTAAGATGTTTGAAGATTTAAGACTGTTAGACCAAACT
TCAAACAAGAATATTTGAAGTTTGTATACTTTTAGATTGTTTGAAGTTAGGTTTTTAACA
AGCCAAACTTTAGACGTGTATGCTAAACTTCAAATTTTTTTTTTTTTTTTGAAGTTTGCT
TGCACAAGTAATACACAAAATTTGTAATTTCAGACTTACAACATTAGTCACATATTTTAA
AAGTTGATTTTAAAGTGGCTAAACTTATAAAATTTATATAATGTGGCTATTCATTAAATA
TAGGTTCCAACATTGATTATGTGCCATTAGAATATTGATTACAAACCACCATAGTAATAT
CAATAACATACCCCATATAACTTTATAGGTCTGATTTCAAAAGCGGACCACATGTATAGA
TGGGATGCACGTGCACCTGCTAATTTTAGAATGAATTATATTATATCTATATATATCTTG
AAAAACTGACATACAAGTACTAGTGCATCCATAGAAAGCTCAAAAGTGCACATTGGACCA
TTGGCTTAAGCCCATGCACCAACCTGCGTGATCAGGAGTCGATCCCGTCTAGAACCCTAC
TAGATAGGGGATTCGAAGACATGACCACCGAGTGCAATAAACCCATCTTGGTCATCAAGC
TATCACACTCAATTGTTTTAAGAAAGTTAAATTCTACCTATTTTCTTAGCGGCCTAAGCT
TATATTATAACAAAGTACAATTAAAGTATTAGTGTAAGCTCATATTTGATCTATATATTT
GTATTTAATATATATATATATATATATATATATATATGGTTTCTCATCTGGTGTCCGACA
CCCACATTGAAGCTCGACTAAATTCGAATCCGGATCAAAAAGTCCCACATTGGGGGTAAA
GCGCTCCCTAACAATGGAACTCGAATCGAGACCTCTTGATTAAGGATAAATGAGTACTTA
CCACTCCATTACAACCTTTGTTGGTGTATTTAATATTTTTATTATTGTTCAAGTTATTAG
TGATCAATCAAATGCAACATTATTCATTAATCGTCATTGAATATTTTACACTATAATCTT
ATCCCTAATTATGAATAGAAAGAAAAGATTATTTTCGAAAAATACTCCGGTTGTTGAGTT
TTTGAAAAAGAAAATAGAACACAAGTAAAAGTTATCCATACAAGTATTGGGTTGGTTCTG
TAATTTCAAAAATTGAAAACAACCATATGTTAAAATAAAAAATATCATCCCCCTTTTTTT
CCGTTCCCAAAATTTGAACT
>StFH17
ATTTGTGTAATACACTTTTAAATACAAGTTTAATTCATTTTGCAATTAATTGGTTGATTT
TTTACAATTGGATTACTTGTTTAATTCATTATTGATACAAGTTTTTTTTAGTTTATATGC
AAAATGCTCTTTGTTTGCTACATTTTGCATTCATGTTTGATTCTCTTATAATAATTTAAC
TTTAATATGTTTGTAATACATTTTTAATTCAAGTTTAATTCATTTTGCAGTTTCTTATGT
CTCTTTATTTGTTACGATTAAATTACTTGTCTAATTAATTATTGATACAAGTTTTATTCA
GTCTAAAATCATTGACTAGTCTACGAAAAAAAAAGGAAAAAGAGCAATAGTAAGGAAGGG
AGAAAGAGCAACAAAAAAGAAAGGAAGGGAGAAGGAACAACAGAAAGATAAAAAAGAAAG
AAACGAAGGGAGAAAGAGCGAGACAGAGAAAAGAGAAAAATTAAAAAAATTGTTATAAAT
GGTAATAATTAAAGAGTATATTTAAAATAAGTAATTATTTTTTAAAAGGAATCCACTCAA
GTAATTAATCCTTTTTTAAAAAATTTTTATTTTGTTTTATTTTGTAAAGATTCTAATGCT
ATGTTGGTGTAAAGTCAAACTATTGTTATATAGAGGTTATTTAGGTGCTTAAATTGTATA
TTTAAGTTTTTTACCCATTATTTATTAATTTCTAAAAAATAGTAGTTTACCAATTCCGTT
TTATTCACCGCTACAACCCACCGTTATCAACGTGTGTCATTATCAACTATCATCCTCAGT
TATACCCACCACCATTGTCAATCAATACAGTCATTCATCACACTACTAGCAACTATATAC
AATCATCACGATTAATCATCATTGTCATAACAGACAACAATCACCACATCATTGCATCAT
TCACCACCACCATTAGTTATTCCTATCTTCCACCACAACGAACTACCACTATCCGTCACT
ACTAGCAACCATCATCACCACTAGATACAACATCACGACATGTACCACTGCACCACACAT
CATGTACCATTGAACCATGCGTCATGTACATTTAAACATGCCCGCAACATCATCATTAAC
CAACGACATCCCCAATATTAGGATAATTTAATATTCTATTAATTTTTAAATAAAGACAAC
ACTCAGATTTTGAAAAGACAACAGTCTTAATTATTTAATAATCAAATCCTAACATAATAC
TTTAATATTCAAATCCGAAACATGTAAATCTTAAAGTACATCTTAATATTGAGATATGTA
CTTAAATTCAAATTGTTTTAATCTTACCAACAAAAAAATACAAACAAATGAGGCCTTTAA
TTTGTTCTATTAATTTATCCTGTCTGTTATTTGTTTTCCATGTCTCCTTTCATAATTGAC
TTGCAAAGAATCTTCATTACATTTTCTTCAACTTTTAAGGGGGAGCAAACTCGAGTATTA
AACTCCTATTCTGTAACATTCTCTCACTGACCTACCTCCGAAACAGTATGGACAATGCTG
CTGCTTTTGTTAGTAGTTGTCTCTCTACAAAAAACAGAATTTCGCATATGCAGATCCAGG
ATTTGAATATTACAGGTACAAATTCGAAATTTTTCCACAACTCATTCGACTTAGGGTTAA
AAATCTATGTTTGTACTTGTTTAGCCGGTGCAGGATCCACTAGCTTCTCATATCCCGGAC
TCGAACCTAAAACCTCTAAAGCCCTACTGCTTTAACTCTTCTAAAATTGAGGTTCCCTAC
AAGCAGCACCATTCAATTACACACTATAACAACCCACAATCAAGGCTCTCCTCCTAATAG
CACACCCCAGCTACCTTACTTACTACAATGGCTACTCATCATTCATCAAATATCATGGCA
TTTAAACCTCTCAATCTCATACAACTCCTTATATTAACATTCCTTTGTGTCTATTATATG
TAATAAATAGTGAGTCCCACTTTTATCAAGAGTTGTTCCAATCTTCATATATTCTATGTG
ATAGTTTAAGTGAAATTCCT
>StFH5
TAACTTTATTTTAAAGTGAAATTTTCTAGCTAGCTCAAAAATAAAAATAAAAATACATAG
CATCAAATAGAGTTTACAAGACAAAAAAGCACAAAGACAAAAGAATATTTGGATGTCAAT
CTTGTTGTTTTTTTAGTTTTCGTTCGAGGTGCGATATTATATCGGAATCTGATTATTTCA
ATTTTTTTCTATTTAAAATTCTATTTGAGGCGAAACACTCCGATTTTTTTTTATAGATGT
CAACCTTGTTGATTGATTCAAAATTTGTTAGTAATAAATTGAAACCAAGGAACAATTGTA
TATTGTGATCCAAATTTTTGCTCGACACTTCCTTTATTGTTCTGTTTTTTTATTTTATCT
TCTGAACTATTTCTTTTTAATATTTTTTTTTATTATTTTATATAATAAATAAATATAAAC
CTTAAGGTACCGCTAAGCATTAACAAACATGCTTTCTCACTGACACCCCAATAAAAGAAG
AAGAAGAAAAAAGAGCTACCACGTGACAAAAAAATAAATTAGAGCATAGTTTATTTTCTA
TTTTTTTTTTGTAACCTTTAACGTGGAAATTCTGCAGGAGCTATTTGATTTGTTGATTAT
ATGAAAGATGAGTAATAAGAGAATTTTATTTTGTCTGTGATATTAAATATATTTATTGTT
GATGGATCAGATTATTTACAATTCTGGAAATCAATGAGGAGTTTTTTCCTGAACTATACA
AATTCAATTATCATACATTCAAAAAATCCAAAAAACGAATAGATATAATGTGAATCTAAA
TTCAAAAAACTTAAAAAGAATCAAAACTAAATTAATCAAAATGCTATGTGAAAAAATTAA
AATTAAAAAATTATAAAAAAAACATTATTATTAGAATTAACTAAACTAAAAATGAAAATA
AAAATAAAACAGATACATACATTAAAACTAATTAAGTAAAATTGTTAAATTAGGTCTTAG
ACCTAACTTACATCCCCAAAAGTTAGCTCAACGGGAGGAGGATTGTGCCCAAGCCTTATA
AGGAGTCCACCCATCTCATTAACTACCGATGTGGGACTTTTGTCATTCTTTAACACCACA
CCTCACGCTAGCATCTGGTGCGTGGACAATTTTGATTTTGGGGATCCCAACATCGGGTGA
GACGGGCCTTGCTCTAATACCATGTTAAATTAGGTTTTAGGCCTAACTCACACCCCAAAA
GCTAGTTCAAAGGGAGGAGGATTGTCCAAGCCTTGTAAAGAGTCCACCCATCTCATTAAT
CACCGATGTGAGACTTTTGTCATTCTTTAACAAAAATATTGATAATATAGTAAAAGTTCC
AATCGACCCATTTGTAGCAAAAGAAGTGTGCTAAAAAGGCATTAGGAGGCAAATAGTTTT
TTTGAAAAGAAAAAAAAGCATAGTAATAAATAAATCAACTATTATACTCACTTAAATTAA
ATAAATGGACATATATATCTTACTTGACATATTACACGTTGAACATGTAAATTATCACAC
ATATTATATCTCATCTAAAAAAACCCAAATTTGAAAAAAGAGAGGAGTGGAACCAGATTC
AGTCGAGTCGGGTACTTTGGACTTTGGGTGACGCGTGTGATTAAAATTGGCTTTTTTTGT
CGGAACCCCTATACCCCAATTCCTCATCTCTCTTTTTCTGTGTCAGTCTTTTCTCTGTCC
ATATACGCCACATGGTCCATTTAGCCCCTCACCACTCCGCATCAGACAACGAACCAATAC
GGGTTCGGTTCGGGTGTGTACTTTTTCCGGATCCAAGTATGTACACAGTAGTTTCCTGTA
TGTTTACGACTATTCTCAAACTTTTCAGTCCACTACGTTTCTTCTTCTCGCTTTTGCCTA
ATTTGCCTCTCTCTCTCTCTCTCTCTCTCTCTCTCCATCTATCTGACTTTCCTAAAAACA
ATGGCAACGATCATATCTTCCATTCTCATCTAATCCATTCTTCAACTCTCTTTTGAATTT
TGAATTTTTTCCTTCTTCAA
>StFH3
CTGTAATAGATCTTATTATTAAGAACTTTATTTATATTTATATTATTAATACAAGATTGA
ATAGTTTAATTAAAACTTCTAACATATTAAATAAAGTTCTTTTAAAAGTAAGAAAATAAA
AAACTTGAATTTATAATTCTAAATTTCTTTTGGAAAATTTACTAAATTCTAAATTTATGA
ACTAATTGTATGTTAGTGTTTGATAGGTATAATGTTGAGTTGAACTGTCTAAGTAAATCA
CGTAAAAAACTTTAAGAAATCGTGAATGACTTAAACATTTTAGAAATTACCACACAATTT
GAGACGGAGGGAATACAATCGATATGATCGAGATATAATAGAAAACATATTCTATCAAAC
TTTTGGCCTGGGATGTTTGAACGAATTTTTGAATTGGTATTGTCATGAGTTTTGGAACTG
ATCCGAAAAAAAAAGATATTTATATATAATATTTAAAAATTATATTTTACCTGTTAGAAT
TAGATTTATAACGAGAACACAATAAATTTACTATAATCATTCAAGGTAATTAACTAGTTC
TATTAAATAAGCAAATAGTTTGAAATCAGGTCAATTATACATGCTTTAATTATAACAATA
TTAAATAATAGATCAAATAATTTGCAAGGACACAAAAAATAGGTAAATCGATGTGTGTTT
CAATTATAACAATCTTTTAATAAAGGAATTAATTTGAAACCAGGCCAAATAACTCAGCTG
ATAAGAAATAGGTAGGTTGATATAAAATGATTCCGTTGGAATTGACTTTAAAAAAAAATA
GCTTTTAGGTTAAATTGAAATGACTTTTAAGTCAAAAAAATAAAAAGTAGGAAGAGACCT
ACTTTTGTTTTTTTTGGACTTATTTTAAGTTATTTTTTATATTTGTCAAACATTTTCAGA
ACTTAAAAACTGATTTAAAAATATATTTAACCAATTTTTAAGTCAATCCAAATACGGAGG
GCGAAAATTGAAAATATGGTTAGGTAGATTTAGCTTTTGACGGGTACAGTAATTAATCAT
GTGGGCTACTACTCTCTATTTTATTTTATGCAAAAAAAAGAAAAAGAAATTATACTATCC
CCACTCACAAAGTCACCACTAATAAATGACAAAGCTAGTTGGAGTATTAATACATTCATT
TTAAGTAACGGTCAATTTAAATGCAAGGCAACCTTTTTTTCCATACTATACTTGTTAAGT
AAGTATTTAAATTTGAGAGCATATGTCTAGATAATTTAATTTGATGTTGACATGACACAT
AAATTTAGAAGGAATCTAGATAATCATTTTGTAAATTGAGGTGTTTGAAAGTGCATACTC
AATGACCTCTAATTATTCGGATGTCTAGTATCACCTGTCCACGAATTGTTTCTGAAATAC
ATGAATAATTCGCAATCGCTATAACACTTTGTGGCGACCACCTTGTGCACACTAGGTAAA
TCTTCATTATGTAATAGCATGCAAATCATACAGAGAATGTAAATCGTACTAGGCAAATCA
TATGTGATGGACTCGACTATGAAGGTATTGAGGGAAAATGAATTCTAGGTCATTCGACTG
ATGACTACATTTCACGAATTTCATAATCTAAACTATCACTTTTTGTATATTAAAACACAC
TTCAATGTTGAGTCGGTCTACACATACTTTTTATCATGTGAGAATAATATTTTGGTCAAC
ATATCATCGATGTGTGCTTTCATATGAAGAGCAATAAGGATAATGGATAGTCAAACTGTA
AAACTTTTGAAAAAAGTAGTAATTTAATTTGTTTTCGATCATTAACTTTCGAAATTATAC
AATACAATATGATAAATTATGAAACGACACGTATAAATCACCCAAACAAGCCGTAAAGGA
CATCAACGTGGTCCTTTAATTTTAACCCCATCACAACATCTCTTTTTAATTTTAATAATT
ATTTATTATTATTATTATTATTATTCCAAAATTCACTAGAAGCACAAATCTTGATTCCAC
CACACCCCTTTTAAAAGTGT
>StFH4
TGATTTCTTATTTAGTGGTAAATATTGAGATTTCTAGGTGATGAGAATTTTAAAAAATAT
TGTGTTAACTTTGAATTTTCTTTAACACGTAATAGTTATTCTGATATTGATGGTTTAGAT
TTATTTTTTGAATTAAGAGTGTTAAGAGAAATAACACAAGTAGAAGATAATGATCTAATG
AAAATACTCAATCAAATAAAAAGACTTGATTATTTTTCAAATACACATATCACTTATAGA
ATAATGTTAACCGTTGCATCACCCGAAAGAAGTTTTTTTGAAATTAAAATTGATTGAATC
TTCTTTACGATCAACAATGTCTCAACTCTGAAGAGAGATTGAATGAATTAGCTATTATCA
TTTGAAAAGGAATTATTAAAACAAATTGATTATAAACAATACTTAATGATTTCGCATCTA
AAATAGCTAGAAAAGTACATTTAAATAAAAGTATATATGATAAAAAATATATATTAAGAC
CCCTCTCTTTAGTTTCGCTTTAGGCTGTTGAGTCGGCCCTGCTATGGCTCCTTGAAATTG
ATTTGAAATTTTTTCAAAATATAGTCCATCGTTTATGTCAAATGTACCAAAACGTCATTT
AATTCAGTAGTCTTAAACATGCTAATTTATGAAGAGTCGACAAAAAAAAAATGGATTAAA
AAGAAAATAGGACAAACAAATTAATATGGGGTTCTTCCTCTGTCCAAATTTATATGATAC
ATTTTGAATTGACACGAAATTTAAGAAAATTAGAAAAACACTTAAAACTTATCATCTAAA
TTAAGTATAGATATTTATGTAGCTAAAAATCATTTTATTAAAAATAAAATTGGTATTTAA
AAATTAAATTATCACTGAATATAAAAATATGTCATTTTTTTAAACTAGAAAAAAACCAAG
TCATAAAAATTAGAACATGAAGATTACTAGAGTATTCTGTTTGAAACTAATAAATTGAGT
ATTTAATGAAGTGTAACGTACCTTTCCTCTTTCATCTACGATGGTGGAGGAATATTTAGG
TCATTTTGGTAGTGGTCCAAAATTTTGAAATTGATTAGTGTCTACAAATATGGCCTCCTC
ATGCCAACTATTATGTCAAATTAATAAACACCTACATAGAGTAGTTAGAAAAATGTAAAA
AAAACAACTTAAACTGCCCAAAAATAACTCAAGAAATACTTTACAACGGCACAAGTTCAA
AAAAAAAAGAGAGGGGTCGAAACATTGTTGTCACTTGCCCGCTGACAATTAATTACCTTT
AAGTTGGTTTTCCCTCTCGAAATATATCTCAATTTGAAATCCGATTAATGTCAAAATTAT
ACAATGATGACAACTAATTGGATAAAATAAAGAAGAAAACGACATTTTCCTTATAAAAAG
GGAATAACATCATCATCTTCTATTTGTTTGTTGAAAATGTAATATCACATTGACACAGAT
GTCCTCTTTTACAATAGAAGAGTATATGACTAGGTAAAACTTTTCTTATACCAACCACCG
TCTGACTACAACACACAAAATACAAAAATTTCAAAGTTGCCAAAACTTACACAGTTCCAC
TAAACCCCCAAGGCTAGCTTTCTTGATTTTTAGACTTGTTCAATCCGCCTGAATTTGGCG
TTGGAGGGTTAATGACTCGCTCATTTATAACAAATTCAATTCATATAAAAGTTGGGTTGA
TATATAACTCAACCCATTTCAGCTTTGGATGAGTCAATTACTCGCCCATTTTGACCCATC
TCATTTCAGCAGCCCTAGTAACCTTTGGGCAAGTCAATTATTCGTCCATTTGTTAGTTTA
GCCCATTTTGATCTCCCATTTAACACCTCTGCAGCTAGACAAAAAACAATAATGTCATTT
CTACCAAAGGACTTGCAAGGTTTAAAGACAGCCAACTAACAGCAACAACCTACTTTGAAA
CTGTCAAGCAGCCAAAGATGATAACAAAATGAATATGTCATTGTAAAATATAAACAAGAA
GAAACTCTTTCCTTCACTTT
>StFH1
CAAGAATAAAAACAGATCTAGCTAGCTAAATTAATTCCTTATTTCCCTCTATTTTTAGTA
AAAAAAGAACTTTTTGCAATTGAGTTTGGCATGACTAAGGTTAACTAGTGTAATGAAATA
GGCAGCGTAAGATACATGACAACATTTCATTTTAGCGGCAACGTAAAGCCAATAACCAAA
TATGCGCGCCCATGTCACTGTTGTCGGTTACAAGCGGCCATTTGGTTTTCTCTATTCCAC
TCCATGTGGTTTGGCACAACATAAGAAACAAAAAAAAAAGTTTTTAGCATTTATTGTTCA
AAAAAATGTTACATTGTCAAACCTACATATAGTACTACTCTTTGTAATTAACTAATCAAT
TAACAAAAAAAGTGTACCTTGAAAAGGACATATGGCCTAGCACATTGGATATTATTTTTC
CATACCAATAGAACACATTTTTATTTTTTTTATGATCATGATGTCTGAGTCAACTTTCGT
GTAATTTGTTTAATTTCACATGATACCGTGCAATCTCTCACCTGGTTACTCTGTCCACAA
AGATTAAGACAGATGAAAAGAAATCAGCTAGTATTTTTTTTGTCTATGCTAGGGTTTGAA
CCTAGGAGCTCATGATTCTCAACTAAATTCACTGATCATTAGGTCACATCTTGGAGGTAG
TACGCAATACATCTCTCCTTACTTAATACTCTTTCTCTGTTCAACAATACTTGTCCACTA
TTGATTTTGCGCATTTCTTAAAAAACTATAAATAGCAGGATATTTTTATTATACCACCCT
TTGAATATACTAATAAATATAATATCTTGAAAATGTAATAAAGAAATAACTATAATTAAT
GATAAGAATAAATTAGGAACTAGGAACTAAATGTAAAATTATCCATTGATTTCATATATT
GGGAAAATATTATTGGACATCCCAAATTAGTATAGTGGACAACTATTGTTGGACGCATAG
AGTATTACTCTCCATTACAATTTATGTGACATAGTTTGAATTAAGACTAAAAAAAATATA
AATGATATATTTAAAACTTGTACATTATTTGCGTGTATAAATTTTCGAAACCTATGACCC
TAAACATGTTTGTCATAACATTCGTGGCATTATAAAATCTTTTCATTAAGAATAAAATGT
GAAATGCTTAGTTAATCATTTTCTAATTTGGAACAAACTAGAAAAAGAATGTGTCATATA
TTGCAGATAAAAAATAATTGGATAAATGAACTTTTTGTAGATTAAGAAATGATAGAAAAC
TTTTACATGACAGAAAAAAGAGTGTTAATGAATTGACTGCAAAAGAAGTAAGTCCCAACA
TTGTGATAATGTTGGAGATAATTGTGTCAAGTATGACGGCTGTGATTTAAATAGTAATAG
AGATCAGCAGCTTATAATCTCTATAAAATAATGCAGCATAAGAATCTAACTTTTTCCTTG
AATCTTTTTATCACAACATAAATATCTAATTTATTTTCATAAAAATGTATCTATGTGAGA
GGATCACATGAGAAAGTGATGGACGATTTCTGTTTCGTTTTCTTACACATAATAAATTGT
CACCTTCCTATGATTTAAGGCAAGTCCAACCAATTTCTACCCTACCACATTTTTAGATTG
AAAAATTACAACTTTTTAGCTCCAAAAACCTTTGTTTTTCAGATGCAAAATACCCATGAA
TCTGTTTTACTAGATTGAAATTATGCAAATCAAGAAAAAAAAAACATAGTCTTTTCTTGA
TTCTTGATTCTTGGTTGTTTAGTTATTAGTGACTAGAGAAGATAAAGACATAAAGACAAA
AACTCAAAAAAGTAAGCAAGAACATAAGTGTACTAATGAAAATGATGTACTACTATTAAC
AGTATTTCAGCAGGGAGAATTAATGGAGAGAGAAAAGAGGTAACAGAGAGAAAATAAAGA
AGGTCCAGTACACCTACAACTGCCACAACTCAGGGGTTCCTTGGAGTAGCAATAAAGATT
TCTTCTTTTTTCTCTTTGGT
>StFH25
AATACACGCTATAGTCTATTGGGGTATGTATCGCTTATATGCATTAGTAATGCAATGAGT
TCTAGTGCATGCATTAACATGGTCAAAGACACAACTGTCCCTCAAAACCTTTTCTACATT
CTTTCGAGTTTTTGGCTAAAATCATCCTTGAACTATGACTTAAACCTAAAGAACGTCCTT
GTGTTATTTAAGTGAACAAAAAAATCTCTGCACTATCCAAAAAGTTACAAGATTCATCCA
ATGTCTATTTTTTTCTAAGAAAGACAAAATGTATCCAAATTCTAAATATTCTTTGCAAAA
AGTATGGTCAAACAGAACTCCAACTTCAAAATTGTCAAATAAAGTTATTATTATTATTTT
TATTTTAATTACCAAACACCCACTTAATTTTACTAAATTTTCAACATTTATGTACATTGT
ATAACATGTGAATTATATTGTATATAACGTACCTACATACTATTTTATAAAAGAAAATCT
CTAAGTAACTGGGTGTAATATTTTTAAAATGATTTTTTTGCATAATTTTTCTGATCATTG
AAGCATACCGTATAAACATTTCAAGACTTATGTATTGTTGCAAGTCAATTGACTTGATGA
TGCAATAAAACTATAAACTAACAACACGCAAATTTTAAATTCTGAAATGGAAAGATTCAT
TTTTTTATCCATATTCTTATTATTATTATTTTTTTTTTTTTGGGGGGGGGGTAACTTTGA
TATTCTCGTCATGACTAAGACGTGAAGAAATTAAAAAAAAAGTGTTTTTTTTATTGATTC
AGTCAGTTTCTTGACAAAAGTAGACTGAAGGATGATTTTTGTAATTTTTTGGAAAGTATA
AAGATGTTTTTTGTTCACTTATATAGGTAATAGAATGATGTATATTAGATTTGAGTCTTA
GTTAAGGGATGATTTTAGGCAAAAACTCTATTTTTTCCATTACATTTGTAGAAGATATTT
TGTAAATAATTTTCTAAAAATAATTATGCAATGCATATTATTTTTAATACATAAAATAAA
ACACCACATAAGAAAAATCTCAACATAACTAATACAATATTATTACTCCCTTTGTCCCTA
ATTACTTGTCCACTTTTGAATTGGCACACCTATTAAGAAAATAATTAATGACATAGTGAG
TTTATCATTTTACCCCTATTAATTATGAAGTGTATGAAAAGTTCTATATTTTTAAAAATA
ATTAGTCATTTAATTAAGGATATAATAGATAAAAAGAATTTGTTATTTCTTGATTTGTCA
AAATAAATAAATATTAGAGACAACTATAAAAAGAAAAAATAGACAAATAATTAAGGACAG
AGGAAGTACTACACAATATTTACATTAATTTTGAACACCCGTCAAAAGATCCGTCAATGA
AAGAAAGACATTTGTTATAGAGACATTTTAAAACCTTGTGTATAACATTTTTATACTTTT
GATTGAAATGTAAAAACAAGAAAGAACCGGACCACCTTCTCGAGGGTGAAAAAGTTGAAA
ATCCCAATGGTCAATATATATCTCTGTTTCTGTCAGAGATTTTTTTTGCTTGTTTTTTCC
ATCTGTAATCCATCAACACCTTCATCTTTCTACCCTTTGAATCATAGCACCTAACAGTTC
TACTACTATTACTCCACTTCAGTACATTTACATTATTGACTTCTACAGTAAGAATCTTTG
TGCTCTGTTTTTCTTTTATGGTTATTTTCTTTTTAGAGAGAGTAAAAGCAAGAAATTAAA
GCTACTTTCTTGTATTGTAGGGTCTATCTGTTTTGAATTTCTTCAACTTACCCTAAAAAA
ATTTATTGTTTGTTTGCACTTTTGCACTTTCTTTCTACATTCTCTTTCTCTCTTCCTCAT
TCATGGCTTTTTCTTCACCAACGAACCATTGATGAGTTCCCATCACTTGCCATTGATTGA
GCATTCAAAGCTCAAAATCATTGTCTTCTTCATAATCAGTTTTGTCTCTTTTCCAACTAT
AACTAAACATTTTGCTTACT
>StFH26
ATGACGTTAATGATTTTTATAAATTATAACAAATTAGCAACTAAAATATTTTTGAAAAAA
CATACAAAAAAATTAGTTGATGAATCAGCCACCACACCGTGGACATGTATGCTTTTTGTG
ATTAAAATTGAGTTTAAGGGTTATTTTGGTCATTTAAGGATTTTTCTTTCAACTTCAAGC
TTTATTAATAGTGATGTATTCATTTTAGAGTTAACATGAACATTTACTACCATATAAATA
TATATAATTTATTCAAATTTAAAATTTAAAACTATTTATTTAACGTCAGTTAAAAATTAA
CTTTTAAATTAATTATTAGCACGGGCTCTTCATCACTAGTATATAATATAATAAGCGGGA
ATAGAGAGGACCTTGGGGTCGACACGTGTTCCTTTTTTCTTCTCGGACAAAAAAAAGACT
ATACAGGCGGGGAGGTCAACTGTAAAAAAAAAAAAAGGGGACCCATATTTTACTATTGAA
GGATGCGTGTTTCTTTTAAATTTCTTTTACCATACTAAATAATTGTATAAAATATTATAA
ATCACGATAATTAATTACTTAAAAAGATATAAAAGATCTGATTGACTCTTCAAATTTTAC
CGGTGACGCATAAATTCGGACAAATGAAATAATATCTATTATTTGAAAATTTCTTAGAAA
GTACTATAAATTACAGTAATTAACAACTAGAAATATTTCAAAGACAAAAAAAATTGATTG
AATCTCAAAAAAAAAATTTAGTACTACACGTGTTCCTTTTTCCTTCTTGCCAAAAAAAAA
CTTCATTATAATTTTTTTTCGTAATAACAAATTTTTTTATTAAATGTCACTGCATTTTGC
AGTGAACAACAAATAATGCAAAAAAGAGGGGAAAATTGTTGAAAAAAATATAAAAAGGGT
TTAATTGTCCTTTCAATGCTTTTTTTACTGTTGACCCCCTGAATTTTTACATCCTGACGG
CGCTCTAATTTGAGTGTATTTCACGCATTTTGCCAGGTAGGATCCGAGTGTTTTTTTGTT
CAAGTTTTGGATAGTTAAAGTGCCTATTTGTGCACTTACAAAGTTAAAGGTCAAAGTTAA
AATTTGAAGCCAAGTTTAAGGGTCAATATATGTATTATGCCTATTATATATCTTCCATAC
TATTTTTTCATGTACACAAGTATTTAACTACTTATATATTATTCATTCACTTCAATTATT
TTTCTCTACACACCCGACTATTTATGTTAATTTCTCCAAAATAAGAAAAAGGGATAATAC
ATATATTTGACCTTAAACTTGGCTTCAAATTTTAACTTTGACCTCCAACTTTCATAGTGC
ACAAACAAGCACTTTAACTATCCAATCTTTTAATAAATAAACATGCGATTTTTGGAGCCA
AGAGCGTGAAATGCAAACGCTGCCACGTGTATTAGCGAGCCACTCAATGGCTGCCAACTA
ATTAAACACTTTCCACGTCCATTTTAGAACTAAAAAAAAAATAAAAATTAATTAAGGGTA
AAGTTGTCATTTCAGCATTTTTTTCACTGTTGTGTGCCTCAAAAATTACTTCTCACTCGC
GCAAAATGCGTGCACATCACGCGTTTTGCCAGGTAAGACACGCGTGTTTATTTATTAAAA
GGTTGGATAGTTAAAGTGTCTATTTGTGCACTTTGAAAGTTGGAGGTCAAAGTTAAAATT
TGAAGCCAAGTTTAAGGTCCAATATATGTATTATGCCTAAGAAAAATTAGACCATTTTCC
CGGTAAAAATTGTGCATTTTCGTCTACAACAGTTAAAGTTGTTAATAGTAGTTGATCCCT
CAACTTGTACTGTAAGCTTCTCCTTTTCTTGTGTATGAAGAAAAAAAAATATACTAAAAA
AATCGATCAATACGAACCAAATTTCCTCTTCACATCAACGGAGAAACTTATATAAATATC
GAAATTGATGCAATAAAGCATAAAGTTCTGTTAATTGTAAAGGAACTACGAAGCTCTGTT
TTCTTCAGTAACCATTAACA
>StFH24
CCTATGTATATATGTAAATATTCTATTTTGAGACTCGAGTTGCCTTTTTGGCCGGATATG
TATCGCTTAAGTTGTTTATGTCTTTGCATGGCATTGAGTTTTCGTTGAGTCGGGTTTCCG
GCCGAGTTAAGAAAGCCAGGCCAAGGGTTCGCTTGGGGCCAGCAATGGTCTCCGAGTGCC
GGTCCCGCCCAGGGTGTAGGCTCGGGGCGTGACATTCCTCACCGCATTGCATTAACATTT
TGAAATTATTTTCAGTGTGAAGTTAACGATTTGCAGCTACTTCTATAAGAATTTTAACTA
CGGGTATGTCATATTTTCTTTCGCCCTTTGTTCCAATTTTTCTTTTTATCGTGCATTAGT
TTTCTCTATTTTCATTCAGTTCTGTAGAGAGTGGTTTGGTAATACTCGAGCGGAAGAGTG
AGATAGAAAATAACGATTACTTTTTAAGCTAATTTTCTGTCATTTTGAGATTAAGAAATT
GACATTTAATTTGCTGAACTAATTTGGTAGTATTTTTTATGCTCCAAATTTTGTAAACAT
GCTCTTTCAACTGCTGCTCCATTTTGTTAATATTGTAATTTCTTGCCGCCTCCTTCAACA
TGTCAGTGTTTTTCTTGCAAGCACACATATCAACTACAAATATTATGCCCGATTTCATCA
TATAGTCTCCTCACTAGCCTACTCCTTGTATCAAAGTCATTGATCAATATATATGTACCG
ACTAATCGAATCGTTTCACTTTTTGTTTTGTTATTTAGTATTTGTATTCGTCCATGTTGC
ATTTCAAAGTTTTCCTCGATCCTTTTTATACAATTCTAGAATTCACTTAAGAAATTATAT
TGGGTATAAACATGAACTTCATTCTTCTGTTATGATATATGTAGAAATTAAGCAAAAATA
TAAATAAATAAATGATGGGAATAGATTTGATGCTATTACTGAGATGAGATGGGAATACTT
GTTCTTTACAGTAATAAGGCTTTTATTTAAAGGCTCTAGCATTATTGACGACTTTAGCTG
GCTTCAATAACGAATTGCAAATTCTATAGGTATATAGTAGTGGTTAGCCTGTAAGCTAAG
ATAGATCATGACATTCTTAATTATGTTGTTTTGTTTTCCTTGGTTAACATCCAAATGCAT
ATTGGAATGGAATAGTCTGCTCACTGCTCGAGTAATGTCATGGTTCACATAATTGACGTT
CTTTTGGTCACCAAGGTTGAGCATCCTACTTTAATTTGATTTGATGATGTTCATTTTCAT
TTGTTTATATATAGTTGACACTTCTCAAAAATCGTATTTGCATAATCGATCAACCCTGCA
TTGATGTACGTACATTCTCACAATATATAACAGGGAAAGAGTGTTCATCTGTATATATAC
CTAAACTTTCAATTGCGCTAATCACTAACCTTTAATCTACGTTCTGGCTAATTAAATCTT
AAGGTCTAGGAAACAAAGAATACAATTTTTATTTTAAAGGATGTAGGGTACTATGATAGA
GCAGATATATAGGTTCCTATAAGGATTAATTTACTGGGAAGATTGAGTTGGATGATATTG
ATTTGACTATGAAATTTTTTGTTTGAAGCAGTTTTTGTTGACTAAGCTTTTCAGATCAGG
AGGAATATTATATGTATCAGAAATTGAGAAGGAGACCTTGAATAACTGCCACTTACAATA
GTTTGATTGATTTGTATGGAAAGGCTGGTAGCTTCAAGGACGCATACAATGAGATTTTGA
AATCTGGTTTTGGACGCTGTAGAATTCAACACTAAAATACAACTAGGACGACTCTAAGCT
TCTAAACAATAAAATATGTTCAATTTAGTGATCAAATAAGACACATATAACCTACCTTAT
TCATGAAATTATTATAATGATAGCACATAACGCATTCAAGGATTTGTCAAAAATATAAGT
AAAAAGGGAAATGATCGGGGTGATTGTCGACAACGCCTCCCTTACTCATGAGCATCAATG
CTTCATGAGAGTCAGTCACG
>StFH22
ACAAAGAATACAATTTTTATTTTAAAGGATGTAGGGTACTATGATAGAGCAGATATATAG
GTTCCTATAAGGATTAATTTACTGGGAAGATTGAGTTGGATGATATTGATTTTGACTATG
AAATTTTTTGTTTGAAGCAGTTTTTGTTGACTAAGCTTTTCAGATCAGGAGGAATATTAT
ATGTATCAGAAATTGAGAAGGAGACCTTGAATAACTGCCACTTACAATAGTTTGATTGAT
TTGTATGGAAAGGCTGGTAGCTTCAAGGACGCATACAATGAGATTTTGAAATCTGGTTTT
GGACGCTGTAACATTCAACACTAAAATACAACTAGGACGACTCTAAGCTTCTAAACAATA
AAATATGTTCAATTTAGTGATCAAATAAGACACATATAACCTACCTTATTCATGAAATTA
TTATAATGATAGCACATAACGCATTCAAGGATTTGTCAAAAATATAAGTAAAAAGGGAAA
TGATCGGGGTGATTGTCGACAACGCCTCCCTTACTCATGAGAATCAATGCTTCATGAGAG
TCAGTCACGATGATGATGTTCTTCAGGTTGGAGATGCACCAGCTCCAGCTACTTCCAGTT
CTGAAACTCCCAATTCTCTGCCACCTGCCCGTCATCCTACGCAGCCATTTTTTCCTCGAG
ACTACAATGATTCAAGCAAAACCTCTGCTCCTAGTGATCAGTCTTCTACTAGTCAAAACT
CTACTTCAGATGGTCAATCAAATAAGAAAAAAAGCAGCACTAAAACAGTTTTGGTTGCAG
TTCTTGTGACTGCTGCAGTCACATTTATTGTTGTTGCACTCTTTTTTATATGCTATTGCA
AGGTTTGTGGGGTTGGATACAGAAAGGGGAAATGTTACGGGCATTGCTGTGGCTGCAGCA
GGGGTTTCTGAGCAGATACCGCCTGGAAGAATGGGGATGCAGGTACAGCCTCCGCTTAAG
CCTCCACCCGGTAGGATAAATCCTTTTGAAGATCCTACTAGTCCAGCCCCTCCCCCACTA
CCTCCTGCCAAGATAACCAATCTCGCAGTAGTGTTAGGTTTGTCTTTTCCCTGAAGCATT
TAGATAACTGCCTTAAACGTGACAACTGAAGAAGTTTGTGATGCCCTTAAAGAAGGTGAT
CTCCTGTTCCCTTCAATATATCAAGATAAAGAAACACTAAAATTGATCGTCTTTATAACC
TTATTGTTCCTCCCACCTCACCCCCACCCTAAAAAAAGGTCATCTTGCACATGTGGGTAT
TATTATTGTGATTAACTAGGGTTGTAATCGACCTCAACAGTGATAAATGTTCATTTATCA
TATGTTTGTTCCTTGTTTTCTGTTTCTTCCCCTTCATGTCTTTGTTCATCTTATCATTAA
GAAGGCCATTGTCCCTTCGTTGTACTATTTGTGCCTTTCTACATCTGTGGTTCTGCAACC
ACGTGTACTTTAAAGATAAGCTTTACTCCTGCTATGAACATTATCTATCTGCAACATCAT
ATTATCGTCGCGGCTTTGCTGAGCATCGTACTTTACATGGTCATTGACCAATCTGATTGA
TGGAATTTTATAAGCATTAAGTGTACATTATCTTAAAAATGTCCTTTCAAAAATAAAAAA
AATTAGCACCGATTCAGGACAGGTCACTATTATCATGATCAGAATGATTATACTTCTTGT
AAGAAGAATTTGTACTTCCCTCACAGTCAAGTGGCAAAATATTAGTATACTTGTATATTG
GTTGGGTCAATTTCTTGGAAATATCAGGTTGTTGTATATTTGCATCTATGACAACAGTGA
CTAATATTTTATTCTGACTCAGGAAATGAGCTTCCATCTGAACTCCTTCAAACTTTGCTT
AAGATGGCACCAACTGCTGACAAAGAATTGAAGCTGAGGCTCTACAATGGGGATCTCTCT
CGGCTTGGACCTGCGAACGATTCCTGAAAGTCTTGGTTGATATTCCATTTGCCTTCAAGA
GACTAGAATCCTTGCTCTTT
>StFH23
TCAACACCATACACTATATGTCAAAGTTGTGCCATCGAAAGTTTATAATTTCTCAACATT
TGCTGTGTTTTTCAACATTTGCTGCTATTGCAATTTGCCAACATTGACAATTGCATGCAG
CAATTGTTGAAGTAAAAAATGGAATAGTGGGACTGGACCCCACAAATCTCCCCCTCCAGT
CCCATTCACTGGAAGGAGGTATCTTCATCTTCTTTAGAGAGAACTCATACCCACAAGTTC
TTTGCAAAACTCGAACTTGTCTTTCGGTATCGTCTTGGTTAGCATATCTGCAGGATTTTC
ACGTGTGTGGATCTTTTTGACGTGGAATGATTCACTCACCACTTCCTCACGAATCCAATG
ATATCTGACGTCAATGTGTTTTGTTCTTGCATGGTACATGGAGTTCTTGCTCAAGTCTAT
TGCACTCGTCGTCACAATAGACAATATACTCTATCCGATGCAAACCAAGCTCTTGAAGAA
ATCGTTTGAGCCATATCATCTCCTTGCCGGCCGATAGCCGCGAATATACTCGGCCTTCGG
TTGTAGATAGTGCAACACACTTCTGCAACTTCGACTGCCATGATATAGCTCCCCCTGAAA
GAGTAAACAAATATCCAGTAGTGGATTTTCTGTTATCAAGGTCACCTGCCATATCAACAT
TTGTATAGCCGTTTAAGATTGGATCTGATGCTCCAAAACACAAGCATTCATTTGAGCTTC
CTCTAAGATACCTGAGTATCCACTTCACAGCTTCCCAATGCTCTTTTCTCGGATTATCGA
GAAATCTGCTGACAACACCAACTGCGTGAGCAATATCAGGTCTAGTGCATACCATTGCAT
ACATTAGACTTCCGACGACGGAGGAATATCGAACTTTGGCCATTCTCTCTTTTTTCTCCC
TAATTGTAGGACACATCTTCTTGCTCAACTTCATATGACCAGCAAGAGGTGTACTAACAG
GCTTAGGATTCTTCATATTGAAGCGCTCTAGTACACGTTCAATGTACTTCTTCTGTGACA
AATAAATCTTCCTTTCATCTCTGAGACGAGTAATTCTCATGTCCAAAATTTGCCTGGCAT
GACCCAAGTCTTTCATAGCAAAAGACTTACGCAACTCTTTCTTCAACTCGTCAATCTTGG
AAGTATTCTTGCCCACAATCAACATATCATTCACATACAACAAGAGGATGATAAAATCAT
TGTCAGAAATTTTTTGTACAAATACACAATGATTTGAAGAAGTCTTCTTATAGCCTTGCT
CCCCCATAACAGATTCAAACTTTTTGTACCACTGTCTAGGAGCTTGCTTTAATCCATAAA
GACTCTTTTTGAGTTTGCACACAAAATTTTCTTTACCTTCTACTTCGAAGCCCTCAGGTT
GTTCCATATAAATTTCTTCTTCTAGGTCACCGTGAAGGAAAGCCGTCTTCACATCCATCT
GCTATATCTCTAAATTAAGACGAGCAGCCAAACCTTGAATCGTACGAATCGAGGACATTT
TGACAACGGGGAGAAAATGTTTCGTCAAAGTCAATACATCTGTGTATATATATACCTAAA
CTTTCAATTGCGCTAATCACTAACCTTTAATCTACGTTCTGGCTAATTAAATCTTAAGGT
CTAGGCAACAAAGAATACAATTTTTATTTTAAAGGATGTAGGGTACTATGATAGAGCAGA
TAGATAGGTTCCTATAAGGATTAATTTACTGGGAAGATTGAGTTGGATGATATTGATTTT
GACTATGAAATTTTTTGTTTGAAGCAGTTTTTGTTGACTAAGCTTTTCAGATCAGGAGGA
ATATTATATGTATCAGAAATTGAGAAGGAGACCTTGAATGACTGCCACTTACAATAGTTT
GATTGATTTGTATGGAAAGGCTGGTAGCTTCAAGGGAGCATGCAATGAGATTTTGAAATC
TTTCAGCCTCAAGGCACGGTAATGCTAGTAATCATTTAGTCAGTGATGATTCCCACAATA
AAATTGGTAAAACTTTCTAC
>StFH20
GTAGGTTCACCCTGGCATGTGAAGAATCTACCTTTTGTAAGACTTGACTTTGTGAAACAC
TGCTAAAATAAACTACAAAAAATAAGGTGGCTTCATGCAAAAGGCCAAAAACTTCCCTTG
AAAAGAAGAATATTATAATTAAAAGTATTTTCTTTTATTAGAAATGTTATTTAAAGTTAA
AACTGACAAACTTGCAGTCGACCCTCATAAATATATACTCCTATGTTCCATATATATTAG
TATTAAATAAATCTAACTTTTATAGTAAATTTTTTTATATATTTTTAAAAATATTTTAAA
TTATTAATTATTGTGACGTATAATACTTTTTATGTAGTTTATAAGTATATAAATTTCTTT
TAAAAAAAATTGAAGATTCCATGAACAAATCATCTGTCAATTGAAATATATTGATGATAA
TTAAATACCAAAATTTGTAAACCTAATAGTTTCAATATAAAACTTGAAAATTTGAGATAT
TTTAAATATATTTGACCATTAAGCTTTTCTTTTTCTAAACTCAATTACTAGTTGTATTAT
TTTTTTTTTAAGAAAAGGAAATGGAGTGAACAAAAATATCTAGAAGTTTATACATTTTTA
ATTTTGTATCTTTTAGCATTTTTAGGTCATTTTTTTACCCCTCCATAGTAACTTCCACCT
CCTTTTGCTTTTTTGGTTGACTCAAAGTCACAACTTTTAGATTGAACATGATAGTGCTTA
CAATCCGAGCAACTTTCCTCATCATCGTATGAGAGAGCATTAAAGATAAGAAAAAAAACC
CCTTTTATTTTCTTGGTTGACTCAAACTCGCAACTTTTAGATTGGACATGATAGTGCTTA
CCATCCGAGCAACTTTCCTCATCGTATGGGAGAGAGTTAAAGATAAGAAGAAAAAAACCC
TTTTGCTTTCTTGATTGACTCCTCATCGTATGAGAGAGAGTTAAAGATAAGAAGAAAAAA
ACCCTTTTGCTTTCTTGATTGACTCAAACTCGCAACTTTCAGATTAGAAATGATAGTGCT
TACCATCCGAACAACTTTCCTCATCGTATGAGAGAGCATTAAAGATAAGAAAAAAAACCC
TTTTGCTTTCTTGGTTGACTCAAACTCGCAACTTTCAGATTGGATATGATAGTGCTTACC
ATCCTAACAACTTTCCTCATTGTATGAGAAAACACTAAGGGCTCGTTTGGTGTGGATGAT
AAGCATAAATAGTCCTGGGATAAAAAAATAGTCCCGGAATAAAATTTTGATGTCTTGTTT
GATTGACATGTTTGGGATAACTTATCCTACCATTTATAGTATAATGATGAGATAAGTTAT
CCCATATACATGGTGGGATAAGTTATCCCAGGATAACTAACCCCAGAATAGTTAATCCTG
GGATAACTAGTTCCCAACCAAACGACCCCTAAAGATAAGAAAAAAACCCCTTTTGCTTTC
TTGATTGACTCAAACTTACAACTTGCAAATTGGACATGATAGTGCTTACCATCCGAGCAA
CTTTCTCATATGAGAGAGCATTAAAGATAAGAAAAAGTTTTGCTTTCTTGGTTGACTCAA
ACTCGCAACTTTCAAATTGGACATGATAGTGCTTACCATCCGAACAACTTTCTTCATCGA
GAGAGATAAAAAAAAAAACCCTTTTACTTTCTTGATTGACTCAAACTCACAACTTTCAGA
TTGGACATGGTAATGCTTATCATCCGAGCAACTTTTCTTATAGTATGAAAAACGCATTAA
AGATAAAGGAAAAAAACATTGTCAGCATTCATACACGGCGCCTCCACATAGGAGAAAAAA
GTTTTAACTTTCTGGTCAACTCACGCGCCTTCTCTAAACCCACCCTTTACAATTCTCTTG
TGTATTTACAGTACAATTTTAGCTTGATCTGATAAAAGTACAACTGGAAGAATTTGGGGT
TTGATGACTAATTCTTTGGAGTTAATTCTTGTTTTTTTTTTTGGAAAGCTGCCTTCTTGA
ATTGACTACTTCTTGATTCG
>StFH21
TAACTAAATGTAGTTTCTCACAGTTTAATTTAATACTTATATTGTGTTGTTGTGATTTAT
CAACATGTTGGAGATGATTTTGACCAAAAGTTTTATTAAAAAAATTCAAGTTTTTTATAT
TTTTGCATAAGTAACAAGCCATAAATTAAATTTTGAGATAAAAGTGATTTGTGTATCATG
GCTTAAAATCAATTATATGTTCTCACCTTTGGAATTTCAAGTTTTTTTTGAAGTTATATA
TGGCATTTTGTAAAAGTTGGATAGTGTGGATTTTGATTTTATTCAAGAGTGACTTGTATT
TTAAAAAATATATACAAATAATATGGGATATACGCGAGAAACTAGTATGAAAAAAAAAAT
CAAACAAACTTTTTAAATTTTGAACAATTAAATTATTTTCAAAAATAAATAAAGCCTCAA
ATATTTGATTAATATAGAATAGAGGGAGTATAGGCTTCCAAATGTTATCATAGATATTTT
GGTTTCTTCCACCGTATCAGACAATTATTTTTCTGAATTCAATTATTTGGAGCTTAAAAA
AGTGAAGTTGGGATAAATTTTTTTAATTTATTTCACTCTTTTCTTAATATTTTTTATGTT
AACACAGTTGTTATTTATGTAAAGTTTTTCATTTTCCATCTAATTTTATACATACTGTTA
TAACATTACAGTATTTTGATAATTTGACGAGACCGTCAAGTACACTAGTGAGTCCAACTA
ACATCAAGTATAATCTTATAGCCGTTTATGGAGGGTAGAATGTATATAGTTTTTATGCAC
TAATTTCATTTTCCCCTCACTCAGACAAGAGAGGAAGAGAGCTTCACCAAGAACTTAGAT
AACTTATTAAATCAAGTCGTTTCTTCAACTGGTTTCAGCTGTAAAAAAGAGATAACTGAG
TATCTCATTATCTTGTGAGACTAAACTTCTTGAGAGAGTGCAGAATGAGCTGTTTAATGA
ATATATCAGAAAACATCTGATACAAAGAGGCCTTAAATGATACAAAGAGGCCTTAAATGA
GTTAGTAAGGTAGATCATGAGGTTTTACAACACATTCTATTCGTTGATATAAATTATATG
CAGTTTAATAAGCTATTTGATCAATCGTAGGCTCTGACATGAGTAAGATTCTAATGGAAA
CAACAATTCAAGAATGGAACTCACAGATAAAAAATAGAGCTAACCAGGGAAAAGATGGAG
CCGTTGAACCGCTAGTCAAAATGTTCGCCTCTGAGAACCTAGAAGCTAAGCAATCGTCTC
TTAACGCGTTGCACAACTTGTCTGCCTCAAAAGCAAACGTTCAATGTTTGGTAAAACCGG
GCATTGTTGCTACTCTGCTACAACTTCTTTTCTCCGTGACATCAGTGATCATGACTCTAA
GAGAGCCAGCATCCGCGATTCTTGCAAAAATAGCAGCTCAATCAAAAGTTTGCATAGTAC
TAGTGAAACAATTCCCAGTTTATTTTCCTAACTCAAACCCGAACATTAGTTTTTCTCCCA
ATTTCAATTCACTTCCAAAATTCTAATCCTAACCCTAATTCCGGTTCAATCCCGAATCAT
CTCCATCCTTTCCCATGAAGAGAAAACAATGTAGGCCAAGCAATAAATTGCCTTTGTGCC
AAGTATCCAGTAATTTTCCCAACAATGTCAATGACGAACAGTCTGCATTTCTGTCTTCAT
CTTCTTCAGATAAATTTAGCAAACCCCGAGTGAAAAGTTCCAGTTTTGCAAACACGAATG
TTAATTCTTAGGTGGTCAAAAGTACAAATTCAAGAAGGCGAGTTGTTTCTGTTGAGATAA
TTTCTATAAACAAAGAGCCAACTTCTGAGGCTTTAATTGAATTAACTGCTGGATTTTTAT
CTGAGTCGTTAACGAATGACGAAAGTGAAATTAGGGTTGTTTCTGTAGTTGGCGGGATAG
AATAGGATAACTACATTTTAATCAGAAATCATATTAGTACCAAATGGCATGAAAATGTGT
CGATTTGGATGACGAAAGAT
>StFH8
ACAAACAATTATTGTCATGTCATTTCTAGCTCCGTTTGTTGAGTTCACTAAAGTTCTGTA
ATTTGGATTGCCAGTATAACATAATAATGTTCACTTCTATATATCCTAGAGGAATTAATC
CAAATTCCAAACCCTGAGAAATTGCGAGGAAATAAATTCTTTAAAAAAAACATGGTTAAT
ATTTTGTGGGCTTGTAACTTCATTAACCTATTATTATTTTTTCAGTTTATACTTTGTATA
TAGAAATAATAACGTTTATTACATCGGTGAAATGAGAATAGAGTTTTATGTTATTGATGG
AGTTTGAATCCTCCACATCTGCGCAAAAAATAAAGTAAATTAAGTGAGCTAGTCCCTTAA
CCCTTATCCTCGCCATTTAAGCTAAATGAACTAATTTTAATTTCTTGAAAAGTGCAGAAT
GAAAAAAATATTGAATATCGGAAACAACGTGTATTCTACTTAATTTTATTTTTTTAGAAA
AATCTGCAATCAAATGTCAACCATATATTCTACTTAATTTTATTTTTAGAAAATAAACGT
GCTATCACGTGTCATTAGTTTATAAACTACAAAATATCCTCCAATTAGTTTCAATCATCG
CACATCATATCCTTTGACCGAAAAGTATAGAGGATTAAAAGTATAGACGAATATGAATCA
TTTTGTTTTCGCAAAACAAAATTGGTTACATTTCATATCTAAATAAACTAAATACCAAGT
ACCGAAAATATATAATTACATGTACAACTCGGTAGATATTATTACAACACTAACAAATTT
ATAAATTAATATTAGTATAAATTATTTCCTCTATATAACAATAGTTGTCCACTACTAATT
TGACACATGGATTAAGAAACAGTAAATAATAGAGGTGATTTAATACTTATAAGTCATCTA
AACATTGAAAAATGAATAGTGTTAAATATCAAGGGTAAAATAGGCATAACATGATAATTA
TTCACTAATTTTATAAATTGAACAAGTATTGTTGGATATTTCAAAATAGTATTGTGAACA
AGTAAATATGAACGGATGGAGTATTTATTTAGACAATAGAAACCATTGATTACTTTATCG
AAATGTTCTTTTATGTAATTGTTAACGGAAGGGAATTATATGTACTTTCTTTCGAATATT
TCTACATATTTAAAATGTTAATAATATGATATAATTGAGATTTTGTTGAAAAATCGAGTC
ATAATTCTTTACTATATAATTAAATGTAAGTTCATACCACAAAATATGGATACCAAACTA
AAAATGTCTAACCATATTAAATGATGATATAATATTTTCAAAAATCAAAATTGTTAATAC
CGATGTACACCCCTGCCTGAATGAGGTACATTTTATTTTCTGGTTAGTAAATATTTTAAA
TTAAATTAAACAAGAGAAAATAATAGAAGGAAAGGAAATTGACTCCTAATAGGACAAAAT
ACTATTTCTGGTTCAAATAATGACTTTTTTGATTTATAAAGATGTCGGTCTTTTGTCTGT
AAAAAACAAAAAACTAAGATTTCCTTTCTGACATTCTCTTTGTGTCTGGGATACGCCACG
TGTACATAATATACATTAGATCGTCGAATGTAACGAACAACGACCGTAACAGGTTCGGGT
CAGTTTCCCGAATCCGGTTCATGTTTCTCTTGCGACTTTCATCATCAATGGCAATGATCA
TCATTTTCATTGCATTTTCTTAATCCCTAAATTCTTTCAATTTTTCATTCAATTTACTGT
CACTTTCCCTTACTCTAATTCTTTCTTAATACAACAATTTTCTTCCTCATTTCTTTCAAT
TTAAACTGAGCTGCTTTTATTTTAACAAAAAACCCAGCTCCCCATTGATCACCGACCCTG
TTATTCCAAATGTCGTATTTTTTAAGGATCCATTGAGACATTTTAGCGATCAATTGGTGT
GCATTCGGAAAGTTAAAGGAAGGAGGTGGGAACCCAAGAGTTTTTTTTTGATGCTATTGA
TTGAGAAACGGCGCCATTAG
>StFH9
GTTGATCACAAAATACTTCTTTAATGCCGTTTATAATTAAATATTGTTTGCTTATTCTTT
AAAATAATTTTTTTATAAAACCTTACTCAAAAGTACGTTTATTCTATTTTGGTAAAATTT
CAAAAAATTATACTACTTTTATTAAATACTTTAAATAATGGGTTAGTTAAGTCAAAACTT
CATGCATTAAAGAAATGGATCTACCTATCATCGGAAACATCTAATTTATTTGTTACTTTT
GTTTTGTCCGTTACACAAAAGTTTTCTCTAAAGTTACAATTTGCAACTTTTTTACTTTTA
AATTAAGAATTGTTTAGATACTACTAATGGGACACTCTCAGCGATCGTTTGGTAGGGTGT
AATAAATTAATATATAAAATAATTTCACATATATATATATATATATATTTGATGTGTGTT
ACTTGAGTCAAGGATCTCTTAAATATATCTTTTTTATCTCTCTAAAATGAGTAAAATTTG
TGTAATCTTTTTTAAACTTTGTTTATAAAATTACATTGTTAAAGTTTTGTATAGATAATG
CATATAAAAAACTTAAATCTATAAAAAGAAAGTGGATTATTTCTCTTTGTTTACCTTGGT
TTTGATGACTCATTTTGAAACATAATATAATGTGCATTATTACTAGTTTATATACCTAAT
GTATGTGGGAGGTGATTTTATGTCGATTTAAATATTGGATAAGGAGAATACTAATGTCTA
TGAAGTTTTAAAAAATATATTTTTTGGTTATATAAAATATTATTTGTAAATCAATGTCGG
CCACATTCTTCTGTATAGTCAAATTACGCTGCTCTTTTTAAAAATGTATATTACTATTGG
TGTCTTCTAGGAATATAAATTTACTACTTTAATTTATTTATAATAAAATAATAACAATGC
AATGTAAGTATGAACCATGCAGCGCAGCATCCAAAATCCACTACTAATTAATTAATAAAT
AAATCACATTGCCCTTTCTGTTCTTTCAAGAAAATTAATCAAGTTTAAATTATTGTCATC
TACAATATAATGTCATCATGTATTTAAGAAAATAATTTTTTATTCGAACTCTAATTTCAC
GGGTGGTACTACTAGCTTGCTTGTATAACAACACAAGAGCACTCCTTCCTATACTCCTCA
TAGGTGTACCGTTAACTATACCTAATTTTTGTCAATTTCTCAAAATAGATATACATATAT
ATACATGATTTTTTCTGAAGTTAATGGGTGCATGTGCATCCCCTTGTATGACTTTGGGTC
TACCTCCGCTTATATGATCGAGTAACACATCCAAATCTATTAAAATTATATTGGAGTGAT
AAACACTCCTTCATTCTTAATCAGAGGTTCGAGTTGCTCTGAATATAGTTCCCTTTGTCC
AATGTTAGTTAAAAGAATTTATTTTTGATTGATAGTTTATTATGTATAAAATTCTAAATC
ATTTTCAAACATTAATACACTAATAAAAAATTAGTAATTTATTAGTACTTTTTAAATTTT
AATGGAGAAAAAAATAAACTAAAAAAGGGGCCACTTATGACTTATGAGATACGGCGTTAT
AACTCAACTTGTATAGTTGCATGAATCATCACTTCACAACAACTGGTAGCACCGTCTTTT
TCTTCCTTTTTTTTCTCGATGTTCGTTATTTATATTAAAACTACACAATCATTTTAGATA
TAATATTTTTTAATATAATTTGAAATTGATAAATCAGTTTCACTACTGCATCACAATGGT
ACAACAGGCAGCATTGTCACTCACCAGCTGAGAATATAATTAGCTGGATTTGCACCATCC
AAAATCTGTCTTCCATGAATATACTTTTTAATACAATAATTACTCCATAATCTTCCCCAA
TTTTCTACCTTTTCACACACACAGAAACTTTTTCTCCCCTTAGATTTTTCTCCCTCTGCT
TTCTGTCACTCTCTTGGTTTCTTCTCTTTCCTCTCTTCAAATTTCTGTCTTTTTTCCTCA
CTGTAAACACAGACAACTCC
