# Supplementary material for: Genome-wide identification and characterization of FORMIN gene family in potato (Solanum tuberosum L.) and their expression profiles in response to drought stress condition
Source: PLoS One. 2024 Aug 26;19(8):e0309353. doi: 10.1371/journal.pone.0309353 (PMC11346945; doi:10.1371/journal.pone.0309353)
Supplement: S8 Data — (XLSX) [file pone.0309353.s008.xlsx]

## Sheet: Sheet1
S8 Data. Time of gene duplication estimated for different pairs of StFH genes based on Ka and Ks values.
Gene pair	Ka	Ks	Ka/Ks	Time(MYA)	Duplication type
StFH17-StFH25	0.219662	1.13505	0.193527	86.5126	Segmental
StFH19-StFH9	0.173116	0.684802	0.252797	52.1953	Segmental
StFH2-StFH3	0.194161	0.829479	0.234076	63.2225	Segmental
StFH21-StFH24	0.147053	0.248696	0.591294	18.9555	Tandem
StFH14-StFH12	0.187068	0.28277	0.661555	21.5526	Tandem
StFH26-StFH10	0.197353	0.60945	0.323821	46.452	Segmental
StFH5-StFH8	0.153575	0.700718	0.219169	53.4084	Segmental
