# Supplementary material for: Genome-wide identification and characterization of FORMIN gene family in potato (Solanum tuberosum L.) and their expression profiles in response to drought stress condition
Source: PLoS One. 2024 Aug 26;19(8):e0309353. doi: 10.1371/journal.pone.0309353 (PMC11346945; doi:10.1371/journal.pone.0309353)
Supplement: S9 Data — (XLSX) [file pone.0309353.s009.xlsx]

## Sheet: CARE
S9 Data. The predicted cis-acting regulatory elements (CAREs) of the StFH gene.
Term	Function	Group	StFH 1	StFH 2	StFH 3	StFH 4	StFH 5	StFH 6	StFH 7	StFH 8	StFH 9	StFH10	StFH11	StFH12	StFH13	StFH14	StFH15	StFH16	StFH17	StFH18	StFH19	StFH20	StFH21	StFH22	StFH23	StFH24	StFH25	StFH26
3-AF1 binding site	light responsive element	Light Responsivness	0	0	0	0	0	0	0	0	1	0	0	0	0	0	0	0	0	0	0	0	1	0	0	0	0	0
AAAC-motif	light responsive element		0	0	0	0	0	0	0	0	0	0	0	0	0	0	0	1	0	0	0	0	0	1	0	0	0	0
ACA-motif	part of gapA in (gapA-CMA1) involved with light responsiveness		0	0	0	0	0	0	0	0	0	0	0	1	0	1	0	0	0	0	0	0	0	0	0	0	0	0
ACE	part of a light responsive element		0	0	2	0	0	0	0	0	0	0	0	0	0	0	0	0	0	0	0	0	0	0	0	0	0	1
AE-box	part of a light response element		1	1	1	0	0	1	0	0	1	0	1	0	2	0	0	0	0	0	0	0	2	0	0	0	0	1
AT1-motif	part of a light responsive element		1	0	1	0	0	0	0	0	1	1	0	0	0	0	0	0	0	0	0	0	0	0	0	0	0	1
ATC-motif	part of a light responsive element		0	0	0	1	0	0	0	0	0	0	0	0	0	0	0	0	0	0	0	0	0	0	0	0	0	0
ATCT-motif	part of a light responsive element		0	1	1	1	2	0	1	0	0	0	0	0	0	1	0	0	1	1	0	0	0	0	0	1	0	0
Box 4	part of a light responsive element		3	6	4	4	2	5	4	2	5	8	2	2	1	2	1	0	7	3	9	1	1	1	1	1	3	4
Box II	part of a light responsive element		0	0	0	0	0	0	0	1	0	0	0	0	0	0	0	0	1	0	0	0	0	0	0	0	0	0
CAG-motif	part of a light response element		0	0	0	0	0	0	0	0	0	0	0	0	1	0	0	0	0	1	0	0	1	0	0	0	0	0
chs-CMA1a	part of a light responsive element		1	0	2	0	1	1	1	0	0	0	1	1	0	1	1	0	0	0	0	0	0	0	0	0	0	1
chs-CMA2a	part of a light responsive element		0	0	0	0	0	1	0	0	0	0	0	0	0	0	0	0	0	0	0	0	0	0	0	0	0	0
GA-motif	part of a light responsive element		0	0	0	0	0	0	0	0	1	1	0	0	0	0	0	0	0	0	0	0	0	1	0	0	1	0
Gap-box	part of a light responsive element		0	0	0	0	0	0	0	0	0	0	0	0	0	0	0	1	0	0	0	0	0	0	0	1	0	0
GATA-motif	part of a light responsive element		0	0	1	0	0	0	2	1	0	0	0	0	1	0	2	0	1	3	0	0	0	1	0	0	0	0
G-Box	light responsive element		0	2	1	0	3	1	2	4	0	2	1	1	0	1	2	0	1	1	0	0	0	2	3	0	0	3
G-box	part of a light responsive element		0	1	2	2	2	1	5	4	0	1	0	2	1	0	3	2	1	3	1	0	0	2	2	0	1	8
GT1-motif	part of a light responsive element		1	1	3	2	0	2	2	4	1	3	0	1	3	1	0	3	3	0	0	0	0	0	0	1	0	0
GTGGC-motif	part of gapA in (gapA-CMA1) involved with light responsiveness		0	0	0	0	0	0	1	0	0	0	0	0	0	0	0	0	0	0	0	0	0	0	0	0	0	0
I-box	cis-acting element involved in light responsiveness		1	1	0	0	0	0	0	2	2	0	2	1	0	1	0	0	0	1	1	2	0	0	0	0	0	0
LAMP-element	part of a module for light response		0	0	0	0	0	0	0	0	1	0	1	0	0	0	0	0	0	0	0	0	0	0	0	0	0	0
MRE	part of a conserved DNA module involved in light responsiveness		0	1	1	0	1	0	0	0	0	0	0	0	2	1	1	0	1	1	0	1	0	1	0	0	1	0
Sp1	cis-acting regulatory element involved in light responsiveness		0	1	0	0	0	0	0	0	0	0	0	0	0	1	0	0	0	0	0	0	0	0	0	1	0	0
TCCC-motif	cis-acting regulatory element involved in light responsiveness		1	0	0	0	0	0	1	0	1	0	1	0	0	0	1	0	3	0	0	0	0	0	1	0	0	0
TCT-motif	MYB binding site involved in light responsiveness		2	0	1	0	1	0	0	0	0	3	1	1	0	1	1	0	1	0	2	1	1	1	0	0	1	1
3-AF3 binding site	part of a conserved DNA module array (CMA3)	Tissue Specific Expression	0	0	0	0	0	0	0	0	0	0	0	0	0	0	0	0	0	0	0	0	1	0	0	0	0	0
A-box	cis-acting regulatory element		0	0	0	0	0	0	0	0	0	0	0	0	0	0	0	0	0	0	1	0	0	0	0	0	0	0
ARE	cis-acting regulatory element essential for the anaerobic induction		2	1	1	3	1	1	1	1	2	2	1	4	3	5	3	0	0	2	0	0	2	1	1	2	0	0
AT-rich element	binding site of AT-rich DNA binding protein (ATBP-1)		0	0	0	0	0	0	1	0	0	0	0	0	0	0	0	0	0	0	0	0	0	1	1	1	0	0
Box II -like sequence	cis-acting regulatory element		0	0	0	0	0	0	0	0	0	0	0	0	0	0	0	0	0	0	0	0	0	0	1	0	0	0
CAT-box	cis-acting regulatory element related to meristem expression		0	0	0	0	0	0	2	0	1	0	0	1	0	0	0	0	0	1	0	0	0	2	1	1	0	1
CCAAT-box	MYBHv1 binding site		0	0	1	2	1	0	0	0	0	0	0	0	0	1	0	1	0	0	0	0	1	0	1	0	0	1
circadian	cis-acting regulatory element involved in circadian control		0	0	0	0	0	0	0	0	0	1	1	0	0	0	0	0	0	0	0	1	0	0	1	0	0	0
GCN4_motif	cis-regulatory element involved in endosperm expression		1	0	0	0	0	0	0	0	2	0	0	1	0	1	0	1	0	1	0	7	0	1	0	0	0	0
HD-Zip 1	element involved in differentiation of the palisade mesophyll cells		0	0	0	0	0	0	0	1	0	1	0	0	0	0	0	0	0	0	0	0	0	0	0	0	0	0
Box III	protein binding site		1	0	0	0	0	0	0	1	1	0	0	0	0	0	0	0	0	0	0	0	0	0	0	0	0	0
O2-site	cis-acting regulatory element involved in zein metabolism regulation		0	1	2	0	0	0	3	0	0	0	1	0	0	0	0	0	2	0	0	1	0	0	1	1	0	1
P-box	gibberellin-responsive element	Phytohormone Responsiveness	0	0	0	0	0	0	0	0	0	0	0	1	0	0	1	2	0	0	0	7	0	1	0	0	0	0
TGA-element	auxin-responsive element		0	2	1	1	0	0	0	1	0	1	0	0	0	0	1	1	1	0	0	1	2	0	0	0	0	0
ABRE	cis-acting element involved in the abscisic acid responsiveness		0	3	4	1	4	2	6	8	0	3	1	2	0	1	5	2	1	3	1	0	0	3	4	0	1	8
AuxRR-core	cis-acting regulatory element involved in auxin responsiveness		0	1	0	0	1	0	1	0	0	0	0	0	0	0	0	0	0	0	0	0	0	0	0	0	0	0
CGTCA-motif	cis-acting regulatory element involved in the MeJA-responsiveness		1	0	1	1	1	1	1	0	0	1	0	1	3	1	3	2	2	2	3	1	5	1	6	2	3	4
GARE-motif	gibberellin-responsive element		0	0	0	0	0	0	0	0	0	0	1	2	0	0	2	0	1	0	0	0	1	0	0	0	0	0
GC-motif	enhancer-like element involved in anoxic specific inducibility		0	0	0	0	0	0	3	0	0	0	0	1	1	1	0	0	0	0	0	0	0	0	0	0	0	0
TATC-box	cis-acting element involved in gibberellin-responsiveness		0	0	0	0	0	0	0	1	0	1	0	0	0	0	0	0	0	0	0	6	2	0	0	0	0	0
TCA-element	cis-acting element involved in salicylic acid responsiveness		0	0	0	1	0	0	1	1	1	1	1	2	1	1	1	0	0	0	0	0	1	0	0	0	0	1
TGA-box	part of an auxin-responsive element		0	0	0	0	0	0	0	0	0	0	0	0	0	0	0	0	0	0	1	0	0	0	0	0	0	0
AuxRE	part of an auxin-responsive element		0	1	0	0	0	0	0	0	0	0	0	0	0	0	0	0	0	0	0	0	0	0	0	0	0	0
TGACG-motif	cis-acting regulatory element involved in the MeJA-responsiveness		1	0	1	1	1	1	1	0	0	1	0	1	3	1	3	2	2	2	3	1	5	1	6	2	3	4
LTR	cis-acting element involved in low-temperature responsiveness	Stress Responsiveness	0	0	1	1	0	1	0	2	0	0	1	0	1	0	1	2	2	0	1	0	0	0	1	0	0	0
MBS	MYB binding site involved in drought-inducibility		1	1	0	0	0	1	0	0	1	1	0	3	2	2	1	2	0	0	0	1	2	2	1	1	1	1
TC-rich repeats	cis-acting element involved in defense and stress responsiveness		1	0	1	0	3	0	0	0	0	1	0	0	0	1	0	0	2	0	0	0	0	0	0	0	0	0
WUN-motif	wound-responsive element		0	0	0	0	0	0	0	0	0	1	0	0	0	0	0	0	0	0	0	0	0	0	0	0	0	1
