# Supplementary material for: Genome-wide identification and characterization of FORMIN gene family in potato (Solanum tuberosum L.) and their expression profiles in response to drought stress condition
Source: PLoS One. 2024 Aug 26;19(8):e0309353. doi: 10.1371/journal.pone.0309353 (PMC11346945; doi:10.1371/journal.pone.0309353)
Supplement: S10 Data — (XLSX) [file pone.0309353.s010.xlsx]

## Sheet: Gene Ontology
S10 Data. The GO analysis of StFH gene families for the identification of gene functions in S. tuberosum plant species.
GO.ID	Term	Annotated	Count	Expected	p-value	q-value	Aspect	Genes	Origin input
GO:0007015	actin filament organization	30	4	0.01	2.4e-11	6.44e-08	P	PGSC0003DMG400013977, PGSC0003DMG400022639, PGSC0003DMG402026197, PGSC0003DMG402030866	PGSC0003DMG400013977, PGSC0003DMG400022639, PGSC0003DMG402026197, PGSC0003DMG402030866
GO:0030036	actin cytoskeleton organization	32	4	0.01	3.1e-11	6.44e-08	P	PGSC0003DMG400013977, PGSC0003DMG400022639, PGSC0003DMG402026197, PGSC0003DMG402030866	PGSC0003DMG400013977, PGSC0003DMG400022639, PGSC0003DMG402026197, PGSC0003DMG402030866
GO:0030029	actin filament-based process	34	4	0.01	4.1e-11	6.44e-08	P	PGSC0003DMG400013977, PGSC0003DMG400022639, PGSC0003DMG402026197, PGSC0003DMG402030866	PGSC0003DMG400013977, PGSC0003DMG400022639, PGSC0003DMG402026197, PGSC0003DMG402030866
GO:0030838	positive regulation of actin filament polymerization	10	3	0	1.3e-09	1.23e-06	P	PGSC0003DMG400013977, PGSC0003DMG400022639, PGSC0003DMG402026197	PGSC0003DMG400013977, PGSC0003DMG400022639, PGSC0003DMG402026197
GO:0045010	actin nucleation	10	3	0	1.3e-09	1.23e-06	P	PGSC0003DMG400013977, PGSC0003DMG400022639, PGSC0003DMG402026197	PGSC0003DMG400013977, PGSC0003DMG400022639, PGSC0003DMG402026197
GO:0032273	positive regulation of protein polymerization	12	3	0	2.5e-09	1.96e-06	P	PGSC0003DMG400013977, PGSC0003DMG400022639, PGSC0003DMG402026197	PGSC0003DMG400013977, PGSC0003DMG400022639, PGSC0003DMG402026197
GO:0031334	positive regulation of protein complex assembly	13	3	0	3.2e-09	2e-06	P	PGSC0003DMG400013977, PGSC0003DMG400022639, PGSC0003DMG402026197	PGSC0003DMG400013977, PGSC0003DMG400022639, PGSC0003DMG402026197
GO:0051495	positive regulation of cytoskeleton organization	14	3	0	4.1e-09	2e-06	P	PGSC0003DMG400013977, PGSC0003DMG400022639, PGSC0003DMG402026197	PGSC0003DMG400013977, PGSC0003DMG400022639, PGSC0003DMG402026197
GO:0007010	cytoskeleton organization	105	4	0.03	4.2e-09	2e-06	P	PGSC0003DMG400013977, PGSC0003DMG400022639, PGSC0003DMG402026197, PGSC0003DMG402030866	PGSC0003DMG400013977, PGSC0003DMG400022639, PGSC0003DMG402026197, PGSC0003DMG402030866
GO:0008064	regulation of actin polymerization or depolymerization	15	3	0	5.1e-09	2e-06	P	PGSC0003DMG400013977, PGSC0003DMG400022639, PGSC0003DMG402026197	PGSC0003DMG400013977, PGSC0003DMG400022639, PGSC0003DMG402026197
GO:0030832	regulation of actin filament length	15	3	0	5.1e-09	2e-06	P	PGSC0003DMG400013977, PGSC0003DMG400022639, PGSC0003DMG402026197	PGSC0003DMG400013977, PGSC0003DMG400022639, PGSC0003DMG402026197
GO:0030833	regulation of actin filament polymerization	15	3	0	5.1e-09	2e-06	P	PGSC0003DMG400013977, PGSC0003DMG400022639, PGSC0003DMG402026197	PGSC0003DMG400013977, PGSC0003DMG400022639, PGSC0003DMG402026197
GO:0032956	regulation of actin cytoskeleton organization	16	3	0	6.3e-09	2.12e-06	P	PGSC0003DMG400013977, PGSC0003DMG400022639, PGSC0003DMG402026197	PGSC0003DMG400013977, PGSC0003DMG400022639, PGSC0003DMG402026197
GO:0032970	regulation of actin filament-based process	16	3	0	6.3e-09	2.12e-06	P	PGSC0003DMG400013977, PGSC0003DMG400022639, PGSC0003DMG402026197	PGSC0003DMG400013977, PGSC0003DMG400022639, PGSC0003DMG402026197
GO:0030041	actin filament polymerization	17	3	0.01	7.6e-09	2.39e-06	P	PGSC0003DMG400013977, PGSC0003DMG400022639, PGSC0003DMG402026197	PGSC0003DMG400013977, PGSC0003DMG400022639, PGSC0003DMG402026197
GO:0008154	actin polymerization or depolymerization	18	3	0.01	9.2e-09	2.41e-06	P	PGSC0003DMG400013977, PGSC0003DMG400022639, PGSC0003DMG402026197	PGSC0003DMG400013977, PGSC0003DMG400022639, PGSC0003DMG402026197
GO:0032271	regulation of protein polymerization	18	3	0.01	9.2e-09	2.41e-06	P	PGSC0003DMG400013977, PGSC0003DMG400022639, PGSC0003DMG402026197	PGSC0003DMG400013977, PGSC0003DMG400022639, PGSC0003DMG402026197
GO:0044089	positive regulation of cellular component biogenesis	18	3	0.01	9.2e-09	2.41e-06	P	PGSC0003DMG400013977, PGSC0003DMG400022639, PGSC0003DMG402026197	PGSC0003DMG400013977, PGSC0003DMG400022639, PGSC0003DMG402026197
GO:0043254	regulation of protein complex assembly	19	3	0.01	1.1e-08	2.73e-06	P	PGSC0003DMG400013977, PGSC0003DMG400022639, PGSC0003DMG402026197	PGSC0003DMG400013977, PGSC0003DMG400022639, PGSC0003DMG402026197
GO:0051493	regulation of cytoskeleton organization	21	3	0.01	1.5e-08	3.53e-06	P	PGSC0003DMG400013977, PGSC0003DMG400022639, PGSC0003DMG402026197	PGSC0003DMG400013977, PGSC0003DMG400022639, PGSC0003DMG402026197
GO:0051258	protein polymerization	27	3	0.01	3.3e-08	7.4e-06	P	PGSC0003DMG400013977, PGSC0003DMG400022639, PGSC0003DMG402026197	PGSC0003DMG400013977, PGSC0003DMG400022639, PGSC0003DMG402026197
GO:0010638	positive regulation of organelle organization	31	3	0.01	5e-08	1.07e-05	P	PGSC0003DMG400013977, PGSC0003DMG400022639, PGSC0003DMG402026197	PGSC0003DMG400013977, PGSC0003DMG400022639, PGSC0003DMG402026197
GO:0032535	regulation of cellular component size	34	3	0.01	6.7e-08	1.32e-05	P	PGSC0003DMG400013977, PGSC0003DMG400022639, PGSC0003DMG402026197	PGSC0003DMG400013977, PGSC0003DMG400022639, PGSC0003DMG402026197
GO:0090066	regulation of anatomical structure size	34	3	0.01	6.7e-08	1.32e-05	P	PGSC0003DMG400013977, PGSC0003DMG400022639, PGSC0003DMG402026197	PGSC0003DMG400013977, PGSC0003DMG400022639, PGSC0003DMG402026197
GO:0051130	positive regulation of cellular component organization	38	3	0.01	9.5e-08	1.79e-05	P	PGSC0003DMG400013977, PGSC0003DMG400022639, PGSC0003DMG402026197	PGSC0003DMG400013977, PGSC0003DMG400022639, PGSC0003DMG402026197
GO:0071822	protein complex subunit organization	235	4	0.07	1.1e-07	1.99e-05	P	PGSC0003DMG400013977, PGSC0003DMG400022639, PGSC0003DMG402026197, PGSC0003DMG402030866	PGSC0003DMG400013977, PGSC0003DMG400022639, PGSC0003DMG402026197, PGSC0003DMG402030866
GO:0044087	regulation of cellular component biogenesis	44	3	0.01	1.5e-07	2.62e-05	P	PGSC0003DMG400013977, PGSC0003DMG400022639, PGSC0003DMG402026197	PGSC0003DMG400013977, PGSC0003DMG400022639, PGSC0003DMG402026197
GO:1902589	single-organism organelle organization	296	4	0.09	2.7e-07	4.54e-05	P	PGSC0003DMG400013977, PGSC0003DMG400022639, PGSC0003DMG402026197, PGSC0003DMG402030866	PGSC0003DMG400013977, PGSC0003DMG400022639, PGSC0003DMG402026197, PGSC0003DMG402030866
GO:0033043	regulation of organelle organization	59	3	0.02	3.6e-07	5.85e-05	P	PGSC0003DMG400013977, PGSC0003DMG400022639, PGSC0003DMG402026197	PGSC0003DMG400013977, PGSC0003DMG400022639, PGSC0003DMG402026197
GO:0022607	cellular component assembly	343	4	0.11	5e-07	7.85e-05	P	PGSC0003DMG400013977, PGSC0003DMG400022639, PGSC0003DMG402026197, PGSC0003DMG402030866	PGSC0003DMG400013977, PGSC0003DMG400022639, PGSC0003DMG402026197, PGSC0003DMG402030866
GO:0043933	macromolecular complex subunit organization	379	4	0.12	7.4e-07	0.000113	P	PGSC0003DMG400013977, PGSC0003DMG400022639, PGSC0003DMG402026197, PGSC0003DMG402030866	PGSC0003DMG400013977, PGSC0003DMG400022639, PGSC0003DMG402026197, PGSC0003DMG402030866
GO:0043623	cellular protein complex assembly	109	3	0.03	2.3e-06	0.000339	P	PGSC0003DMG400013977, PGSC0003DMG400022639, PGSC0003DMG402026197	PGSC0003DMG400013977, PGSC0003DMG400022639, PGSC0003DMG402026197
GO:0051128	regulation of cellular component organization	113	3	0.04	2.6e-06	0.000371	P	PGSC0003DMG400013977, PGSC0003DMG400022639, PGSC0003DMG402026197	PGSC0003DMG400013977, PGSC0003DMG400022639, PGSC0003DMG402026197
GO:0044085	cellular component biogenesis	549	4	0.17	3.3e-06	0.000457	P	PGSC0003DMG400013977, PGSC0003DMG400022639, PGSC0003DMG402026197, PGSC0003DMG402030866	PGSC0003DMG400013977, PGSC0003DMG400022639, PGSC0003DMG402026197, PGSC0003DMG402030866
GO:0051017	actin filament bundle assembly	11	2	0	4e-06	0.000523	P	PGSC0003DMG400013977, PGSC0003DMG402030866	PGSC0003DMG400013977, PGSC0003DMG402030866
GO:0061572	actin filament bundle organization	11	2	0	4e-06	0.000523	P	PGSC0003DMG400013977, PGSC0003DMG402030866	PGSC0003DMG400013977, PGSC0003DMG402030866
GO:0006996	organelle organization	668	4	0.21	7.2e-06	0.000917	P	PGSC0003DMG400013977, PGSC0003DMG400022639, PGSC0003DMG402026197, PGSC0003DMG402030866	PGSC0003DMG400013977, PGSC0003DMG400022639, PGSC0003DMG402026197, PGSC0003DMG402030866
GO:0006461	protein complex assembly	193	3	0.06	1.3e-05	0.00157	P	PGSC0003DMG400013977, PGSC0003DMG400022639, PGSC0003DMG402026197	PGSC0003DMG400013977, PGSC0003DMG400022639, PGSC0003DMG402026197
GO:0034622	cellular macromolecular complex assembly	194	3	0.06	1.3e-05	0.00157	P	PGSC0003DMG400013977, PGSC0003DMG400022639, PGSC0003DMG402026197	PGSC0003DMG400013977, PGSC0003DMG400022639, PGSC0003DMG402026197
GO:0070271	protein complex biogenesis	197	3	0.06	1.4e-05	0.00165	P	PGSC0003DMG400013977, PGSC0003DMG400022639, PGSC0003DMG402026197	PGSC0003DMG400013977, PGSC0003DMG400022639, PGSC0003DMG402026197
GO:0065003	macromolecular complex assembly	235	3	0.07	2.4e-05	0.00276	P	PGSC0003DMG400013977, PGSC0003DMG400022639, PGSC0003DMG402026197	PGSC0003DMG400013977, PGSC0003DMG400022639, PGSC0003DMG402026197
GO:0048522	positive regulation of cellular process	276	3	0.09	3.8e-05	0.00426	P	PGSC0003DMG400013977, PGSC0003DMG400022639, PGSC0003DMG402026197	PGSC0003DMG400013977, PGSC0003DMG400022639, PGSC0003DMG402026197
GO:0016043	cellular component organization	1312	4	0.41	0.00011	0.0121	P	PGSC0003DMG400013977, PGSC0003DMG400022639, PGSC0003DMG402026197, PGSC0003DMG402030866	PGSC0003DMG400013977, PGSC0003DMG400022639, PGSC0003DMG402026197, PGSC0003DMG402030866
GO:0048856	anatomical structure development	1345	4	0.42	0.00012	0.0129	P	PGSC0003DMG400013977, PGSC0003DMG400022639, PGSC0003DMG402026197, PGSC0003DMG402030866	PGSC0003DMG400013977, PGSC0003DMG400022639, PGSC0003DMG402026197, PGSC0003DMG402030866
GO:0048869	cellular developmental process	410	3	0.13	0.00013	0.0136	P	PGSC0003DMG400013977, PGSC0003DMG400022639, PGSC0003DMG402030866	PGSC0003DMG400013977, PGSC0003DMG400022639, PGSC0003DMG402030866
GO:0009932	cell tip growth	67	2	0.02	0.00016	0.0157	P	PGSC0003DMG400013977, PGSC0003DMG400022639	PGSC0003DMG400013977, PGSC0003DMG400022639
GO:0071840	cellular component organization or biogenesis	1451	4	0.45	0.00016	0.0157	P	PGSC0003DMG400013977, PGSC0003DMG400022639, PGSC0003DMG402026197, PGSC0003DMG402030866	PGSC0003DMG400013977, PGSC0003DMG400022639, PGSC0003DMG402026197, PGSC0003DMG402030866
GO:0048518	positive regulation of biological process	448	3	0.14	0.00016	0.0157	P	PGSC0003DMG400013977, PGSC0003DMG400022639, PGSC0003DMG402026197	PGSC0003DMG400013977, PGSC0003DMG400022639, PGSC0003DMG402026197
GO:0044767	single-organism developmental process	1483	4	0.46	0.00018	0.0173	P	PGSC0003DMG400013977, PGSC0003DMG400022639, PGSC0003DMG402026197, PGSC0003DMG402030866	PGSC0003DMG400013977, PGSC0003DMG400022639, PGSC0003DMG402026197, PGSC0003DMG402030866
GO:0065008	regulation of biological quality	470	3	0.15	0.00019	0.0176	P	PGSC0003DMG400013977, PGSC0003DMG400022639, PGSC0003DMG402026197	PGSC0003DMG400013977, PGSC0003DMG400022639, PGSC0003DMG402026197
GO:0032502	developmental process	1519	4	0.47	0.00019	0.0176	P	PGSC0003DMG400013977, PGSC0003DMG400022639, PGSC0003DMG402026197, PGSC0003DMG402030866	PGSC0003DMG400013977, PGSC0003DMG400022639, PGSC0003DMG402026197, PGSC0003DMG402030866
GO:0009653	anatomical structure morphogenesis	491	3	0.15	0.00021	0.019	P	PGSC0003DMG400013977, PGSC0003DMG400022639, PGSC0003DMG402026197	PGSC0003DMG400013977, PGSC0003DMG400022639, PGSC0003DMG402026197
GO:0044702	single organism reproductive process	699	3	0.22	0.00061	0.0542	P	PGSC0003DMG400013977, PGSC0003DMG402026197, PGSC0003DMG402030866	PGSC0003DMG400013977, PGSC0003DMG402026197, PGSC0003DMG402030866
GO:0009826	unidimensional cell growth	149	2	0.05	0.00079	0.0677	P	PGSC0003DMG400013977, PGSC0003DMG400022639	PGSC0003DMG400013977, PGSC0003DMG400022639
GO:0003006	developmental process involved in reproduction	762	3	0.24	0.00079	0.0677	P	PGSC0003DMG400013977, PGSC0003DMG402026197, PGSC0003DMG402030866	PGSC0003DMG400013977, PGSC0003DMG402026197, PGSC0003DMG402030866
GO:0060560	developmental growth involved in morphogenesis	168	2	0.05	0.001	0.0841	P	PGSC0003DMG400013977, PGSC0003DMG400022639	PGSC0003DMG400013977, PGSC0003DMG400022639
GO:0022414	reproductive process	871	3	0.27	0.00117	0.0967	P	PGSC0003DMG400013977, PGSC0003DMG402026197, PGSC0003DMG402030866	PGSC0003DMG400013977, PGSC0003DMG402026197, PGSC0003DMG402030866
GO:0000902	cell morphogenesis	203	2	0.06	0.00145	0.116	P	PGSC0003DMG400013977, PGSC0003DMG400022639	PGSC0003DMG400013977, PGSC0003DMG400022639
GO:0016049	cell growth	222	2	0.07	0.00174	0.137	P	PGSC0003DMG400013977, PGSC0003DMG400022639	PGSC0003DMG400013977, PGSC0003DMG400022639
GO:0032989	cellular component morphogenesis	225	2	0.07	0.00178	0.138	P	PGSC0003DMG400013977, PGSC0003DMG400022639	PGSC0003DMG400013977, PGSC0003DMG400022639
GO:0048589	developmental growth	239	2	0.07	0.00201	0.153	P	PGSC0003DMG400013977, PGSC0003DMG400022639	PGSC0003DMG400013977, PGSC0003DMG400022639
GO:0040007	growth	317	2	0.1	0.00351	0.263	P	PGSC0003DMG400013977, PGSC0003DMG400022639	PGSC0003DMG400013977, PGSC0003DMG400022639
GO:0032501	multicellular organismal process	1486	3	0.46	0.00561	0.407	P	PGSC0003DMG400013977, PGSC0003DMG402026197, PGSC0003DMG402030866	PGSC0003DMG400013977, PGSC0003DMG402026197, PGSC0003DMG402030866
GO:0009524	phragmoplast	33	3	0.04	5.5e-06	0.00378	C	PGSC0003DMG400021449, PGSC0003DMG402026197, PGSC0003DMG402030866	PGSC0003DMG400021449, PGSC0003DMG402026197, PGSC0003DMG402030866
GO:0005819	spindle	34	2	0.04	0.00061	0.21	C	PGSC0003DMG400021449, PGSC0003DMG402030866	PGSC0003DMG400021449, PGSC0003DMG402030866
GO:0016021	integral component of membrane	5420	11	5.95	0.00486	0.885	C	PGSC0003DMG400013977, PGSC0003DMG400014403, PGSC0003DMG400014869, PGSC0003DMG400019229, PGSC0003DMG400021449, PGSC0003DMG400022639, PGSC0003DMG400024560, PGSC0003DMG400024577, PGSC0003DMG400024706, PGSC0003DMG400025208, PGSC0003DMG400027669	PGSC0003DMG400013977, PGSC0003DMG400014403, PGSC0003DMG400014869, PGSC0003DMG400019229, PGSC0003DMG400021449, PGSC0003DMG400022639, PGSC0003DMG400024560, PGSC0003DMG400024577, PGSC0003DMG400024706, PGSC0003DMG400025208, PGSC0003DMG400027669
GO:0031224	intrinsic component of membrane	5453	11	5.99	0.00515	0.885	C	PGSC0003DMG400013977, PGSC0003DMG400014403, PGSC0003DMG400014869, PGSC0003DMG400019229, PGSC0003DMG400021449, PGSC0003DMG400022639, PGSC0003DMG400024560, PGSC0003DMG400024577, PGSC0003DMG400024706, PGSC0003DMG400025208, PGSC0003DMG400027669	PGSC0003DMG400013977, PGSC0003DMG400014403, PGSC0003DMG400014869, PGSC0003DMG400019229, PGSC0003DMG400021449, PGSC0003DMG400022639, PGSC0003DMG400024560, PGSC0003DMG400024577, PGSC0003DMG400024706, PGSC0003DMG400025208, PGSC0003DMG400027669
GO:0044425	membrane part	5657	11	6.21	0.00731	0.887	C	PGSC0003DMG400013977, PGSC0003DMG400014403, PGSC0003DMG400014869, PGSC0003DMG400019229, PGSC0003DMG400021449, PGSC0003DMG400022639, PGSC0003DMG400024560, PGSC0003DMG400024577, PGSC0003DMG400024706, PGSC0003DMG400025208, PGSC0003DMG400027669	PGSC0003DMG400013977, PGSC0003DMG400014403, PGSC0003DMG400014869, PGSC0003DMG400019229, PGSC0003DMG400021449, PGSC0003DMG400022639, PGSC0003DMG400024560, PGSC0003DMG400024577, PGSC0003DMG400024706, PGSC0003DMG400025208, PGSC0003DMG400027669
GO:0015630	microtubule cytoskeleton	123	2	0.14	0.00775	0.887	C	PGSC0003DMG400021449, PGSC0003DMG402030866	PGSC0003DMG400021449, PGSC0003DMG402030866
GO:0003779	actin binding	57	3	0.01	4.4e-08	9.99e-05	F	PGSC0003DMG400013977, PGSC0003DMG400022639, PGSC0003DMG402030866	PGSC0003DMG400013977, PGSC0003DMG400022639, PGSC0003DMG402030866
GO:0008092	cytoskeletal protein binding	140	3	0.03	6.7e-07	0.000761	F	PGSC0003DMG400013977, PGSC0003DMG400022639, PGSC0003DMG402030866	PGSC0003DMG400013977, PGSC0003DMG400022639, PGSC0003DMG402030866
GO:0051015	actin filament binding	12	2	0	1.6e-06	0.00121	F	PGSC0003DMG400022639, PGSC0003DMG402030866	PGSC0003DMG400022639, PGSC0003DMG402030866
GO:0032403	protein complex binding	99	2	0.02	0.00011	0.0624	F	PGSC0003DMG400022639, PGSC0003DMG402030866	PGSC0003DMG400022639, PGSC0003DMG402030866
GO:0044877	macromolecular complex binding	157	2	0.03	0.00029	0.11	F	PGSC0003DMG400022639, PGSC0003DMG402030866	PGSC0003DMG400022639, PGSC0003DMG402030866
