# Supplementary material for: Genome-wide identification and characterization of FORMIN gene family in potato (Solanum tuberosum L.) and their expression profiles in response to drought stress condition
Source: PLoS One. 2024 Aug 26;19(8):e0309353. doi: 10.1371/journal.pone.0309353 (PMC11346945; doi:10.1371/journal.pone.0309353)
Supplement: S11 Data — (XLSX) [file pone.0309353.s011.xlsx]

## Sheet: miRNA
S11 Data. The putative miRNA identification of StFH gene families in S. tuberosum plant species.
miRNA_Acc.	Target_Acc.	Expectation	UPE$	miRNA_start	miRNA_end	Target_start	Target_end	miRNA_aligned_fragment	alignment	Target_aligned_fragment	Inhibition	Target_Desc.	Multiplicity
stu-miR482b-5p	StFH26	3	-1	1	21	1548	1568	GGAGUGGGUGGCAUGGUAAGA	: :: .::::.:.::.:::::	UGUUCUCAUGUCGCCUACUCC	Cleavage		1
stu-miR8048-5p	StFH8	3	-1	1	21	1054	1074	CUCAUUAGCAUCUCCAUCUUG	: ::::: .:::: :::::::	CCAGAUGAGGAUGAUAAUGAG	Cleavage		1
stu-miR7980b-5p	StFH2	3.5	-1	1	24	1436	1459	GUCCAAACACUGAUUCCAUCUCAU	:::::::::: : ::::::.	ACAUGAUGGAAUCACUUUUUGGAU	Translation		1
stu-miR8014-5p	StFH2	3.5	-1	1	24	2603	2626	AUUGUUUCAUAUUGUAUUGUAUUU	.:::.:::.::::::::	UAAGCAGAUAUAAUGUGAAACAAA	Cleavage		1
stu-miR8024a-3p	StFH6	3.5	-1	1	24	683	706	UUGGAGGAUUUGAAGAUUUCAACU	:::::::::: :.::: ::	GAGGCAAAUCUUCAACUUCUCAAA	Cleavage		1
stu-miR8024b	StFH6	3.5	-1	1	24	683	706	UUGGAGGAUUUGAAGAUUUCAACU	:::::::::: :.::: ::	GAGGCAAAUCUUCAACUUCUCAAA	Cleavage		1
stu-miR8029	StFH16	3.5	-1	1	24	1259	1282	AGCCAUUUUUCUUUGUUUUGGAGC	:..::: ::::::.::::: :	CUGCUGAAAAAAAGAAGAAUGGGU	Cleavage		2
stu-miR8043	StFH7	3.5	-1	1	21	1731	1751	UGAUAUAAUUGGACUUUGGCC	.:::: :.:.:::::::..	ACUCAAACUUCGAUUAUAUUG	Cleavage		1
stu-miR8046-5p	StFH7	3.5	-1	1	21	1728	1748	UAUGAUCGAAGUUUCAAUGAC	: : ::::::::::.:::	AGAACUCAAACUUCGAUUAUA	Cleavage		1
stu-miR396-5p	StFH17	4	-1	1	21	2074	2094	UUCCACAGCUUUCUUGAACUU	:: :::::::::: ::.:	UUCUUGAAGAAAGCUGAGGGA	Cleavage		1
stu-miR6023	StFH26	4	-1	1	22	3383	3404	UUCCAUGAAAGUGUUUUUGGAU	:..: :::: ::::::::.	UAACGGACACACGUUCAUGGAG	Translation		1
stu-miR7979	StFH10	4	-1	1	24	55	78	AGGUACAUGAACUCUAACGAGGCA	:. :: ::::::.::::...:	AUCUGCGAGAGAGUUUAUGUGUUU	Cleavage		1
stu-miR7980b-5p	StFH3	4	-1	1	24	1436	1459	GUCCAAACACUGAUUCCAUCUCAU	::::::.::: : ::::::.	ACAUGAUGGAGUCACUCUUUGGAU	Translation		1
stu-miR8011a-5p	StFH11	4	-1	1	24	324	347	UUGUGUGAGGUUUCUUUUUGUUUC	.:::: .:::::.::: ::	GUUGAGAAAAAGAACCUUACAAAA	Cleavage		1
stu-miR8011b-5p	StFH5	4	-1	1	22	97	118	ACUCAUUUUUGUCUCACAAAAA	::: .::..::.::::::	GACGUGUUGGAUGAAGAUGAGU	Cleavage		1
stu-miR8029	StFH7	4	-1	1	24	2452	2475	AGCCAUUUUUCUUUGUUUUGGAGC	:.:. ::::.: :::::::	GAAGAAGAGAAAAGGAUAAUGGCU	Cleavage		1
stu-miR8032d-3p	StFH7	4	-1	1	22	537	558	AGUGUGAGUUGGUGCGAUUAGG	..: ::::::::::..::	AGCGGUAUCACCAACUCAUGCU	Cleavage		1
stu-miR8041a-5p	StFH6	4	-1	1	20	2300	2320	GUGCUUUGCUAUUUU-CAUUG	:::: :::::::.:.::::	GAAUGGAAAAUAGUAGAGCAG	Cleavage		1
stu-miR8041b-5p	StFH6	4	-1	1	20	2300	2320	GUGCUUUGCUAUUUU-CAUUG	:::: :::::::.:.::::	GAAUGGAAAAUAGUAGAGCAG	Cleavage		1
stu-miR156f-3p	StFH11	4.5	-1	1	22	1047	1068	CUCACUUCUCUUUCUGUCAAUC	:::..:.:: ::..:::.:	AGAUGAUGGGAAAAGGGGUGGG	Translation		1
stu-miR156f-3p	StFH10	4.5	-1	1	22	3604	3625	CUCACUUCUCUUUCUGUCAAUC	:: ::::.::::::: .:	AAAGGAGAGAAGGAGAAGUUGG	Cleavage		1
stu-miR162a-3p	StFH26	4.5	-1	1	21	3258	3277	UCGAUAAACCUCUGCAUCCAG	::: :::::::: :::::	UCAGAU-CAGAGGUUCAUCGA	Cleavage		1
stu-miR162b-3p	StFH26	4.5	-1	1	21	3258	3277	UCGAUAAACCUCUGCAUCCAG	::: :::::::: :::::	UCAGAU-CAGAGGUUCAUCGA	Cleavage		1
stu-miR167c-3p	StFH10	4.5	-1	1	23	225	247	GGUCAUGCUCGGACAGCCUCACU	:::::.:::.::::.:	AAAUAUUCUGUCUGAGUAUGAUC	Cleavage		1
stu-miR1886g-3p	StFH20	4.5	-1	1	22	9	30	UUUCAUAUUGAUUUCAUCUCAU	::: ::::: ..:.:::.:	UCAAGAGGAAAUGGGUGUGAGA	Translation		1
stu-miR393-5p	StFH20	4.5	-1	1	22	932	953	UCCAAAGGGAUCGCAUUGAUCC	:.:: :::::::::::.	CUAAAAGUGAGAUCCCUUUGGG	Cleavage		1
stu-miR393-5p	StFH23	4.5	-1	1	22	26	47	UCCAAAGGGAUCGCAUUGAUCC	:.:: :::::::::::.	CUAAAAGUGAGAUCCCUUUGGG	Cleavage		1
stu-miR395a	StFH3	4.5	-1	1	21	1846	1866	CUGAAGUGUUUGGGGGAACUC	::: ...:::.:::::: ::	AAGUCUUUCCAGACACUUGAG	Cleavage		1
stu-miR395b	StFH3	4.5	-1	1	21	1846	1866	CUGAAGUGUUUGGGGGAACUC	::: ...:::.:::::: ::	AAGUCUUUCCAGACACUUGAG	Cleavage		1
stu-miR395c	StFH3	4.5	-1	1	21	1846	1866	CUGAAGUGUUUGGGGGAACUC	::: ...:::.:::::: ::	AAGUCUUUCCAGACACUUGAG	Cleavage		1
stu-miR395d	StFH3	4.5	-1	1	21	1846	1866	CUGAAGUGUUUGGGGGAACUC	::: ...:::.:::::: ::	AAGUCUUUCCAGACACUUGAG	Cleavage		1
stu-miR395e	StFH3	4.5	-1	1	21	1846	1866	CUGAAGUGUUUGGGGGAACUC	::: ...:::.:::::: ::	AAGUCUUUCCAGACACUUGAG	Cleavage		1
stu-miR395f	StFH3	4.5	-1	1	21	1846	1866	CUGAAGUGUUUGGGGGAACUC	::: ...:::.:::::: ::	AAGUCUUUCCAGACACUUGAG	Cleavage		1
stu-miR395g	StFH3	4.5	-1	1	21	1846	1866	CUGAAGUGUUUGGGGGAACUC	::: ...:::.:::::: ::	AAGUCUUUCCAGACACUUGAG	Cleavage		1
stu-miR395h	StFH3	4.5	-1	1	21	1846	1866	CUGAAGUGUUUGGGGGAACUC	::: ...:::.:::::: ::	AAGUCUUUCCAGACACUUGAG	Cleavage		1
stu-miR395i	StFH3	4.5	-1	1	21	1846	1866	CUGAAGUGUUUGGGGGAACUC	::: ...:::.:::::: ::	AAGUCUUUCCAGACACUUGAG	Cleavage		1
stu-miR395j	StFH3	4.5	-1	1	21	1846	1866	CUGAAGUGUUUGGGGGAACUC	::: ...:::.:::::: ::	AAGUCUUUCCAGACACUUGAG	Cleavage		1
stu-miR477a-3p	StFH8	4.5	-1	1	22	3899	3920	GAAGCUCUAGCAGGGAGAGCCA	::: :::: ::.::::: :	CACCUCCCCCUCCUGGAGCUCC	Translation		1
stu-miR482e-5p	StFH5	4.5	-1	1	21	2584	2604	AGUGGGUGGUGUGGUAAGAUU	:: : :.::::: ::.:::	CCUCCUCCUACACCUCCUACU	Cleavage		1
stu-miR6024-3p	StFH11	4.5	-1	1	22	564	585	UUUUAGCAAGAGUUGUUUUCCC	.:::. :.:.:::: ::::	AAAGAAAUCAUUUUUGCCAAAA	Cleavage		2
stu-miR7122-3p	StFH25	4.5	-1	1	21	1761	1781	ACAGCGUUUCUCUGUAUAACC	:: :: ::.:.::.::::	ACUUUUAGAGGGGAAUGCUGA	Cleavage		1
stu-miR7122-3p	StFH5	4.5	-1	1	21	646	666	ACAGCGUUUCUCUGUAUAACC	: ::: ::.::.: :::::	UUUGAUAGAGGGAGAGGCUGU	Cleavage		1
stu-miR7980a	StFH5	4.5	-1	1	24	1999	2022	AUGAGAUGAAGUCAAUGUUUGGAC	:: : ::::::::::::	CCAUCUCCAAUCACUUCAUCUCAU	Cleavage		1
stu-miR7980b-5p	StFH7	4.5	-1	1	24	1475	1498	GUCCAAACACUGAUUCCAUCUCAU	::::::.::: : :::::..	AGAUGAUGGAGUCAUUAUUUGGGU	Translation		1
stu-miR7980b-5p	StFH12	4.5	-1	1	24	47	70	GUCCAAACACUGAUUCCAUCUCAU	:::::: :: ::::::::.	AGAUGAUGGAUUCUUUGUUUGGAU	Translation		1
stu-miR7980b-5p	StFH14	4.5	-1	1	24	47	70	GUCCAAACACUGAUUCCAUCUCAU	:::::: :: ::::::::.	AGAUGAUGGAUUCUUUGUUUGGAU	Translation		2
stu-miR7980b-5p	StFH14	4.5	-1	1	24	296	319	GUCCAAACACUGAUUCCAUCUCAU	:::::: :: ::::::::.	AGAUGAUGGAUUCUUUGUUUGGAU	Translation		2
stu-miR7981-3p	StFH1	4.5	-1	1	24	717	740	AUAGGACUUUAGUUUAGUUAAGGU	.::. :::::. :::::.::.:	GAUUUGUCUAAAUAAAAGUUCUGU	Translation		1
stu-miR7994a	StFH10	4.5	-1	1	24	225	248	AUAUUAUACUUGGGCAUAAACUCC	:: ::.:..:::::.:: :	AAAUAUUCUGUCUGAGUAUGAUCU	Cleavage		1
stu-miR7994b-3p	StFH10	4.5	-1	1	24	225	248	AUAUUAUACUUGGGCAUAAACUCC	:: ::.:..:::::.:: :	AAAUAUUCUGUCUGAGUAUGAUCU	Cleavage		1
stu-miR7997a	StFH8	4.5	-1	1	21	1216	1236	AUGCUGCUCGGACUCUUCAAA	:::::::. ::::: :::	AAAGAAGAGUUGGAGCAUCAU	Translation		1
stu-miR7997b	StFH8	4.5	-1	1	21	1216	1236	AUGCUGCUCGGACUCUUCAAA	:::::::. ::::: :::	AAAGAAGAGUUGGAGCAUCAU	Translation		1
stu-miR8002-3p	StFH6	4.5	-1	1	24	483	506	AUUCCAUUAUUAUCAAGAAAAAAG	:: :::::.: :::::: :	GGUGAUUGUUGAUGAAAAUGGAUU	Cleavage		1
stu-miR8011a-5p	StFH7	4.5	-1	1	24	270	293	UUGUGUGAGGUUUCUUUUUGUUUC	.:::: .::.::.::: ::	GUUGAGAAAAAGAAUCUUACAAAA	Cleavage		1
stu-miR8015-3p	StFH17	4.5	-1	1	24	447	470	GUUUCAUUUUCAAGGUCCAAUAGC	: :: ::::::: :::::	UCACAUUGAAAUUGAAAAGGAAAC	Cleavage		1
stu-miR8019-5p	StFH16	4.5	-1	1	23	1627	1649	AGGGAAGCAGGUCAUUCUUUAUG	::::::: :..:::: ::.:	AUCAAAGAAUCAUUUGCUACCUU	Cleavage		1
stu-miR8035	StFH19	4.5	-1	1	22	1929	1949	UCCAUCUUCAAUAUCACUUUCU	::.::: ::::::::::::	UGAGAGUU-UAUUGAAGAUGGC	Cleavage		1
stu-miR8035	StFH25	4.5	-1	1	22	1803	1823	UCCAUCUUCAAUAUCACUUUCU	::.::: ::::::::::::	UGAGAGUU-UAUUGAAGAUGGC	Cleavage		1
stu-miR8035	StFH9	4.5	-1	1	22	1814	1835	UCCAUCUUCAAUAUCACUUUCU	.:. : ::::::::::::	UUGAGAUUUUAUUGAAGAUGGC	Cleavage		2
stu-miR8038a-3p	StFH1	4.5	-1	1	21	782	802	GUUCAACUUGCUCACUUGGAG	: ...:::::: ::: :::::	CAUUGAGUGAGAAAGAUGAAC	Translation		1
stu-miR8038b-3p	StFH1	4.5	-1	1	21	782	802	GUUCAACUUGCUCACUUGGAG	: ...:::::: ::: :::::	CAUUGAGUGAGAAAGAUGAAC	Translation		1
stu-miR8048-3p	StFH5	4.5	-1	1	21	834	854	AGAUGGACAUGCUAAUGAACA	::::: ::..:::::::.:	UGUUCUCGAGUGUGUCCAUUU	Cleavage		1
stu-miR8050-5p	StFH18	4.5	-1	1	20	70	89	AAGUAGGAAUCAAGGUCAAU	:: ..:::::::.:..::	UAUGUUUUUGAUUCUUGUUU	Cleavage		1
stu-miR827-5p	StFH20	4.5	-1	1	21	267	287	UUUGUUGAUGGUCAUCUAUUC	:: ::: ::.:::.::: ::	UAACAGAAGAUCAUUAACUAA	Cleavage		1
stu-miR8040-5p	StFH26	4.75	-1	1	21	2931	2953	UCAUAAUU--ACAAUUAUAAGCC	::::::::::::: :::::::	GGCUUAUAAUUGUGAAAUUAUGC	Cleavage		1
stu-miR156a	StFH5	5	-1	1	21	496	517	UUGACAGAAGAUAGAG-AGCAC	: ::: ::: :::::.:::::	GAGCUGCUCCAUCUUUUGUCAC	Cleavage		1
stu-miR156b	StFH5	5	-1	1	21	496	517	UUGACAGAAGAUAGAG-AGCAC	: ::: ::: :::::.:::::	GAGCUGCUCCAUCUUUUGUCAC	Cleavage		1
stu-miR156c	StFH5	5	-1	1	21	496	517	UUGACAGAAGAUAGAG-AGCAC	: ::: ::: :::::.:::::	GAGCUGCUCCAUCUUUUGUCAC	Cleavage		1
stu-miR156d-5p	StFH5	5	-1	1	21	496	517	UUGACAGAAGAUAGAG-AGCAC	: ::: ::: :::::.:::::	GAGCUGCUCCAUCUUUUGUCAC	Cleavage		1
stu-miR156f-3p	StFH26	5	-1	1	22	3094	3115	CUCACUUCUCUUUCUGUCAAUC	:: : :::::::::: .:	AAAGGAGAAAAAGAGAAGUUGG	Cleavage		1
stu-miR162a-5p	StFH10	5	-1	1	21	2121	2141	GGAGGCAGCGGUUCAUCGAUC	.:::: ::: ::::.:::	AUCUGAUGCACCUCUGCUUCC	Cleavage		1
stu-miR162a-5p	StFH17	5	-1	1	21	75	95	GGAGGCAGCGGUUCAUCGAUC	:: :: :::: :: :::::	UCUCCAUCAACCACUUCCUCC	Cleavage		1
stu-miR162b-5p	StFH10	5	-1	1	21	2121	2141	GGAGGCAGCGGUUCAUCGAUC	.:::: ::: ::::.:::	AUCUGAUGCACCUCUGCUUCC	Cleavage		1
stu-miR162b-5p	StFH17	5	-1	1	21	75	95	GGAGGCAGCGGUUCAUCGAUC	:: :: :::: :: :::::	UCUCCAUCAACCACUUCCUCC	Cleavage		1
stu-miR167a-5p	StFH8	5	-1	1	21	4310	4329	UGAAGCUGCCAGCAUGAUCUA	::: :::: :::::::: ::	CAGA-CAUGAUGGCAGCUGCA	Cleavage		1
stu-miR167b-3p	StFH3	5	-1	1	20	2536	2555	GAUCAUGUGGCAGCAUCACC	: ::.:::::::: :: ::.	GUUGGUGCUGCCAGAUCAUU	Cleavage		1
stu-miR167b-5p	StFH8	5	-1	1	21	4310	4329	UGAAGCUGCCAGCAUGAUCUA	::: :::: :::::::: ::	CAGA-CAUGAUGGCAGCUGCA	Cleavage		1
stu-miR167c-5p	StFH8	5	-1	1	21	4310	4329	UGAAGCUGCCAGCAUGAUCUA	::: :::: :::::::: ::	CAGA-CAUGAUGGCAGCUGCA	Cleavage		1
stu-miR167d-5p	StFH8	5	-1	1	21	4310	4329	UGAAGCUGCCAGCAUGAUCUA	::: :::: :::::::: ::	CAGA-CAUGAUGGCAGCUGCA	Cleavage		1
stu-miR169d-3p	StFH4	5	-1	1	21	989	1009	GCAGGUCAUCUUUAGCUAACU	: .:.:::::::::::	UCCGAUUUGAAGAUGACCUGA	Cleavage		1
stu-miR171b-3p	StFH18	5	-1	1	21	1429	1449	UUGAGCCGCGUCAAUAUCUCU	::::::::.. : :.:::.	UCAGAUAUUGGUCCUGUUCAG	Cleavage		1
stu-miR171d-5p	StFH10	5	-1	1	21	608	628	AGAUAUUGGUGCGGUUCAAUU	::::.:..:::.:: :::.	CAUUGGAUUGCAUCAUUAUUA	Cleavage		1
stu-miR172a-3p	StFH1	5	-1	1	21	373	393	AGAAUCUUGAUGAUGCUGCAU	::: : ::::: : :::::	CGGCAUCCUCAUCCACAUUCU	Cleavage		1
stu-miR172a-5p	StFH11	5	-1	1	21	2626	2647	GUAGCAUAAUCAAG-AUUCACA	:::: : ::::::::::.:.	AGUGAUUUCUUGAUUAUGUUGG	Cleavage		1
stu-miR172b-3p	StFH1	5	-1	1	21	373	393	AGAAUCUUGAUGAUGCUGCAU	::: : ::::: : :::::	CGGCAUCCUCAUCCACAUUCU	Cleavage		1
stu-miR172c-3p	StFH1	5	-1	1	19	375	393	AGAAUCUUGAUGAUGCUGC	::: : ::::: : :::::	GCAUCCUCAUCCACAUUCU	Cleavage		1
stu-miR172c-5p	StFH25	5	-1	1	19	2154	2172	AGCAUCUUCAAGAUUCACA	::: .:: :: :::.::::	UGUAGAUAUUAAAGGUGCU	Cleavage		1
stu-miR172c-5p	StFH17	5	-1	1	19	1749	1767	AGCAUCUUCAAGAUUCACA	::: .:: :: :::.::::	UGUAGAUAUUAAAGGUGCU	Cleavage		1
stu-miR172d-5p	StFH5	5	-1	1	21	1011	1031	GGAGCAUCAUCAAGAUUCACA	:.::: ::::: ::.:::	UUCGGAUCCUGAUGCUGUUCC	Cleavage		1
stu-miR172d-5p	StFH1	5	-1	1	21	2274	2294	GGAGCAUCAUCAAGAUUCACA	::..::::::: ::.:.:	GAUGGGUCUUGAUCUUGUUUC	Cleavage		1
stu-miR172e-3p	StFH1	5	-1	1	21	373	393	AGAAUCUUGAUGAUGCUGCAU	::: : ::::: : :::::	CGGCAUCCUCAUCCACAUUCU	Cleavage		1
stu-miR1886g-3p	StFH6	5	-1	1	22	2072	2093	UUUCAUAUUGAUUUCAUCUCAU	: :: :::::: ::.:: ::.:	AAGAAAUGAAAACAGUAAGAGA	Translation		1
stu-miR1886g-3p	StFH3	5	-1	1	22	1479	1500	UUUCAUAUUGAUUUCAUCUCAU	: :::::.::. :: ::::	ACCAAAUGAAGUCGCUAAGAAA	Cleavage		1
stu-miR1886g-5p	StFH1	5	-1	1	24	2271	2294	GAGAUGAGAUCAAUGUUUGGACAU	..... :::::::..:.::	AAGGAUGGGUCUUGAUCUUGUUUC	Cleavage		1
stu-miR1886i-5p	StFH7	5	-1	1	24	2723	2746	AUGAGAUGAAAUUAGCGUUUGGAU	...:.: :.::::.: .::::	GGAUGGAUGAUGAUUUUAGUUCAU	Cleavage		1
stu-miR1919-5p	StFH8	5	-1	1	21	4909	4929	UGUCGCAGAUGACUUUCGCCC	: :.::::::::::::	GAACUAGAGUCAUCUGCGAAU	Cleavage		1
stu-miR319a-3p	StFH25	5	-1	1	21	1557	1577	UUGGACUGAAGGGAGCUCCCU	:::::..::::::. ::	AUUUAGCUCUUUUCAGUUGAA	Cleavage		1
stu-miR319a-5p	StFH10	5	-1	1	21	4062	4082	AGAGCUUUCUUCGGUCCACAC	::::.:.::::::.: :	CAAAGGACUGGAGAAAGUUGU	Cleavage		1
stu-miR319b	StFH25	5	-1	1	20	1558	1577	UUGGACUGAAGGGAGCUCCU	:::::..::::::. ::	UUUAGCUCUUUUCAGUUGAA	Cleavage		1
stu-miR3627-5p	StFH7	5	-1	1	22	616	637	UCGCAGGAGAGAUGGCACUUAG	:::.:::. ::::::: :	ACUCGUGUCAUUCCUCCUGCAA	Translation		1
stu-miR482e-5p	StFH26	5	-1	1	21	1546	1566	AGUGGGUGGUGUGGUAAGAUU	::: :: .::...:.::.:::	AAUGUUCUCAUGUCGCCUACU	Cleavage		1
stu-miR482e-5p	StFH2	5	-1	1	21	871	891	AGUGGGUGGUGUGGUAAGAUU	::. ::. :.::::.:::.:	CAUUCUAUAAUACCAUCCAUU	Cleavage		1
stu-miR482e-5p	StFH8	5	-1	1	21	3277	3297	AGUGGGUGGUGUGGUAAGAUU	:::: :::: :::.:. ::	UCUCUUUCCACCCCAUCUUCU	Translation		1
stu-miR482e-5p	StFH11	5	-1	1	21	1279	1299	AGUGGGUGGUGUGGUAAGAUU	:: : :.: ::::::..::	CCUCCUCCUAAACCACCUGCU	Translation		1
stu-miR5304-3p	StFH5	5	-1	1	21	614	634	AGAUGAGUAUGGUGCAUUGGA	: ::::.::::::.: .:	UAGAUUGCAUCAUACUUAGUU	Cleavage		1
stu-miR6022	StFH26	5	-1	1	21	1835	1855	UGGAAGGGAGAAUAUCCAGGA	.::: :: :.:::::::..	CUCUGCCUACUUUCCCUUCUG	Cleavage		1
stu-miR6023	StFH9	5	-1	1	22	2496	2517	UUCCAUGAAAGUGUUUUUGGAU	.:::: .:::: ::.::::::	GUCCAUGAACAGGUUUAUGGAA	Translation		1
stu-miR6023	StFH18	5	-1	1	22	1102	1123	UUCCAUGAAAGUGUUUUUGGAU	.: :::.::: .::: .::::.	GUACAAGAACUUUUUAGUGGAG	Cleavage		1
stu-miR6023	StFH7	5	-1	1	22	1379	1400	UUCCAUGAAAGUGUUUUUGGAU	: ..:::. ::.:::. :::.:	AAUUAAAGCCAUUUUUCUGGGA	Cleavage		2
stu-miR6023	StFH7	5	-1	1	22	2488	2509	UUCCAUGAAAGUGUUUUUGGAU	.:.: .:::: :::::::	ACAGGAGACUACUUCCAUGGAA	Cleavage		2
stu-miR6023	StFH11	5	-1	1	22	2563	2584	UUCCAUGAAAGUGUUUUUGGAU	.:.: .:::: :::::::	ACAGGAGAUUACUUCCAUGGAA	Cleavage		1
stu-miR6024-3p	StFH12	5	-1	1	22	272	293	UUUUAGCAAGAGUUGUUUUCCC	:::. :::::::.:::: :::	GGGGCAACAACUUUUGCAUAAA	Cleavage		1
stu-miR6024-3p	StFH11	5	-1	1	22	522	543	UUUUAGCAAGAGUUGUUUUCCC	.:: : :.:.:::: ::::	AAAGAAUCCAUUUUUGCCAAAA	Cleavage		2
stu-miR6024-3p	StFH16	5	-1	1	22	2215	2236	UUUUAGCAAGAGUUGUUUUCCC	: : ::...:::: :.:::.:	CGAAUAAUGGCUCUAGUUAAGA	Cleavage		1
stu-miR6024-3p	StFH20	5	-1	1	22	1213	1234	UUUUAGCAAGAGUUGUUUUCCC	: : :::.:: ::::::..	CCCAUACCAAUUCGUGCUAAGG	Cleavage		1
stu-miR6026-3p	StFH16	5	-1	1	22	2215	2237	UUCUUGGCUAGAGUUG-UAUUGC	:::: ...::::::..::::.	CGAAUAAUGGCUCUAGUUAAGAG	Cleavage		1
stu-miR6149-3p	StFH19	5	-1	1	22	1995	2016	UGAUUCAGGUUUGUAUGCAAAC	: :.: .::.:.::..:::	UACUCCGUUUAAGCUUGGGUCA	Cleavage		1
stu-miR6149-3p	StFH8	5	-1	1	22	4185	4206	UGAUUCAGGUUUGUAUGCAAAC	:::. ..:::.:::.: ::	UAGUGCGGGUAAAUCUGGAGCA	Cleavage		1
stu-miR7979	StFH26	5	-1	1	24	58	81	AGGUACAUGAACUCUAACGAGGCA	:: :: ::::::.: :::..:	GGCGGCGACAGAGUUUACGUAUUU	Cleavage		1
stu-miR7980b-3p	StFH10	5	-1	1	24	506	529	GAGAUGGAAUCAGUGUUUGGACAU	: ::. :::::: :::: .::	UGCUGCAGCCACUGAAUCCAAUUC	Cleavage		1
stu-miR7980b-3p	StFH11	5	-1	1	24	701	724	GAGAUGGAAUCAGUGUUUGGACAU	::.::::..:: . :::.::::	CAGUUCAAAUGCUCGCUCCGUCUC	Translation		1
stu-miR7983-5p	StFH26	5	-1	1	24	1286	1309	UAAAGUCUUUAGCGACAUUGGUUC	::: .:::::.:.::: :	UAGAGAAUAAUGCUAAGGGCUUGA	Cleavage		1
stu-miR7984a	StFH19	5	-1	1	24	1099	1122	AUACCGAACUUUGGAAAUGACCUU	::::::.: :::.:: ::	CCCAGAAUUUCCGAUGUUUGGGAU	Translation		1
stu-miR7984b-3p	StFH18	5	-1	1	24	1178	1201	GGUCUUUCAUAAAAUUUGGUAUCG	::.:.:..::: :::::::::..	CGGUGCUGAAUGAUAUGAAAGAUU	Cleavage		1
stu-miR7984b-5p	StFH19	5	-1	1	24	1099	1122	AUACCGAACUUUGGAAAUGACCUU	::::::.: :::.:: ::	CCCAGAAUUUCCGAUGUUUGGGAU	Translation		1
stu-miR7984c-3p	StFH18	5	-1	1	24	1386	1409	CCUUCAUAAAGUUUGGUAUCGUAA	:: .::: ::::. ::: :::.::	UUCUGAUCCCAAGAUUUCUGAGGG	Translation		1
stu-miR7988	StFH25	5	-1	1	24	1551	1574	AACGGAAAAGGGCCAAAAAUACCC	::: ::.:::::: :::	AUUAAAAUUUAGCUCUUUUCAGUU	Cleavage		1
stu-miR7990a	StFH18	5	-1	1	24	1455	1478	UUCAAAUGAUCGUAACUUUGGCCU	::::: :: .::: :::.:	UUCUGAAAGUAACUGUCAAUUGGA	Translation		1
stu-miR7993a	StFH18	5	-1	1	24	140	163	AUAUUUUAUGUGGUUAACUUAACU	::: : :::.::::.::. ::	UCAUAAAUGAACUACAUGAAGAAU	Cleavage		1
stu-miR7993b-3p	StFH18	5	-1	1	24	140	163	AUAUUUUAUGUGGUUAACUUAACU	::: : :::.::::.::. ::	UCAUAAAUGAACUACAUGAAGAAU	Cleavage		1
stu-miR7993c	StFH18	5	-1	1	24	140	163	AUAUUUUAUGUGGUUAACUUAACU	::: : :::.::::.::. ::	UCAUAAAUGAACUACAUGAAGAAU	Cleavage		1
stu-miR7993d	StFH18	5	-1	1	24	140	163	AUAUUUUAUGUGGUUAACUUAACU	::: : :::.::::.::. ::	UCAUAAAUGAACUACAUGAAGAAU	Cleavage		1
stu-miR7999-5p	StFH11	5	-1	1	24	1403	1426	CUGGGUCACUUCUACGGGUCCUUC	:.:: : .::::::.:.::	CUGAGGCCGGGGGAAGUGGCUCAU	Cleavage		1
stu-miR8001a	StFH11	5	-1	1	24	903	926	UCCUGGGGAUUAGUAUGAAAAUUC	: .: :::::.:.::::.	GCAAAAUGGUCCUAAUUCUCAGGG	Cleavage		1
stu-miR8002-3p	StFH25	5	-1	1	24	2630	2653	AUUCCAUUAUUAUCAAGAAAAAAG	: ::: ::.::.::: ::: :	GAAUAUUCAUGGUAGUAAGGGACU	Cleavage		1
stu-miR8006-5p	StFH6	5	-1	1	24	1705	1728	UAGUUUUUGGACGACAGGGGCACC	:..:::.:: :::.:: ::	CUUCACUUUGUUGUGCAAGAAGUA	Translation		1
stu-miR8011a-5p	StFH3	5	-1	1	24	1287	1310	UUGUGUGAGGUUUCUUUUUGUUUC	:: .:..::::.:: .:::..:	ACAAAGAGGAGAAGCCAUACAUGA	Cleavage		1
stu-miR8011b-5p	StFH21	5	-1	1	22	218	239	ACUCAUUUUUGUCUCACAAAAA	:::: : :.:::.:::.:: ::	UUUUGGAGGGACGAAAGUGUGU	Cleavage		1
stu-miR8015-3p	StFH18	5	-1	1	24	852	875	GUUUCAUUUUCAAGGUCCAAUAGC	::::.: :::::. :::..	AGACCUGGAUCCUGAAAGGGAAGU	Cleavage		1
stu-miR8017	StFH18	5	-1	1	24	3502	3525	AUCCAAGUGAAGUGUAUCGUCUCA	: ::: . :::::::::::	GACAAGGAUCUUCUUCACUUGGAA	Cleavage		1
stu-miR8019-5p	StFH22	5	-1	1	23	31	53	AGGGAAGCAGGUCAUUCUUUAUG	:::::::: :..:::: :..:	GCUAAAGAAUCAUUUGCUACUUU	Cleavage		1
stu-miR8019-5p	StFH23	5	-1	1	23	604	626	AGGGAAGCAGGUCAUUCUUUAUG	:::::::: :..:::: :..:	GCUAAAGAAUCAUUUGCUACUUU	Cleavage		1
stu-miR8019-5p	StFH24	5	-1	1	23	619	641	AGGGAAGCAGGUCAUUCUUUAUG	:::::::: :..:::: :..:	GCUAAAGAAUCAUUUGCUACUUU	Cleavage		1
stu-miR8019-5p	StFH20	5	-1	1	23	1885	1907	AGGGAAGCAGGUCAUUCUUUAUG	:::::::: :..:::: :..:	GCUAAAGAAUCAUUUGCUACUUU	Cleavage		1
stu-miR8023	StFH4	5	-1	1	24	1137	1160	UUUGGCACAAUUUCAUUGGCAACC	:: : ::::::::.:::	ACAGAACACAGCAAUUGUGCUAAA	Cleavage		1
stu-miR8029	StFH19	5	-1	1	24	1744	1767	AGCCAUUUUUCUUUGUUUUGGAGC	:::.::: :.:: :.::::: ::	ACUCUAAAUCGAAAAGAAAUGACU	Translation		1
stu-miR8029	StFH16	5	-1	1	24	2203	2226	AGCCAUUUUUCUUUGUUUUGGAGC	:.:: :. ::: :::::::	GAGGAAGAAAAGCGAAUAAUGGCU	Cleavage		2
stu-miR8029	StFH11	5	-1	1	24	1400	1423	AGCCAUUUUUCUUUGUUUUGGAGC	.::..:..: ..:..::.:::::	CUUCUGAGGCCGGGGGAAGUGGCU	Cleavage		1
stu-miR8030-5p	StFH26	5	-1	1	23	2838	2860	UUGGGUUGGUUUGGUCUCGGGUU	:: .. :::::::..:....::.	AAAUUUAGACCAAGUCGGUUCAG	Cleavage		1
stu-miR8032a-5p	StFH10	5	-1	1	22	2544	2565	UGGUCGGCAUGACUCCCGAGGU	::::: :: ::::::: :..:	UCCUCGAGACUCAUGCCCAUUA	Cleavage		1
stu-miR8032b-5p	StFH10	5	-1	1	22	2544	2565	UGGUCGGCAUGACUCCCGAGGU	::::: :: ::::::: :..:	UCCUCGAGACUCAUGCCCAUUA	Cleavage		1
stu-miR8032c	StFH10	5	-1	1	22	2544	2565	UGGUCGGCAUGACUCCCGAGGU	::::: :: ::::::: :..:	UCCUCGAGACUCAUGCCCAUUA	Cleavage		1
stu-miR8032d-5p	StFH10	5	-1	1	22	2544	2565	UGGUCGGCAUGACUCCCGAGGU	::::: :: ::::::: :..:	UCCUCGAGACUCAUGCCCAUUA	Cleavage		1
stu-miR8032e-5p	StFH10	5	-1	1	22	2544	2565	UGGUCGGCAUGACUCCCGAGGU	::::: :: ::::::: :..:	UCCUCGAGACUCAUGCCCAUUA	Cleavage		1
stu-miR8032f-5p	StFH10	5	-1	1	22	2544	2565	UGGUCGGCAUGACUCCCGAGGU	::::: :: ::::::: :..:	UCCUCGAGACUCAUGCCCAUUA	Cleavage		1
stu-miR8032g-5p	StFH10	5	-1	1	22	2544	2565	UGGUCGGCAUGACUCCCGAGGU	::::: :: ::::::: :..:	UCCUCGAGACUCAUGCCCAUUA	Cleavage		1
stu-miR8035	StFH9	5	-1	1	22	2075	2096	UCCAUCUUCAAUAUCACUUUCU	:.::: .:.::::::: ::.	UGGAAGCCGUGUUGAAGACGGG	Cleavage		2
stu-miR8037	StFH2	5	-1	1	22	1408	1429	AUAAUUUGGAGGAAUAGGAACC	::: .:::::.: ::::.	AAGUCCAGUUCCUUCCAAUUGA	Cleavage		1
stu-miR8039	StFH8	5	-1	1	21	856	876	UUUCCUAUCUGAACUAUCACC	:::. ::.:: ::::.::	GAAGAUGAUUUAGUUAGGGAA	Cleavage		1
stu-miR8039	StFH10	5	-1	1	21	3358	3378	UUUCCUAUCUGAACUAUCACC	:. :::::::. .:::::	CAAGGCAGUUCAGGAGGGAAA	Cleavage		1
stu-miR8039	StFH7	5	-1	1	21	364	384	UUUCCUAUCUGAACUAUCACC	: ::.::::.:.::: .:.	CUUCAUGGUUCGGGUAGUGAG	Cleavage		1
stu-miR8040-3p	StFH9	5	-1	1	21	1973	1992	CUUAUAAUUGUAAUUAUGAUC	:::: :::: ..:::::.::	UAUCA-AAUUUUGAUUAUGAG	Translation		1
stu-miR8041a-3p	StFH20	5	-1	1	21	727	747	AUGAUGUAUAGCAAAGAGCCU	::::::: .::::.. .::	GCGCUCUUUUUUAUAUGCUAU	Cleavage		1
stu-miR8041a-5p	StFH17	5	-1	1	20	1338	1357	GUGCUUUGCUAUUUUCAUUG	..:::::. : :..::::::	UGAUGAAGUUUGUGAAGCAC	Translation		1
stu-miR8041b-3p	StFH20	5	-1	1	21	727	747	AUGAUGUAUAGCAAAGAGCCU	::::::: .::::.. .::	GCGCUCUUUUUUAUAUGCUAU	Cleavage		1
stu-miR8041b-5p	StFH17	5	-1	1	20	1338	1357	GUGCUUUGCUAUUUUCAUUG	..:::::. : :..::::::	UGAUGAAGUUUGUGAAGCAC	Translation		1
stu-miR8044-5p	StFH26	5	-1	1	21	875	895	UUUCAAAUAUGGUUGGAGAUG	..:.:: ::::::.::: : :	UGUUUCGAACCAUGUUUAACA	Cleavage		1
stu-miR8047	StFH17	5	-1	1	21	1213	1232	CCAUUUUUUCGAAAUUAGACC	:.::: ::: ::::.::::	AAUUUAAAUUC-AAAAGAUGG	Translation		1
stu-miR8050-3p	StFH10	5	-1	1	21	3704	3724	UGACUUGAGAUUCCUACUUGG	::: ::::::::.::.	UUCAGUUUGAAUCUCAGGUUU	Cleavage		1
stu-miR8051-5p	StFH10	5	-1	1	20	4146	4165	UAGUAUGGUAGAAAGAUUCA	::.:.: :::...::.::.	GGAGUUUCUCUGUUAUGCUG	Cleavage		1
