# Supplementary material for: Genome-wide identification and characterization of FORMIN gene family in potato (Solanum tuberosum L.) and their expression profiles in response to drought stress condition
Source: PLoS One. 2024 Aug 26;19(8):e0309353. doi: 10.1371/journal.pone.0309353 (PMC11346945; doi:10.1371/journal.pone.0309353)
Supplement: S12 Data — (XLSX) [file pone.0309353.s012.xlsx]

## Sheet: PPI
S12 Data. Protein-protein interactions of StFH gene families in S. tuberosum plant species.
Query index	Gene name	String Id	Identity	Bitscore	Preferred name	Annotation
1	StFH2	3702.Q9FJX6	59.4	760.8	FH6	Formin-like protein 6; Might be involved in the organization and polarity of the actin cytoskeleton.
2	StFH19	3702.Q9SE97	54.6	650.2	FH1	Formin-like protein 1; Might be involved in the organization and polarity of the actin cytoskeleton. Involved in polar pollen cell growth process by maintaining tip-focused cell membrane expansion for the polar extension of pollen tubes; Belongs to the formin-like family. Class-I subfamily.
3	StFH12	3702.O23373	56.8	92.8	FH3	Formin-like protein 3; Acts as actin nucleation factor that directs the formation of actin cables and polarized growth in pollen tubes.
4	StFH11	3702.Q94B77	68	546.6	FH5	Formin-like protein 5; Might be involved in the organization and polarity of the actin cytoskeleton. Interacts with the barbed end of actin filaments and nucleates actin-filament polymerization in vitro. Seems to play a role in cytokinesis.
5	StFH14	3702.Q94B77	55.6	67.4	FH5	Formin-like protein 5; Might be involved in the organization and polarity of the actin cytoskeleton. Interacts with the barbed end of actin filaments and nucleates actin-filament polymerization in vitro. Seems to play a role in cytokinesis.
6	StFH15	3702.Q94B77	45.7	80.1	FH5	Formin-like protein 5; Might be involved in the organization and polarity of the actin cytoskeleton. Interacts with the barbed end of actin filaments and nucleates actin-filament polymerization in vitro. Seems to play a role in cytokinesis.
7	StFH10	3702.Q9LVN1	51.8	1010.4	FH13	Formin-like protein 13; Belongs to the formin-like family. Class-II subfamily.
8	StFH13	3702.Q94B77	54.5	85.9	FH5	Formin-like protein 5; Might be involved in the organization and polarity of the actin cytoskeleton. Interacts with the barbed end of actin filaments and nucleates actin-filament polymerization in vitro. Seems to play a role in cytokinesis.
9	StFH16	3702.Q94B77	60.5	581.6	FH5	Formin-like protein 5; Might be involved in the organization and polarity of the actin cytoskeleton. Interacts with the barbed end of actin filaments and nucleates actin-filament polymerization in vitro. Seems to play a role in cytokinesis.
10	StFH7	3702.Q94B77	64.9	578.9	FH5	Formin-like protein 5; Might be involved in the organization and polarity of the actin cytoskeleton. Interacts with the barbed end of actin filaments and nucleates actin-filament polymerization in vitro. Seems to play a role in cytokinesis.
11	StFH6	3702.O48682	54.7	535.4	FH4	Formin-like protein 4; Might be involved in the organization and polarity of the actin cytoskeleton; Belongs to the formin-like family. Class-I subfamily.
12	StFH18	3702.Q9C6S1	70.2	1090.5	FH14	Formin-like protein 14; Belongs to the formin-like family. Class-II subfamily.
13	StFH17	3702.Q9SE97	65.1	500	FH1	Formin-like protein 1; Might be involved in the organization and polarity of the actin cytoskeleton. Involved in polar pollen cell growth process by maintaining tip-focused cell membrane expansion for the polar extension of pollen tubes; Belongs to the formin-like family. Class-I subfamily.
14	StFH5	3702.Q9FLQ7	61.6	1045.4	FH20	Formin-like protein 20; Belongs to the formin-like family. Class-II subfamily.
15	StFH3	3702.Q9FJX6	57	637.1	FH6	Formin-like protein 6; Might be involved in the organization and polarity of the actin cytoskeleton.
16	StFH4	3702.O04532	53.8	446.4	FH8	Formin-like protein 8; Might be involved in the organization and polarity of the actin cytoskeleton. Interacts with the barbed end of actin filaments and nucleates actin-filament polymerization in vitro.
17	StFH1	3702.Q9MA60	54.7	595.9	FH11	Formin-like protein 11; Might be involved in the organization and polarity of the actin cytoskeleton; Belongs to the formin-like family. Class-I subfamily.
18	StFH25	3702.Q9SE97	67.4	593.6	FH1	Formin-like protein 1; Might be involved in the organization and polarity of the actin cytoskeleton. Involved in polar pollen cell growth process by maintaining tip-focused cell membrane expansion for the polar extension of pollen tubes; Belongs to the formin-like family. Class-I subfamily.
19	StFH26	3702.Q9LVN1	53.3	957.2	FH13	Formin-like protein 13; Belongs to the formin-like family. Class-II subfamily.
20	StFH24	3702.Q94B77	49.1	303.1	FH5	Formin-like protein 5; Might be involved in the organization and polarity of the actin cytoskeleton. Interacts with the barbed end of actin filaments and nucleates actin-filament polymerization in vitro. Seems to play a role in cytokinesis.
21	StFH22	3702.Q94B77	64.2	143.3	FH5	Formin-like protein 5; Might be involved in the organization and polarity of the actin cytoskeleton. Interacts with the barbed end of actin filaments and nucleates actin-filament polymerization in vitro. Seems to play a role in cytokinesis.
22	StFH23	3702.Q94B77	57.4	386.3	FH5	Formin-like protein 5; Might be involved in the organization and polarity of the actin cytoskeleton. Interacts with the barbed end of actin filaments and nucleates actin-filament polymerization in vitro. Seems to play a role in cytokinesis.
23	StFH20	3702.Q94B77	69.8	604.7	FH5	Formin-like protein 5; Might be involved in the organization and polarity of the actin cytoskeleton. Interacts with the barbed end of actin filaments and nucleates actin-filament polymerization in vitro. Seems to play a role in cytokinesis.
24	StFH21	3702.Q94B77	69	356.3	FH5	Formin-like protein 5; Might be involved in the organization and polarity of the actin cytoskeleton. Interacts with the barbed end of actin filaments and nucleates actin-filament polymerization in vitro. Seems to play a role in cytokinesis.
25	StFH8	3702.Q9FLQ7	63.8	947.2	FH20	Formin-like protein 20; Belongs to the formin-like family. Class-II subfamily.
26	StFH9	3702.Q9SE97	74.9	620.5	FH1	Formin-like protein 1; Might be involved in the organization and polarity of the actin cytoskeleton. Involved in polar pollen cell growth process by maintaining tip-focused cell membrane expansion for the polar extension of pollen tubes; Belongs to the formin-like family. Class-I subfamily.
