# Supplementary material for: Genome-wide identification and characterization of FORMIN gene family in potato (Solanum tuberosum L.) and their expression profiles in response to drought stress condition
Source: PLoS One. 2024 Aug 26;19(8):e0309353. doi: 10.1371/journal.pone.0309353 (PMC11346945; doi:10.1371/journal.pone.0309353)
Supplement: S13 Data — (XLSX) [file pone.0309353.s013.xlsx]

## Sheet: Sheet1
S13 Data. Expression patterns of StFH genes in different tissues in S. tuberosum plant species.
Library	Cultivar	Sample	StFH1	StFH2	StFH3	StFH4	StFH5	StFH6	StFH7	StFH8	StFH9	StFH10	StFH11	StFH12	StFH13	StFH14	StFH15	StFH16	StFH17	StFH18	StFH19	StFH20	StFH21	StFH22	StFH23	StFH24	StFH25	StFH26
ERR029918	RH89-039-16	Stamen	0	4.2215	0.0902618	0.243241	1.5875	0.314871	71.7325	4.08999	5.1167	10.6122	5.4915	0	1.74814	2.26546	2.20254	27.9938	0.183659	12.6217	5.1977	0.832067	1.22767	0	0	0.934559	0.984654	2.76136
ERR029909	RH89-039-16	Flower	2.44272	12.4482	4.6854	2.02584	4.38128e-05	1.33729	39.4599	2.46978	6.80439	11.0746	2.93599	0	1.12685	0	1.24916	13.695	1.32637	13.681	14.3847	1.09367e-07	2.295	0	0.996451	0	3.53105	3.05011
ERR029910	RH89-039-16	Leaf	1.58182	6.754	1.94366	0.655361	0	0.0806551	0.165504	0.212049	2.49977	1.58109	0.0769649	0	0	0	0	0	10.988	12.904	13.0139	1.18336	0.374034	2.57558	0	0	3.3328	1.61469
ERR029911	RH89-039-16	Petiole	2.02163	7.10046	2.02697	0.453933	2.23544	0.0980198	0.201484	0.442607	0.658292	2.88098	0.0961289	0	0	0	1.19974	0.103948	0	17.3172	18.6753	1.79578	2.43468	3.50956	0	0	1.60074	10.6318
ERR029914	RH89-039-16	Stolon	9.30787	5.98649	7.5325	2.6167	8.0181	1.12869	1.5514	0.48739	17.5751	4.0291	0.300209	2.47632	1.04049	3.15766	1.97968	0	0.770884	21.1498	31.8049	1.83829	2.40874	0	4.3174	0	70.4142	1.4106
ERR029923	RH89-039-16	Tuber sprout	3.32184	10.2649	3.91609	1.53555	0	0.906062	0.499453	1.74265	13.2049	9.64052	0.664475	0	0	3.8128	4.95447	0.450683	0	10.3868	35.1197	0.00406809	3.75085	6.59578e-07	0	2.12426	24.7963	13.7174
ERR029921	RH89-039-16	Tuber peel	1.43877	9.66901	1.41575	2.12283	1.6836e-08	1.51	0	0.230639	6.41154	3.18869	0.815958	1.62475	1.37449	3.6442	1.33017	0	0	6.17196	34.7749	1.21359	2.71861	0	0	1.33967	17.2396	6.80501
ERR029920	RH89-039-16	Tuber pith	0.2935	9.05713	2.4057	0.0543218	2.72253e-05	0	0	0.54518	5.98658	3.7147	0.546766	0	2.09363	2.86964	0.663938	0	0	4.81632	34.3732	1.13918	1.07414	0.026948	0.983524	0.933403	13.2142	5.87651
ERR029924	RH89-039-16	Tuber cortex	0.871078	10.1249	4.09303	0.303367	1.22713	0	0.215744	0.291894	5.50596	4.1925	0.463674	2.78105	0.847638	1.51249	1.07768	0	0	4.3856	28.6527	1.22356	0.938912	0.471412	0.311473	0.539138	20.267	7.34983
ERR029915	RH89-039-16	Young tuber	6.74592	15.6473	6.74336	0.919515	1.80004e-09	1.09329	0.102648	0.615897	18.2976	5.27782	0.286551	2.1607	0	0.868126	0	0	0	13.1634	46.3952	9.12596	3.42888	0.593634	1.83913	1.41457	27.0047	3.49807
ERR029916	RH89-039-16	Mature tuber	3.86375	8.281	4.1638	1.47843	0.57658	1.26659	0.093731	0.185803	9.46233	3.90021	0.0869693	0	0	0	1.11358	0	0	5.21317	32.3215	0.951926	1.08202	0	0.666695	0.61396	32.5389	2.81204
ERR029913	RH89-039-16	Stem	3.28108	14.0425	6.72289	0.592303	4.89921e-07	0.204926	0.211079	1.31931	12.8115	4.29355	0.316163	0	1.12369	0	0	0.108686	0	20.4055	41.643	1.42471	1.12468	5.0282	0.91067	1.22494	12.2576	8.58255
ERR029912	RH89-039-16	Shoot apex	2.7554	21.4022	5.70957	1.2616	2.24155	1.18665	0.410173	0.463992	23.9371	3.89551	0	0	2.17511	0.861718	0	0	0	11.056	44.1768	1.29311	0.746263	9.0374e-08	1.8367	0	58.4051	3.15772
ERR029917	RH89-039-16	Root	0.424145	10.2198	4.32498	1.815	1.74383e-08	1.33796	0.535951	2.26224	14.236	7.97894	1.46723	1.44826	0	10.4803	12.925	0.0613591	0	11.3823	38.1229	2.9288	3.33205	0	0	3.61394	33.6246	11.7501
