# Supplementary material for: Genome-wide identification and characterization of FORMIN gene family in potato (Solanum tuberosum L.) and their expression profiles in response to drought stress condition
Source: PLoS One. 2024 Aug 26;19(8):e0309353. doi: 10.1371/journal.pone.0309353 (PMC11346945; doi:10.1371/journal.pone.0309353)
Supplement: S14 Data — (XLSX) [file pone.0309353.s014.xlsx]

## Sheet: Sheet1
S14 Data. Expression patterns of StFH genes in drought succestable variety Atlantic and resistant variety Qingshu no. 9.
	Atlantic			Qingshu no 9
Gene Name	Early flowering (25 days)	Full blooming (50 days)	Flower falling (75 days)	Early flowering (25 days)	Full blooming (50 days)	Flower falling (75 days)
StFH1	1.33	0.3	0.01	1.92	0.64	0.29
StFH2	10.37	9.35	7.7	11.67	9.53	10.57
StFH3	3.13	3.98	2.49	2.29	2.59	2.28
StFH4	0.5	0.42	0.29	0.6	0.61	0.55
StFH5	15.11	11.7	11.98	16.3	12.25	13.13
StFH6	0.06	0.14	0.14	0.16	0.17	0.11
StFH7	0.21	0.41	2.33	0.43	0.54	0.78
StFH8	0.48	0.38	0.56	0.19	0.12	0.22
StFH9	15.34	13.24	23.02	12.28	8.29	9.39
StFH10	3.52	3.66	4.06	6.14	5.34	5.3
StFH11	0.1	0.32	0.28	0.01	0.01	0.01
StFH12	0.31	1.3	0	0	0	0
StFH13	0	0	0	0	0	0
StFH14	1.97	0	1.68	5.53	0.17	2.8
StFH15	0.1	0	0	0	0.06	0.05
StFH16	0.06	0.03	0.12	0.04	0.01	0.18
StFH17	4.04	1.97	0.38	6.58	7.79	5.93
StFH18	17.69	21.38	24.35	15.23	14.26	18.34
StFH19	19.15	20.43	19.84	24.68	23.56	22.03
StFH20	9.65	8.7	11.73	7.1	6.11	7.08
StFH21	1.58	1.38	1.89	2.98	2.16	3
StFH22	0.51	0.26	1.12	0	0.49	0.17
StFH23	0	0	0	0.23	0.03	0
StFH24	0	0	0	0.07	0	0.05
StFH25	8.06	8.53	5.44	13.41	12	10.95
StFH26	2.3	2.13	1.88	3.06	1.88	2.34
